# Supplementary material for: Ego Depletion Impairs Implicit Learning
Source: PLoS One. 2014 Oct 2;9(10):e109370. doi: 10.1371/journal.pone.0109370 (PMC4183724; doi:10.1371/journal.pone.0109370)
Supplement: Data S1 — Depletion data. (ZIP) [file pone.0109370.s001.zip]

Archive with 19 entries (18 files):
- Exp1_RecognitionData.csv
- Exp1_ResponseData.csv
- Exp1_SpeedData.csv
- Exp1_TrainingSequenceData.csv
- Exp1_TrialOrderData.csv
- Exp2-1_RecognitionData.csv
- Exp2-1_ResponseData.csv
- Exp2-1_SpeedData.csv
- Exp2-1_TrainingSequenceData.csv
- Exp2-1_TrialOrderData.csv
- Exp2-2_RecognitionData.csv
- Exp2-2_ResponseData.csv
- Exp2-2_SpeedData.csv
- Exp2-2_TrainingSequenceData.csv
- Exp2-2_TrialOrderData.csv
- __MACOSX/
- __MACOSX/._README_Plos1_RawData.txt
- Summary_Data.xls
- README_File_Explanation.txt
