# Supplementary material for: Ego Depletion Impairs Implicit Learning
Source: PLoS One. 2014 Oct 2;9(10):e109370. doi: 10.1371/journal.pone.0109370 (PMC4183724; doi:10.1371/journal.pone.0109370)
Supplement: Data S1 — Depletion data. (ZIP) [file pone.0109370.s001.zip › Exp1_ResponseData.csv]

ppt	response_key	response_time	trial_num	hit
101.000000	1.000000	726970.575064	1.000000	1.000000
101.000000	4.000000	726971.158182	3.000000	0.000000
101.000000	4.000000	726972.007879	4.000000	0.000000
101.000000	4.000000	726972.790940	6.000000	0.000000
101.000000	4.000000	726973.540666	8.000000	0.000000
101.000000	2.000000	726975.823213	14.000000	0.000000
101.000000	2.000000	726976.972774	17.000000	1.000000
101.000000	3.000000	726977.672541	19.000000	0.000000
101.000000	3.000000	726978.338965	20.000000	0.000000
101.000000	4.000000	726978.905433	22.000000	1.000000
101.000000	1.000000	726979.455237	23.000000	1.000000
101.000000	4.000000	726981.554497	28.000000	0.000000
101.000000	4.000000	726982.604301	31.000000	1.000000
101.000000	1.000000	726983.020642	32.000000	0.000000
101.000000	1.000000	726984.236878	35.000000	1.000000
101.000000	3.000000	726984.670071	36.000000	0.000000
101.000000	4.000000	726986.436096	40.000000	1.000000
101.000000	4.000000	726987.519052	43.000000	1.000000
101.000000	4.000000	726988.018869	44.000000	0.000000
101.000000	34.000000	726988.135574	44.000000	0.000000
101.000000	4.000000	726988.751954	46.000000	1.000000
101.000000	1.000000	726989.385056	47.000000	0.000000
101.000000	2.000000	726990.967834	51.000000	0.000000
101.000000	2.000000	726991.700900	53.000000	1.000000
101.000000	3.000000	726992.150738	54.000000	1.000000
101.000000	4.000000	726992.600584	55.000000	0.000000
101.000000	3.000000	726992.917138	56.000000	1.000000
101.000000	4.000000	726993.683532	58.000000	1.000000
101.000000	1.000000	726994.116717	59.000000	1.000000
101.000000	2.000000	726994.666515	60.000000	1.000000
101.000000	2.000000	726995.183008	62.000000	0.000000
101.000000	4.000000	726996.349256	64.000000	1.000000
101.000000	3.000000	726996.632489	65.000000	0.000000
101.000000	3.000000	726997.382222	67.000000	0.000000
101.000000	3.000000	726997.982010	68.000000	1.000000
101.000000	4.000000	726998.765078	70.000000	1.000000
101.000000	1.000000	726999.031653	71.000000	0.000000
101.000000	2.000000	726999.714728	72.000000	1.000000
101.000000	1.000000	727000.114587	73.000000	1.000000
101.000000	4.000000	727001.430798	76.000000	1.000000
101.000000	1.000000	727001.714017	77.000000	0.000000
101.000000	2.000000	727004.746276	84.000000	1.000000
101.000000	3.000000	727005.462693	86.000000	1.000000
101.000000	4.000000	727006.495667	88.000000	0.000000
101.000000	4.000000	727007.628603	91.000000	1.000000
101.000000	4.000000	727008.828194	94.000000	1.000000
101.000000	1.000000	727009.344651	95.000000	1.000000
101.000000	2.000000	727009.711188	96.000000	0.000000
101.000000	1.000000	727010.127711	97.000000	1.000000
101.000000	2.000000	727010.544234	98.000000	0.000000
101.000000	2.000000	727011.877130	101.000000	1.000000
101.000000	3.000000	727012.393569	102.000000	1.000000
101.000000	4.000000	727012.910053	103.000000	0.000000
101.000000	3.000000	727013.343239	104.000000	0.000000
101.000000	4.000000	727013.893051	106.000000	1.000000
101.000000	1.000000	727014.409526	107.000000	1.000000
101.000000	3.000000	727015.159266	109.000000	0.000000
101.000000	3.000000	727016.675394	112.000000	1.000000
101.000000	4.000000	727016.908641	113.000000	0.000000
101.000000	3.000000	727017.475107	114.000000	1.000000
101.000000	4.000000	727018.441429	116.000000	0.000000
101.000000	2.000000	727019.091205	118.000000	1.000000
101.000000	3.000000	727020.090840	120.000000	1.000000
101.000000	3.000000	727020.907211	122.000000	0.000000
101.000000	2.000000	727021.457030	123.000000	0.000000
101.000000	2.000000	727022.106786	125.000000	1.000000
101.000000	3.000000	727022.706594	126.000000	1.000000
101.000000	3.000000	727023.506309	128.000000	1.000000
101.000000	1.000000	727023.756215	129.000000	0.000000
101.000000	4.000000	727024.172739	130.000000	1.000000
101.000000	1.000000	727024.755864	131.000000	1.000000
101.000000	2.000000	727025.239032	132.000000	1.000000
101.000000	1.000000	727025.688867	133.000000	1.000000
101.000000	4.000000	727026.105377	134.000000	0.000000
101.000000	3.000000	727026.238675	134.000000	0.000000
101.000000	4.000000	727026.955137	136.000000	1.000000
101.000000	1.000000	727027.355069	137.000000	0.000000
101.000000	3.000000	727028.721133	140.000000	1.000000
101.000000	1.000000	727028.971022	141.000000	0.000000
101.000000	4.000000	727029.554160	142.000000	1.000000
101.000000	1.000000	727029.904043	143.000000	1.000000
101.000000	2.000000	727030.470508	144.000000	1.000000
101.000000	1.000000	727030.887025	145.000000	1.000000
101.000000	3.000000	727031.336861	146.000000	0.000000
101.000000	1.000000	727031.753376	147.000000	0.000000
101.000000	1.000000	727032.569757	149.000000	0.000000
101.000000	3.000000	727033.919292	152.000000	1.000000
101.000000	2.000000	727034.335806	153.000000	0.000000
101.000000	1.000000	727035.285471	155.000000	1.000000
101.000000	2.000000	727035.701992	156.000000	1.000000
101.000000	1.000000	727036.085183	157.000000	1.000000
101.000000	3.000000	727036.568350	158.000000	0.000000
101.000000	2.000000	727036.884901	159.000000	0.000000
101.000000	4.000000	727037.551335	160.000000	1.000000
101.000000	1.000000	727037.817893	161.000000	0.000000
101.000000	4.000000	727038.850888	163.000000	0.000000
101.000000	3.000000	727039.117447	164.000000	0.000000
101.000000	4.000000	727040.050449	166.000000	1.000000
101.000000	1.000000	727040.300356	167.000000	0.000000
101.000000	3.000000	727041.100082	168.000000	0.000000
101.000000	2.000000	727042.199698	171.000000	1.000000
101.000000	3.000000	727042.816143	172.000000	1.000000
101.000000	4.000000	727043.299300	173.000000	0.000000
101.000000	2.000000	727043.482556	174.000000	0.000000
101.000000	1.000000	727044.515534	176.000000	1.000000
101.000000	2.000000	727044.965371	177.000000	0.000000
101.000000	2.000000	727046.198277	180.000000	0.000000
101.000000	1.000000	727046.614792	181.000000	1.000000
101.000000	4.000000	727047.014647	182.000000	1.000000
101.000000	3.000000	727047.564456	183.000000	1.000000
101.000000	3.000000	727048.047626	184.000000	0.000000
101.000000	3.000000	727048.680722	185.000000	0.000000
101.000000	4.000000	727049.030650	186.000000	1.000000
101.000000	3.000000	727049.297179	187.000000	0.000000
101.000000	2.000000	727050.546735	190.000000	0.000000
101.000000	1.000000	727051.129849	191.000000	1.000000
101.000000	2.000000	727051.613025	192.000000	0.000000
101.000000	3.000000	727051.779631	192.000000	1.000000
101.000000	3.000000	727052.529367	194.000000	1.000000
101.000000	1.000000	727052.945883	195.000000	0.000000
101.000000	4.000000	727053.429047	196.000000	1.000000
101.000000	2.000000	727054.028853	197.000000	0.000000
101.000000	3.000000	727054.495339	198.000000	1.000000
101.000000	4.000000	727054.995167	199.000000	0.000000
101.000000	3.000000	727055.245067	200.000000	1.000000
101.000000	4.000000	727056.078115	202.000000	1.000000
101.000000	1.000000	727056.477965	203.000000	0.000000
101.000000	2.000000	727056.961133	204.000000	0.000000
101.000000	1.000000	727057.544267	205.000000	1.000000
101.000000	4.000000	727058.993765	208.000000	0.000000
101.000000	2.000000	727059.343618	209.000000	1.000000
101.000000	3.000000	727059.860104	210.000000	1.000000
101.000000	3.000000	727060.693142	212.000000	1.000000
101.000000	1.000000	727061.009699	213.000000	1.000000
101.000000	4.000000	727061.542850	214.000000	1.000000
101.000000	1.000000	727061.876080	215.000000	0.000000
101.000000	2.000000	727062.625795	216.000000	0.000000
101.000000	1.000000	727062.959001	217.000000	1.000000
101.000000	3.000000	727063.392189	218.000000	1.000000
101.000000	2.000000	727063.858693	219.000000	1.000000
101.000000	4.000000	727064.358533	220.000000	1.000000
101.000000	2.000000	727064.791705	221.000000	1.000000
101.000000	3.000000	727065.291523	222.000000	1.000000
101.000000	4.000000	727065.658060	223.000000	1.000000
101.000000	3.000000	727066.174538	224.000000	1.000000
101.000000	4.000000	727066.574412	225.000000	0.000000
101.000000	4.000000	727067.074215	226.000000	0.000000
101.000000	1.000000	727067.557381	227.000000	1.000000
101.000000	3.000000	727068.090522	228.000000	0.000000
101.000000	3.000000	727069.340082	231.000000	0.000000
101.000000	3.000000	727070.756276	234.000000	1.000000
101.000000	4.000000	727071.172769	235.000000	1.000000
101.000000	3.000000	727071.472657	236.000000	0.000000
101.000000	1.000000	727072.189081	237.000000	0.000000
101.000000	4.000000	727072.505613	238.000000	1.000000
101.000000	3.000000	727072.922151	239.000000	0.000000
101.000000	3.000000	727073.805176	241.000000	1.000000
101.000000	4.000000	727074.838136	243.000000	1.000000
101.000000	2.000000	727075.304629	244.000000	1.000000
101.000000	3.000000	727075.771145	245.000000	1.000000
101.000000	4.000000	727076.237643	246.000000	1.000000
101.000000	1.000000	727076.604180	247.000000	1.000000
101.000000	2.000000	727077.137320	248.000000	1.000000
101.000000	1.000000	727077.603821	249.000000	1.000000
101.000000	3.000000	727078.003685	250.000000	1.000000
101.000000	4.000000	727079.036673	252.000000	1.000000
101.000000	1.000000	727079.436508	253.000000	1.000000
101.000000	3.000000	727079.886353	254.000000	1.000000
101.000000	2.000000	727080.469474	255.000000	0.000000
101.000000	4.000000	727080.902662	256.000000	1.000000
101.000000	3.000000	727081.385804	257.000000	0.000000
101.000000	3.000000	727081.935624	258.000000	0.000000
101.000000	4.000000	727082.218860	259.000000	1.000000
101.000000	3.000000	727082.752006	260.000000	1.000000
101.000000	3.000000	727083.568380	262.000000	0.000000
101.000000	3.000000	727085.517697	266.000000	0.000000
101.000000	2.000000	727085.917548	267.000000	1.000000
101.000000	4.000000	727086.517335	268.000000	1.000000
101.000000	2.000000	727086.917200	269.000000	1.000000
101.000000	3.000000	727087.417002	270.000000	1.000000
101.000000	4.000000	727087.816877	271.000000	1.000000
101.000000	3.000000	727088.300042	272.000000	1.000000
101.000000	4.000000	727089.199721	274.000000	1.000000
101.000000	1.000000	727089.532932	275.000000	0.000000
101.000000	2.000000	727090.216021	276.000000	1.000000
101.000000	3.000000	727091.082393	278.000000	0.000000
101.000000	4.000000	727092.015391	280.000000	1.000000
101.000000	2.000000	727092.381926	281.000000	1.000000
101.000000	3.000000	727092.948400	282.000000	1.000000
101.000000	4.000000	727093.464863	283.000000	0.000000
101.000000	3.000000	727093.881398	284.000000	1.000000
101.000000	4.000000	727094.747766	286.000000	1.000000
101.000000	1.000000	727095.197597	287.000000	1.000000
101.000000	2.000000	727095.747410	288.000000	1.000000
101.000000	1.000000	727096.147278	289.000000	1.000000
101.000000	3.000000	727096.530480	290.000000	1.000000
101.000000	2.000000	727096.913655	291.000000	0.000000
101.000000	4.000000	727097.680051	292.000000	1.000000
101.000000	2.000000	727097.946623	293.000000	1.000000
101.000000	3.000000	727098.546433	294.000000	1.000000
101.000000	4.000000	727098.962938	295.000000	1.000000
101.000000	3.000000	727099.379450	296.000000	1.000000
101.000000	4.000000	727100.295778	298.000000	1.000000
101.000000	1.000000	727100.579026	299.000000	0.000000
101.000000	3.000000	727101.328781	300.000000	0.000000
101.000000	4.000000	727102.195127	302.000000	0.000000
101.000000	3.000000	727104.127775	306.000000	1.000000
101.000000	4.000000	727104.510966	307.000000	1.000000
101.000000	3.000000	727105.094095	308.000000	1.000000
101.000000	4.000000	727105.877174	310.000000	1.000000
101.000000	1.000000	727106.127058	311.000000	0.000000
101.000000	2.000000	727106.826820	312.000000	1.000000
101.000000	1.000000	727107.293320	313.000000	1.000000
101.000000	2.000000	727107.626525	314.000000	0.000000
101.000000	23.000000	727107.743255	314.000000	0.000000
101.000000	4.000000	727108.659515	316.000000	1.000000
101.000000	2.000000	727109.142680	317.000000	1.000000
101.000000	3.000000	727109.709130	318.000000	1.000000
101.000000	4.000000	727110.142314	319.000000	1.000000
101.000000	3.000000	727110.425539	320.000000	0.000000
101.000000	4.000000	727111.358546	322.000000	1.000000
101.000000	1.000000	727111.841718	323.000000	1.000000
101.000000	2.000000	727112.391503	324.000000	1.000000
101.000000	3.000000	727113.224540	326.000000	1.000000
101.000000	4.000000	727114.324204	328.000000	1.000000
101.000000	2.000000	727114.774003	329.000000	1.000000
101.000000	3.000000	727115.307153	330.000000	1.000000
101.000000	4.000000	727115.707005	331.000000	1.000000
101.000000	3.000000	727116.106863	332.000000	1.000000
101.000000	4.000000	727117.006567	334.000000	1.000000
101.000000	1.000000	727117.289774	335.000000	0.000000
101.000000	3.000000	727118.072848	336.000000	0.000000
101.000000	2.000000	727119.305738	339.000000	1.000000
101.000000	1.000000	727119.972162	340.000000	1.000000
101.000000	3.000000	727120.405343	341.000000	0.000000
101.000000	4.000000	727121.138428	343.000000	1.000000
101.000000	3.000000	727121.654895	344.000000	1.000000
101.000000	4.000000	727122.171388	345.000000	1.000000
101.000000	3.000000	727122.487925	346.000000	0.000000
101.000000	2.000000	727122.671210	346.000000	0.000000
101.000000	3.000000	727123.204361	347.000000	0.000000
101.000000	2.000000	727123.687506	348.000000	0.000000
101.000000	2.000000	727124.670503	351.000000	0.000000
101.000000	4.000000	727125.420238	352.000000	1.000000
101.000000	2.000000	727125.703456	353.000000	0.000000
101.000000	3.000000	727126.403221	354.000000	1.000000
101.000000	4.000000	727126.819745	355.000000	1.000000
101.000000	3.000000	727127.436189	356.000000	0.000000
101.000000	4.000000	727128.052643	358.000000	1.000000
101.000000	1.000000	727128.569122	359.000000	1.000000
101.000000	3.000000	727129.152250	360.000000	0.000000
101.000000	3.000000	727129.901992	362.000000	1.000000
101.000000	2.000000	727130.418465	363.000000	1.000000
101.000000	4.000000	727131.068238	364.000000	1.000000
101.000000	2.000000	727131.501412	365.000000	1.000000
101.000000	3.000000	727132.051221	366.000000	1.000000
101.000000	4.000000	727132.401094	367.000000	1.000000
101.000000	3.000000	727132.867597	368.000000	1.000000
101.000000	4.000000	727133.734045	370.000000	1.000000
101.000000	2.000000	727134.083834	371.000000	0.000000
101.000000	2.000000	727134.816927	372.000000	1.000000
101.000000	3.000000	727135.699929	374.000000	1.000000
101.000000	2.000000	727136.016482	375.000000	0.000000
101.000000	4.000000	727136.732895	376.000000	1.000000
101.000000	2.000000	727137.016128	377.000000	1.000000
101.000000	3.000000	727137.615916	378.000000	1.000000
101.000000	4.000000	727137.965791	379.000000	1.000000
101.000000	3.000000	727138.498939	380.000000	1.000000
101.000000	4.000000	727139.398609	382.000000	1.000000
101.000000	2.000000	727139.781820	383.000000	0.000000
101.000000	1.000000	727140.098370	383.000000	0.000000
101.000000	2.000000	727140.598194	384.000000	0.000000
101.000000	3.000000	727141.297946	386.000000	1.000000
101.000000	1.000000	727141.664490	387.000000	0.000000
101.000000	4.000000	727142.364259	388.000000	1.000000
101.000000	1.000000	727142.714119	389.000000	0.000000
101.000000	3.000000	727144.280229	392.000000	1.000000
101.000000	4.000000	727145.029964	394.000000	1.000000
101.000000	1.000000	727145.629748	395.000000	1.000000
101.000000	2.000000	727146.296179	396.000000	0.000000
101.000000	1.000000	727146.712701	397.000000	0.000000
101.000000	2.000000	727147.429121	399.000000	1.000000
101.000000	4.000000	727148.012240	400.000000	1.000000
101.000000	2.000000	727148.412107	401.000000	1.000000
101.000000	4.000000	727149.061859	402.000000	0.000000
101.000000	3.000000	727149.278454	403.000000	0.000000
101.000000	3.000000	727149.944888	404.000000	1.000000
101.000000	4.000000	727150.727935	406.000000	1.000000
101.000000	1.000000	727151.194443	407.000000	1.000000
101.000000	2.000000	727151.844222	408.000000	1.000000
101.000000	3.000000	727152.227418	409.000000	1.000000
101.000000	4.000000	727152.593971	410.000000	1.000000
101.000000	1.000000	727153.043793	411.000000	1.000000
101.000000	2.000000	727153.626943	412.000000	1.000000
101.000000	1.000000	727153.976800	413.000000	0.000000
101.000000	3.000000	727154.643225	414.000000	1.000000
101.000000	2.000000	727155.076404	415.000000	1.000000
101.000000	3.000000	727155.409617	416.000000	0.000000
101.000000	4.000000	727156.292644	418.000000	1.000000
101.000000	2.000000	727157.009063	419.000000	0.000000
101.000000	4.000000	727157.392248	420.000000	1.000000
101.000000	2.000000	727157.825438	421.000000	1.000000
101.000000	4.000000	727158.208625	422.000000	1.000000
101.000000	1.000000	727158.741781	423.000000	1.000000
101.000000	2.000000	727159.374885	424.000000	1.000000
101.000000	1.000000	727159.758085	425.000000	1.000000
101.000000	3.000000	727160.207928	426.000000	1.000000
101.000000	2.000000	727160.724407	427.000000	1.000000
101.000000	3.000000	727161.257548	428.000000	1.000000
101.000000	4.000000	727162.040609	430.000000	1.000000
101.000000	3.000000	727162.690377	431.000000	0.000000
101.000000	4.000000	727163.106896	432.000000	1.000000
101.000000	1.000000	727163.623404	433.000000	0.000000
101.000000	4.000000	727165.106196	436.000000	0.000000
101.000000	3.000000	727165.406099	437.000000	0.000000
101.000000	4.000000	727166.439042	439.000000	1.000000
101.000000	3.000000	727166.888913	440.000000	1.000000
101.000000	4.000000	727167.688634	442.000000	1.000000
101.000000	1.000000	727168.388365	443.000000	0.000000
101.000000	2.000000	727168.854853	444.000000	1.000000
101.000000	3.000000	727169.554611	446.000000	1.000000
101.000000	2.000000	727170.037769	447.000000	1.000000
101.000000	4.000000	727170.704219	448.000000	1.000000
101.000000	3.000000	727171.087400	449.000000	0.000000
101.000000	4.000000	727171.703854	450.000000	0.000000
101.000000	4.000000	727172.053718	451.000000	1.000000
101.000000	3.000000	727172.487056	452.000000	1.000000
101.000000	4.000000	727173.319950	454.000000	1.000000
101.000000	1.000000	727173.753126	455.000000	0.000000
101.000000	2.000000	727174.436241	456.000000	1.000000
101.000000	1.000000	727174.819423	457.000000	1.000000
101.000000	3.000000	727175.302572	458.000000	1.000000
101.000000	1.000000	727175.735762	459.000000	0.000000
101.000000	4.000000	727176.152276	460.000000	0.000000
101.000000	2.000000	727176.835369	461.000000	0.000000
101.000000	4.000000	727177.735049	463.000000	1.000000
101.000000	3.000000	727178.068266	464.000000	0.000000
101.000000	4.000000	727179.001274	466.000000	1.000000
101.000000	2.000000	727179.484430	467.000000	0.000000
101.000000	1.000000	727179.734332	467.000000	0.000000
101.000000	3.000000	727180.950798	470.000000	1.000000
101.000000	2.000000	727181.467081	471.000000	1.000000
101.000000	4.000000	727182.000210	472.000000	1.000000
101.000000	2.000000	727182.433386	473.000000	1.000000
101.000000	3.000000	727182.949862	474.000000	1.000000
101.000000	4.000000	727183.399713	475.000000	1.000000
101.000000	3.000000	727183.866219	476.000000	1.000000
101.000000	2.000000	727184.282758	477.000000	0.000000
101.000000	4.000000	727184.615950	478.000000	1.000000
101.000000	2.000000	727185.032473	479.000000	0.000000
101.000000	1.000000	727185.398994	479.000000	0.000000
101.000000	1.000000	727200.610296	481.000000	0.000000
101.000000	3.000000	727201.326720	482.000000	0.000000
101.000000	2.000000	727201.743233	483.000000	1.000000
101.000000	3.000000	727202.259704	484.000000	1.000000
101.000000	4.000000	727202.742886	485.000000	1.000000
101.000000	1.000000	727203.176044	486.000000	1.000000
101.000000	4.000000	727203.625916	487.000000	1.000000
101.000000	2.000000	727204.192393	488.000000	1.000000
101.000000	3.000000	727204.625536	489.000000	0.000000
101.000000	4.000000	727204.942106	490.000000	0.000000
101.000000	2.000000	727206.041710	492.000000	1.000000
101.000000	1.000000	727206.424892	493.000000	1.000000
101.000000	3.000000	727206.891401	494.000000	1.000000
101.000000	1.000000	727207.274597	495.000000	0.000000
101.000000	4.000000	727207.824407	496.000000	0.000000
101.000000	2.000000	727208.357536	497.000000	1.000000
101.000000	3.000000	727208.940683	498.000000	1.000000
101.000000	4.000000	727209.340535	499.000000	1.000000
101.000000	3.000000	727209.857044	500.000000	1.000000
101.000000	4.000000	727210.706720	502.000000	1.000000
101.000000	1.000000	727211.023273	503.000000	0.000000
101.000000	2.000000	727211.656388	504.000000	1.000000
101.000000	1.000000	727212.122879	505.000000	1.000000
101.000000	3.000000	727212.539422	506.000000	1.000000
101.000000	2.000000	727213.005904	507.000000	1.000000
101.000000	4.000000	727213.605674	508.000000	1.000000
101.000000	2.000000	727214.105517	509.000000	1.000000
101.000000	3.000000	727214.622002	510.000000	1.000000
101.000000	4.000000	727215.105163	511.000000	0.000000
101.000000	3.000000	727215.555001	512.000000	1.000000
101.000000	4.000000	727216.354718	514.000000	1.000000
101.000000	1.000000	727216.671273	515.000000	0.000000
101.000000	2.000000	727217.304385	516.000000	1.000000
101.000000	4.000000	727219.253838	520.000000	1.000000
101.000000	2.000000	727219.653535	521.000000	1.000000
101.000000	3.000000	727220.153372	522.000000	1.000000
101.000000	4.000000	727220.569891	523.000000	1.000000
101.000000	3.000000	727221.103041	524.000000	1.000000
101.000000	2.000000	727221.502894	525.000000	0.000000
101.000000	1.000000	727221.936076	526.000000	0.000000
101.000000	4.000000	727222.086028	526.000000	0.000000
101.000000	2.000000	727222.835751	528.000000	1.000000
101.000000	1.000000	727223.368902	529.000000	1.000000
101.000000	3.000000	727223.852063	530.000000	0.000000
101.000000	2.000000	727224.401870	531.000000	0.000000
101.000000	2.000000	727225.701395	534.000000	0.000000
101.000000	4.000000	727226.067935	535.000000	1.000000
101.000000	34.000000	727226.167991	535.000000	0.000000
101.000000	3.000000	727226.551116	536.000000	1.000000
101.000000	4.000000	727227.384155	538.000000	1.000000
101.000000	1.000000	727227.900636	539.000000	1.000000
101.000000	2.000000	727228.467104	540.000000	1.000000
101.000000	1.000000	727228.850298	541.000000	1.000000
101.000000	3.000000	727229.350118	542.000000	1.000000
101.000000	2.000000	727229.833300	543.000000	1.000000
101.000000	4.000000	727230.316447	544.000000	1.000000
101.000000	2.000000	727230.766282	545.000000	1.000000
101.000000	3.000000	727231.349392	546.000000	1.000000
101.000000	4.000000	727231.699281	547.000000	1.000000
101.000000	4.000000	727232.399041	548.000000	0.000000
101.000000	2.000000	727232.798893	549.000000	0.000000
101.000000	12.000000	727232.932248	550.000000	0.000000
101.000000	4.000000	727233.198752	550.000000	0.000000
101.000000	34.000000	727233.248809	550.000000	0.000000
101.000000	1.000000	727234.514967	553.000000	1.000000
101.000000	2.000000	727234.714887	553.000000	0.000000
101.000000	23.000000	727234.814931	554.000000	0.000000
101.000000	4.000000	727235.131397	554.000000	0.000000
101.000000	4.000000	727236.064407	556.000000	1.000000
101.000000	2.000000	727236.697520	557.000000	0.000000
101.000000	4.000000	727237.480573	559.000000	0.000000
101.000000	3.000000	727237.997058	560.000000	1.000000
101.000000	4.000000	727238.663500	562.000000	1.000000
101.000000	1.000000	727239.429888	563.000000	0.000000
101.000000	3.000000	727239.929706	564.000000	0.000000
101.000000	3.000000	727242.645432	570.000000	1.000000
101.000000	4.000000	727243.061932	571.000000	1.000000
101.000000	3.000000	727243.461787	572.000000	0.000000
101.000000	4.000000	727244.261511	574.000000	0.000000
101.000000	1.000000	727244.944603	575.000000	1.000000
101.000000	2.000000	727245.594362	576.000000	1.000000
101.000000	3.000000	727246.360764	578.000000	1.000000
101.000000	2.000000	727246.910569	579.000000	1.000000
101.000000	4.000000	727247.543677	580.000000	0.000000
101.000000	2.000000	727247.877043	581.000000	1.000000
101.000000	3.000000	727248.476684	582.000000	1.000000
101.000000	4.000000	727248.793254	583.000000	1.000000
101.000000	3.000000	727249.376363	584.000000	1.000000
101.000000	4.000000	727250.192737	586.000000	1.000000
101.000000	2.000000	727250.692551	587.000000	0.000000
101.000000	2.000000	727251.342335	588.000000	1.000000
101.000000	4.000000	727251.708866	589.000000	1.000000
101.000000	2.000000	727252.092064	590.000000	1.000000
101.000000	4.000000	727252.591893	591.000000	1.000000
101.000000	1.000000	727253.191696	592.000000	1.000000
101.000000	4.000000	727253.491560	593.000000	1.000000
101.000000	3.000000	727254.141344	594.000000	1.000000
101.000000	2.000000	727254.591179	595.000000	0.000000
101.000000	2.000000	727255.190968	596.000000	1.000000
101.000000	3.000000	727255.940688	598.000000	1.000000
101.000000	3.000000	727256.990338	600.000000	1.000000
101.000000	1.000000	727257.373530	601.000000	1.000000
101.000000	3.000000	727257.840058	602.000000	1.000000
101.000000	1.000000	727258.323191	603.000000	0.000000
101.000000	2.000000	727258.573103	603.000000	0.000000
101.000000	4.000000	727259.056274	604.000000	0.000000
101.000000	2.000000	727259.389482	605.000000	1.000000
101.000000	3.000000	727260.022595	606.000000	0.000000
101.000000	4.000000	727260.622378	608.000000	0.000000
101.000000	2.000000	727261.155524	609.000000	0.000000
101.000000	4.000000	727261.605379	610.000000	1.000000
101.000000	2.000000	727262.171841	611.000000	0.000000
101.000000	2.000000	727262.738314	612.000000	1.000000
101.000000	2.000000	727263.354754	613.000000	0.000000
101.000000	2.000000	727264.121150	615.000000	1.000000
101.000000	4.000000	727264.654289	616.000000	1.000000
101.000000	2.000000	727265.137454	617.000000	1.000000
101.000000	3.000000	727265.603941	618.000000	1.000000
101.000000	4.000000	727266.170422	619.000000	0.000000
101.000000	3.000000	727266.703568	620.000000	1.000000
101.000000	2.000000	727267.003484	621.000000	0.000000
101.000000	4.000000	727267.386660	622.000000	1.000000
101.000000	2.000000	727267.819850	623.000000	0.000000
101.000000	1.000000	727268.236355	623.000000	0.000000
101.000000	3.000000	727268.702862	624.000000	0.000000
101.000000	4.000000	727269.369288	626.000000	0.000000
101.000000	3.000000	727269.669184	627.000000	0.000000
101.000000	4.000000	727270.452417	628.000000	1.000000
101.000000	2.000000	727270.618843	628.000000	0.000000
101.000000	2.000000	727271.151989	630.000000	0.000000
101.000000	4.000000	727271.785102	631.000000	1.000000
101.000000	3.000000	727272.284929	632.000000	1.000000
101.000000	4.000000	727273.234576	634.000000	1.000000
101.000000	1.000000	727273.667766	635.000000	1.000000
101.000000	2.000000	727274.334216	636.000000	1.000000
101.000000	1.000000	727274.717400	637.000000	1.000000
101.000000	3.000000	727275.217217	638.000000	1.000000
101.000000	2.000000	727275.767023	639.000000	1.000000
101.000000	3.000000	727276.300172	640.000000	1.000000
101.000000	4.000000	727276.750021	641.000000	1.000000
101.000000	2.000000	727277.316477	642.000000	1.000000
101.000000	3.000000	727277.766323	643.000000	0.000000
101.000000	4.000000	727277.832963	643.000000	0.000000
101.000000	3.000000	727278.316126	644.000000	1.000000
101.000000	2.000000	727278.682661	645.000000	0.000000
101.000000	1.000000	727278.965887	646.000000	0.000000
101.000000	4.000000	727279.149161	646.000000	1.000000
101.000000	2.000000	727279.432393	647.000000	0.000000
101.000000	4.000000	727281.015188	650.000000	0.000000
101.000000	4.000000	727282.181420	652.000000	1.000000
101.000000	2.000000	727282.664589	653.000000	0.000000
101.000000	4.000000	727283.364327	655.000000	0.000000
101.000000	3.000000	727284.097427	656.000000	1.000000
101.000000	4.000000	727284.980429	658.000000	1.000000
101.000000	1.000000	727285.496918	659.000000	1.000000
101.000000	2.000000	727286.013396	660.000000	1.000000
101.000000	1.000000	727286.479897	661.000000	1.000000
101.000000	3.000000	727286.979709	662.000000	0.000000
101.000000	2.000000	727287.479544	663.000000	1.000000
101.000000	4.000000	727287.979369	664.000000	1.000000
101.000000	2.000000	727288.429210	665.000000	1.000000
101.000000	2.000000	727289.029015	666.000000	0.000000
101.000000	3.000000	727290.045303	668.000000	0.000000
101.000000	4.000000	727290.828366	670.000000	1.000000
101.000000	1.000000	727291.278204	671.000000	1.000000
101.000000	2.000000	727291.844678	672.000000	1.000000
101.000000	1.000000	727292.327834	673.000000	1.000000
101.000000	3.000000	727292.794334	674.000000	1.000000
101.000000	2.000000	727293.444103	675.000000	0.000000
101.000000	3.000000	727293.860627	676.000000	1.000000
101.000000	3.000000	727294.843612	678.000000	1.000000
101.000000	4.000000	727296.126489	681.000000	0.000000
101.000000	4.000000	727296.659614	682.000000	1.000000
101.000000	1.000000	727297.292738	683.000000	0.000000
101.000000	2.000000	727297.792562	684.000000	1.000000
101.000000	1.000000	727298.125778	685.000000	1.000000
101.000000	2.000000	727298.492314	686.000000	0.000000
101.000000	2.000000	727299.225393	687.000000	0.000000
101.000000	2.000000	727300.091761	689.000000	1.000000
101.000000	3.000000	727300.624895	690.000000	1.000000
101.000000	4.000000	727301.091563	691.000000	1.000000
101.000000	3.000000	727301.557898	692.000000	1.000000
101.000000	1.000000	727301.991076	693.000000	1.000000
101.000000	3.000000	727302.424259	694.000000	0.000000
101.000000	2.000000	727303.140672	695.000000	0.000000
101.000000	3.000000	727304.423550	698.000000	1.000000
101.000000	2.000000	727304.956694	699.000000	1.000000
101.000000	4.000000	727305.456522	700.000000	1.000000
101.000000	3.000000	727305.939663	701.000000	0.000000
101.000000	4.000000	727306.639431	702.000000	0.000000
101.000000	3.000000	727307.455828	704.000000	1.000000
101.000000	4.000000	727308.322155	706.000000	1.000000
101.000000	1.000000	727309.071905	707.000000	0.000000
101.000000	4.000000	727311.521032	712.000000	0.000000
101.000000	4.000000	727312.787262	715.000000	1.000000
101.000000	3.000000	727313.437024	716.000000	0.000000
101.000000	4.000000	727314.170122	718.000000	1.000000
101.000000	1.000000	727314.803208	719.000000	1.000000
101.000000	2.000000	727315.469637	720.000000	0.000000
101.000000	2.000000	727315.936139	722.000000	0.000000
101.000000	4.000000	727317.302322	724.000000	1.000000
101.000000	3.000000	727317.752172	725.000000	0.000000
101.000000	3.000000	727319.168336	728.000000	1.000000
101.000000	4.000000	727320.051348	730.000000	1.000000
101.000000	1.000000	727320.551178	731.000000	1.000000
101.000000	2.000000	727321.067657	732.000000	1.000000
101.000000	1.000000	727321.534174	733.000000	1.000000
101.000000	3.000000	727322.033966	734.000000	1.000000
101.000000	2.000000	727322.533830	735.000000	1.000000
101.000000	4.000000	727323.083608	736.000000	1.000000
101.000000	2.000000	727323.516788	737.000000	1.000000
101.000000	3.000000	727324.183221	738.000000	0.000000
101.000000	4.000000	727324.699708	739.000000	0.000000
101.000000	3.000000	727325.082901	740.000000	1.000000
101.000000	4.000000	727325.932605	742.000000	1.000000
101.000000	2.000000	727326.482389	743.000000	0.000000
101.000000	4.000000	727327.748635	746.000000	1.000000
101.000000	2.000000	727328.248445	747.000000	0.000000
101.000000	3.000000	727328.764936	748.000000	0.000000
101.000000	4.000000	727329.281409	749.000000	1.000000
101.000000	3.000000	727329.814566	750.000000	1.000000
101.000000	2.000000	727330.297719	751.000000	0.000000
101.000000	4.000000	727330.780882	752.000000	0.000000
101.000000	4.000000	727332.763519	756.000000	1.000000
101.000000	1.000000	727333.196697	757.000000	1.000000
101.000000	3.000000	727333.679858	758.000000	1.000000
101.000000	2.000000	727334.146593	759.000000	1.000000
101.000000	4.000000	727334.696166	760.000000	1.000000
101.000000	2.000000	727335.195990	761.000000	1.000000
101.000000	3.000000	727335.779114	762.000000	1.000000
101.000000	4.000000	727336.178994	763.000000	1.000000
101.000000	2.000000	727336.695457	764.000000	0.000000
101.000000	3.000000	727337.561835	766.000000	0.000000
101.000000	2.000000	727338.378199	767.000000	0.000000
101.000000	3.000000	727339.394519	770.000000	0.000000
101.000000	2.000000	727339.994292	771.000000	1.000000
101.000000	4.000000	727340.510776	772.000000	0.000000
101.000000	2.000000	727341.077240	773.000000	1.000000
101.000000	3.000000	727341.443772	774.000000	0.000000
101.000000	4.000000	727341.926938	775.000000	1.000000
101.000000	3.000000	727342.510063	776.000000	1.000000
101.000000	2.000000	727342.976568	777.000000	0.000000
101.000000	4.000000	727343.343104	778.000000	1.000000
101.000000	2.000000	727343.992882	779.000000	0.000000
101.000000	1.000000	727344.592664	780.000000	0.000000
101.000000	2.000000	727345.758914	783.000000	0.000000
101.000000	4.000000	727346.392024	784.000000	1.000000
101.000000	2.000000	727346.725235	785.000000	0.000000
101.000000	1.000000	727347.041780	785.000000	0.000000
101.000000	3.000000	727347.874878	787.000000	1.000000
101.000000	4.000000	727348.407979	788.000000	1.000000
101.000000	2.000000	727348.807846	789.000000	1.000000
101.000000	3.000000	727349.241019	790.000000	1.000000
101.000000	2.000000	727349.924113	791.000000	0.000000
101.000000	2.000000	727350.573874	792.000000	0.000000
101.000000	4.000000	727351.206987	794.000000	0.000000
101.000000	3.000000	727351.490203	794.000000	0.000000
101.000000	4.000000	727352.323261	796.000000	1.000000
101.000000	2.000000	727352.989688	797.000000	0.000000
101.000000	4.000000	727353.572812	799.000000	0.000000
101.000000	2.000000	727354.205935	800.000000	0.000000
101.000000	4.000000	727355.172252	802.000000	1.000000
101.000000	2.000000	727356.138577	804.000000	1.000000
101.000000	3.000000	727357.021598	806.000000	1.000000
101.000000	4.000000	727359.554032	811.000000	1.000000
101.000000	3.000000	727360.103838	812.000000	1.000000
101.000000	4.000000	727360.970216	814.000000	1.000000
101.000000	1.000000	727361.603311	815.000000	1.000000
101.000000	2.000000	727361.986504	816.000000	1.000000
101.000000	1.000000	727362.503006	817.000000	1.000000
101.000000	2.000000	727362.802877	818.000000	0.000000
101.000000	3.000000	727362.969489	818.000000	1.000000
101.000000	2.000000	727363.452653	819.000000	1.000000
101.000000	3.000000	727363.935813	820.000000	0.000000
101.000000	4.000000	727364.269028	821.000000	0.000000
101.000000	2.000000	727364.435634	821.000000	1.000000
101.000000	4.000000	727365.518591	823.000000	1.000000
101.000000	3.000000	727366.068392	824.000000	1.000000
101.000000	2.000000	727366.418269	825.000000	0.000000
101.000000	12.000000	727366.601621	825.000000	0.000000
101.000000	4.000000	727366.951410	826.000000	0.000000
101.000000	2.000000	727367.901092	828.000000	1.000000
101.000000	3.000000	727368.867401	830.000000	0.000000
101.000000	4.000000	727369.933696	832.000000	1.000000
101.000000	2.000000	727370.283567	833.000000	1.000000
101.000000	3.000000	727370.933337	834.000000	1.000000
101.000000	4.000000	727371.216554	835.000000	1.000000
101.000000	3.000000	727371.883020	836.000000	1.000000
101.000000	1.000000	727372.199553	837.000000	1.000000
101.000000	4.000000	727372.666079	838.000000	1.000000
101.000000	2.000000	727373.249167	839.000000	0.000000
101.000000	3.000000	727373.765668	840.000000	0.000000
101.000000	4.000000	727374.648689	842.000000	0.000000
101.000000	4.000000	727375.831610	844.000000	1.000000
101.000000	2.000000	727376.181476	845.000000	1.000000
101.000000	3.000000	727376.697962	846.000000	1.000000
101.000000	4.000000	727376.997861	847.000000	0.000000
101.000000	3.000000	727377.680934	848.000000	1.000000
101.000000	4.000000	727378.514007	850.000000	1.000000
101.000000	1.000000	727378.897168	851.000000	0.000000
101.000000	3.000000	727379.646940	852.000000	0.000000
101.000000	3.000000	727380.513361	854.000000	1.000000
101.000000	4.000000	727381.596256	856.000000	1.000000
101.000000	2.000000	727381.929443	857.000000	1.000000
101.000000	3.000000	727382.529291	858.000000	1.000000
101.000000	4.000000	727382.845788	859.000000	0.000000
101.000000	3.000000	727383.478891	860.000000	1.000000
101.000000	4.000000	727384.428564	862.000000	1.000000
101.000000	1.000000	727384.895055	863.000000	1.000000
101.000000	3.000000	727385.528170	864.000000	0.000000
101.000000	3.000000	727386.461174	866.000000	0.000000
101.000000	4.000000	727387.394178	868.000000	1.000000
101.000000	2.000000	727387.744045	869.000000	0.000000
101.000000	3.000000	727388.310516	870.000000	0.000000
101.000000	4.000000	727388.760360	871.000000	1.000000
101.000000	3.000000	727389.210195	872.000000	0.000000
101.000000	4.000000	727390.326477	874.000000	0.000000
101.000000	2.000000	727391.309460	876.000000	1.000000
101.000000	3.000000	727392.159151	878.000000	1.000000
101.000000	2.000000	727392.608982	879.000000	0.000000
101.000000	4.000000	727393.158804	880.000000	0.000000
101.000000	2.000000	727393.675289	881.000000	1.000000
101.000000	3.000000	727394.291731	882.000000	1.000000
101.000000	4.000000	727394.774892	883.000000	1.000000
101.000000	3.000000	727395.224732	884.000000	1.000000
101.000000	4.000000	727395.591268	885.000000	0.000000
101.000000	4.000000	727396.241045	886.000000	0.000000
101.000000	2.000000	727396.974119	888.000000	0.000000
101.000000	3.000000	727397.923787	890.000000	1.000000
101.000000	2.000000	727398.556896	891.000000	1.000000
101.000000	4.000000	727399.140022	892.000000	1.000000
101.000000	2.000000	727399.589859	893.000000	1.000000
101.000000	3.000000	727400.139662	894.000000	1.000000
101.000000	4.000000	727401.172630	896.000000	1.000000
101.000000	3.000000	727401.472508	897.000000	1.000000
101.000000	4.000000	727401.939028	898.000000	1.000000
101.000000	1.000000	727402.672091	899.000000	0.000000
101.000000	2.000000	727403.071943	900.000000	1.000000
101.000000	1.000000	727403.488464	901.000000	1.000000
101.000000	4.000000	727403.954976	902.000000	1.000000
101.000000	3.000000	727404.454800	903.000000	1.000000
101.000000	2.000000	727404.821339	904.000000	0.000000
101.000000	12.000000	727405.038014	904.000000	0.000000
101.000000	3.000000	727405.404493	905.000000	0.000000
101.000000	3.000000	727406.320795	907.000000	1.000000
101.000000	2.000000	727406.803994	908.000000	0.000000
101.000000	4.000000	727407.387104	909.000000	1.000000
101.000000	2.000000	727407.720313	910.000000	1.000000
101.000000	3.000000	727408.353422	911.000000	1.000000
101.000000	4.000000	727408.869907	912.000000	1.000000
101.000000	2.000000	727409.453050	913.000000	0.000000
101.000000	3.000000	727409.936180	914.000000	0.000000
101.000000	2.000000	727410.436019	915.000000	0.000000
101.000000	4.000000	727410.819213	916.000000	1.000000
101.000000	2.000000	727411.219076	917.000000	1.000000
101.000000	3.000000	727411.818886	918.000000	1.000000
101.000000	4.000000	727412.285363	919.000000	1.000000
101.000000	3.000000	727412.701887	920.000000	1.000000
101.000000	4.000000	727413.634913	922.000000	1.000000
101.000000	1.000000	727414.101387	923.000000	1.000000
101.000000	2.000000	727414.667856	924.000000	1.000000
101.000000	1.000000	727415.184325	925.000000	1.000000
101.000000	2.000000	727415.317619	925.000000	0.000000
101.000000	3.000000	727415.684161	926.000000	0.000000
101.000000	2.000000	727415.984044	927.000000	0.000000
101.000000	12.000000	727416.017458	927.000000	0.000000
101.000000	4.000000	727416.517201	928.000000	0.000000
101.000000	2.000000	727417.100325	929.000000	1.000000
101.000000	3.000000	727417.650136	930.000000	1.000000
101.000000	4.000000	727418.149953	931.000000	1.000000
101.000000	3.000000	727418.516492	932.000000	0.000000
101.000000	1.000000	727418.933008	933.000000	0.000000
101.000000	4.000000	727419.399517	934.000000	1.000000
101.000000	1.000000	727419.982628	935.000000	1.000000
101.000000	2.000000	727420.482466	936.000000	0.000000
101.000000	1.000000	727420.915638	937.000000	1.000000
101.000000	3.000000	727421.432124	938.000000	1.000000
101.000000	2.000000	727421.865305	939.000000	0.000000
101.000000	4.000000	727422.448416	940.000000	1.000000
101.000000	2.000000	727422.948258	941.000000	1.000000
101.000000	3.000000	727423.581366	942.000000	1.000000
101.000000	4.000000	727423.981223	943.000000	1.000000
101.000000	3.000000	727424.464371	944.000000	1.000000
101.000000	1.000000	727424.897567	945.000000	1.000000
101.000000	4.000000	727425.280760	946.000000	1.000000
101.000000	1.000000	727425.780585	947.000000	1.000000
101.000000	2.000000	727426.363713	948.000000	1.000000
101.000000	1.000000	727426.830210	949.000000	1.000000
101.000000	3.000000	727427.280094	950.000000	1.000000
101.000000	2.000000	727427.779877	951.000000	1.000000
101.000000	4.000000	727428.263040	952.000000	0.000000
101.000000	2.000000	727428.829511	953.000000	1.000000
101.000000	3.000000	727429.279341	954.000000	1.000000
101.000000	4.000000	727429.795857	955.000000	1.000000
101.000000	2.000000	727430.278996	956.000000	0.000000
101.000000	4.000000	727430.995410	958.000000	0.000000
101.000000	1.000000	727431.778471	959.000000	1.000000
101.000000	2.000000	727432.411591	960.000000	0.000000
101.000000	1.000000	727453.087577	961.000000	0.000000
101.000000	3.000000	727453.637403	962.000000	1.000000
101.000000	2.000000	727454.153885	963.000000	1.000000
101.000000	4.000000	727454.687002	964.000000	0.000000
101.000000	3.000000	727455.170179	965.000000	1.000000
101.000000	1.000000	727455.686666	966.000000	1.000000
101.000000	4.000000	727456.153170	967.000000	1.000000
101.000000	2.000000	727456.569688	968.000000	0.000000
101.000000	3.000000	727457.069503	969.000000	1.000000
101.000000	4.000000	727457.569328	970.000000	1.000000
101.000000	1.000000	727458.019179	971.000000	0.000000
101.000000	2.000000	727458.435695	972.000000	0.000000
101.000000	1.000000	727459.052146	973.000000	1.000000
101.000000	3.000000	727459.535311	974.000000	1.000000
101.000000	1.000000	727459.918485	975.000000	0.000000
101.000000	4.000000	727460.401659	976.000000	0.000000
101.000000	2.000000	727460.934805	977.000000	0.000000
101.000000	3.000000	727461.484613	978.000000	0.000000
101.000000	4.000000	727461.967782	979.000000	1.000000
101.000000	3.000000	727462.567561	980.000000	1.000000
101.000000	1.000000	727462.984081	981.000000	1.000000
101.000000	4.000000	727463.450608	982.000000	1.000000
101.000000	2.000000	727463.917083	983.000000	0.000000
101.000000	2.000000	727464.550194	984.000000	1.000000
101.000000	1.000000	727465.016698	985.000000	1.000000
101.000000	3.000000	727465.399888	986.000000	1.000000
101.000000	2.000000	727465.799754	987.000000	0.000000
101.000000	4.000000	727466.382863	988.000000	0.000000
101.000000	2.000000	727466.866040	989.000000	1.000000
101.000000	3.000000	727467.349208	990.000000	0.000000
101.000000	4.000000	727467.849029	991.000000	1.000000
101.000000	3.000000	727468.432160	992.000000	1.000000
101.000000	1.000000	727468.798672	993.000000	1.000000
101.000000	4.000000	727469.281881	994.000000	1.000000
101.000000	2.000000	727469.781673	995.000000	0.000000
101.000000	2.000000	727470.314817	996.000000	1.000000
101.000000	1.000000	727470.831323	997.000000	1.000000
101.000000	3.000000	727471.264482	998.000000	1.000000
101.000000	1.000000	727471.747651	999.000000	0.000000
101.000000	4.000000	727472.247470	1000.000000	0.000000
101.000000	2.000000	727472.913903	1001.000000	0.000000
101.000000	4.000000	727473.713615	1003.000000	1.000000
101.000000	3.000000	727474.330067	1004.000000	1.000000
101.000000	4.000000	727475.179769	1006.000000	1.000000
101.000000	1.000000	727475.579624	1007.000000	0.000000
101.000000	2.000000	727476.346020	1008.000000	1.000000
101.000000	1.000000	727476.612586	1009.000000	1.000000
101.000000	2.000000	727476.995787	1010.000000	0.000000
101.000000	3.000000	727478.262014	1012.000000	0.000000
101.000000	2.000000	727478.528579	1013.000000	1.000000
101.000000	4.000000	727479.611549	1015.000000	1.000000
101.000000	3.000000	727480.028052	1016.000000	0.000000
101.000000	4.000000	727481.027703	1018.000000	1.000000
101.000000	1.000000	727481.310927	1019.000000	0.000000
101.000000	3.000000	727482.910344	1022.000000	1.000000
101.000000	4.000000	727484.076630	1024.000000	1.000000
101.000000	2.000000	727484.459815	1025.000000	1.000000
101.000000	3.000000	727485.042963	1026.000000	1.000000
101.000000	4.000000	727485.392814	1027.000000	1.000000
101.000000	3.000000	727486.109212	1028.000000	1.000000
101.000000	4.000000	727486.842325	1030.000000	1.000000
101.000000	2.000000	727487.175511	1031.000000	0.000000
101.000000	3.000000	727488.774956	1034.000000	1.000000
101.000000	2.000000	727489.308094	1035.000000	1.000000
101.000000	4.000000	727489.907884	1036.000000	1.000000
101.000000	2.000000	727490.424365	1037.000000	1.000000
101.000000	3.000000	727490.857545	1038.000000	1.000000
101.000000	4.000000	727491.290722	1039.000000	1.000000
101.000000	3.000000	727491.907172	1040.000000	1.000000
101.000000	4.000000	727492.706893	1042.000000	1.000000
101.000000	1.000000	727492.990254	1043.000000	0.000000
101.000000	2.000000	727493.606574	1044.000000	0.000000
101.000000	1.000000	727494.206341	1045.000000	1.000000
101.000000	3.000000	727494.706180	1046.000000	1.000000
101.000000	2.000000	727495.305969	1047.000000	0.000000
101.000000	4.000000	727495.722488	1048.000000	1.000000
101.000000	2.000000	727496.238975	1049.000000	1.000000
101.000000	3.000000	727496.788782	1050.000000	1.000000
101.000000	4.000000	727497.088675	1051.000000	1.000000
101.000000	3.000000	727497.588498	1052.000000	0.000000
101.000000	4.000000	727498.488183	1054.000000	1.000000
101.000000	1.000000	727498.954681	1055.000000	0.000000
101.000000	2.000000	727499.721073	1056.000000	1.000000
101.000000	1.000000	727500.104270	1057.000000	1.000000
101.000000	3.000000	727500.537458	1058.000000	0.000000
101.000000	2.000000	727501.003951	1059.000000	1.000000
101.000000	4.000000	727501.553763	1060.000000	0.000000
101.000000	2.000000	727502.586726	1062.000000	1.000000
101.000000	1.000000	727503.019903	1063.000000	1.000000
101.000000	3.000000	727503.536395	1064.000000	1.000000
101.000000	3.000000	727504.935901	1067.000000	1.000000
101.000000	4.000000	727505.519043	1068.000000	1.000000
101.000000	1.000000	727505.868882	1069.000000	1.000000
101.000000	3.000000	727506.985173	1071.000000	0.000000
101.000000	4.000000	727507.435009	1072.000000	1.000000
101.000000	3.000000	727508.484638	1074.000000	1.000000
101.000000	4.000000	727508.884499	1075.000000	1.000000
101.000000	3.000000	727509.517592	1076.000000	0.000000
101.000000	4.000000	727510.184038	1078.000000	1.000000
101.000000	1.000000	727510.633885	1079.000000	0.000000
101.000000	2.000000	727511.200345	1080.000000	0.000000
101.000000	1.000000	727511.700165	1081.000000	1.000000
101.000000	3.000000	727512.200013	1082.000000	1.000000
101.000000	2.000000	727512.749820	1083.000000	1.000000
101.000000	4.000000	727513.249617	1084.000000	1.000000
101.000000	2.000000	727513.716121	1085.000000	1.000000
101.000000	3.000000	727514.365892	1086.000000	1.000000
101.000000	4.000000	727514.799071	1087.000000	1.000000
101.000000	3.000000	727515.332208	1088.000000	1.000000
101.000000	4.000000	727515.748740	1089.000000	0.000000
101.000000	1.000000	727516.598432	1091.000000	1.000000
101.000000	2.000000	727517.314850	1092.000000	1.000000
101.000000	1.000000	727517.548080	1093.000000	1.000000
101.000000	3.000000	727518.014604	1094.000000	1.000000
101.000000	1.000000	727518.514423	1095.000000	0.000000
101.000000	4.000000	727519.097551	1096.000000	1.000000
101.000000	2.000000	727519.597512	1097.000000	1.000000
101.000000	3.000000	727520.047213	1098.000000	1.000000
101.000000	4.000000	727520.497056	1099.000000	1.000000
101.000000	3.000000	727521.130185	1100.000000	1.000000
101.000000	4.000000	727521.979850	1102.000000	1.000000
101.000000	1.000000	727522.446364	1103.000000	1.000000
101.000000	2.000000	727523.146108	1104.000000	1.000000
101.000000	1.000000	727523.446021	1105.000000	1.000000
101.000000	4.000000	727523.779232	1106.000000	0.000000
101.000000	2.000000	727524.412316	1107.000000	0.000000
101.000000	3.000000	727524.928817	1108.000000	0.000000
101.000000	3.000000	727525.961791	1110.000000	1.000000
101.000000	4.000000	727526.928104	1112.000000	1.000000
101.000000	3.000000	727527.327967	1113.000000	1.000000
101.000000	4.000000	727527.827788	1114.000000	1.000000
101.000000	3.000000	727528.344270	1115.000000	0.000000
101.000000	4.000000	727528.927397	1116.000000	0.000000
101.000000	3.000000	727529.610490	1118.000000	1.000000
101.000000	4.000000	727530.893359	1120.000000	0.000000
101.000000	3.000000	727531.343215	1121.000000	0.000000
101.000000	4.000000	727532.093168	1123.000000	1.000000
101.000000	3.000000	727532.776039	1124.000000	1.000000
101.000000	4.000000	727533.575758	1126.000000	1.000000
101.000000	1.000000	727534.008935	1127.000000	1.000000
101.000000	2.000000	727534.475434	1128.000000	0.000000
101.000000	1.000000	727534.925284	1129.000000	0.000000
101.000000	2.000000	727535.341796	1130.000000	0.000000
101.000000	3.000000	727535.508402	1130.000000	1.000000
101.000000	4.000000	727536.474725	1132.000000	1.000000
101.000000	2.000000	727536.941217	1133.000000	1.000000
101.000000	3.000000	727537.524354	1134.000000	1.000000
101.000000	4.000000	727537.924215	1135.000000	1.000000
101.000000	3.000000	727538.457379	1136.000000	1.000000
101.000000	4.000000	727539.357042	1138.000000	1.000000
101.000000	1.000000	727539.590284	1139.000000	0.000000
101.000000	2.000000	727540.473313	1140.000000	1.000000
101.000000	1.000000	727540.756545	1141.000000	1.000000
101.000000	3.000000	727541.189746	1142.000000	1.000000
101.000000	2.000000	727541.689547	1143.000000	1.000000
101.000000	4.000000	727542.106069	1144.000000	0.000000
101.000000	2.000000	727542.655873	1145.000000	1.000000
101.000000	3.000000	727543.205680	1146.000000	1.000000
101.000000	4.000000	727543.605536	1147.000000	1.000000
101.000000	3.000000	727544.271970	1148.000000	1.000000
101.000000	4.000000	727545.105010	1150.000000	1.000000
101.000000	1.000000	727545.504869	1151.000000	1.000000
101.000000	2.000000	727546.221276	1152.000000	1.000000
101.000000	1.000000	727546.487843	1153.000000	1.000000
101.000000	3.000000	727546.937689	1154.000000	1.000000
101.000000	2.000000	727547.354210	1155.000000	0.000000
101.000000	4.000000	727547.837376	1156.000000	0.000000
101.000000	2.000000	727548.437160	1157.000000	1.000000
101.000000	3.000000	727549.020290	1158.000000	1.000000
101.000000	4.000000	727549.420154	1159.000000	1.000000
101.000000	3.000000	727549.919969	1160.000000	1.000000
101.000000	2.000000	727550.286506	1161.000000	0.000000
101.000000	1.000000	727550.436445	1161.000000	1.000000
101.000000	4.000000	727550.869628	1162.000000	1.000000
101.000000	2.000000	727551.352791	1163.000000	0.000000
101.000000	1.000000	727551.569380	1163.000000	0.000000
101.000000	3.000000	727552.535716	1166.000000	0.000000
101.000000	2.000000	727553.285444	1167.000000	1.000000
101.000000	4.000000	727553.818601	1168.000000	1.000000
101.000000	2.000000	727554.085160	1169.000000	0.000000
101.000000	3.000000	727554.868214	1170.000000	0.000000
101.000000	4.000000	727555.201425	1171.000000	1.000000
101.000000	2.000000	727555.617949	1172.000000	0.000000
101.000000	4.000000	727556.600935	1174.000000	1.000000
101.000000	2.000000	727557.500619	1176.000000	0.000000
101.000000	4.000000	727558.516923	1178.000000	1.000000
101.000000	1.000000	727558.950103	1179.000000	0.000000
101.000000	3.000000	727559.516569	1180.000000	1.000000
101.000000	4.000000	727560.516217	1182.000000	1.000000
101.000000	3.000000	727560.832775	1183.000000	1.000000
101.000000	1.000000	727561.349255	1184.000000	0.000000
101.000000	2.000000	727561.599168	1184.000000	0.000000
101.000000	2.000000	727562.032350	1185.000000	0.000000
101.000000	12.000000	727562.165711	1186.000000	0.000000
101.000000	3.000000	727562.732080	1187.000000	0.000000
101.000000	4.000000	727563.098625	1187.000000	0.000000
101.000000	4.000000	727563.548471	1188.000000	0.000000
101.000000	1.000000	727563.815074	1189.000000	1.000000
101.000000	3.000000	727564.198248	1190.000000	1.000000
101.000000	2.000000	727564.698062	1191.000000	1.000000
101.000000	4.000000	727565.014624	1191.000000	0.000000
101.000000	4.000000	727565.497787	1192.000000	0.000000
101.000000	2.000000	727565.664391	1193.000000	1.000000
101.000000	3.000000	727566.180875	1194.000000	1.000000
101.000000	4.000000	727566.547410	1195.000000	0.000000
101.000000	3.000000	727567.180526	1196.000000	1.000000
101.000000	4.000000	727568.080208	1198.000000	1.000000
101.000000	1.000000	727568.430080	1199.000000	0.000000
101.000000	2.000000	727569.063190	1200.000000	1.000000
101.000000	1.000000	727569.563018	1201.000000	1.000000
101.000000	3.000000	727569.996200	1202.000000	1.000000
101.000000	2.000000	727570.412710	1203.000000	0.000000
101.000000	4.000000	727570.879212	1204.000000	0.000000
101.000000	2.000000	727571.429021	1205.000000	1.000000
101.000000	3.000000	727572.112114	1206.000000	1.000000
101.000000	4.000000	727572.461977	1207.000000	1.000000
101.000000	3.000000	727572.928484	1208.000000	0.000000
101.000000	1.000000	727573.394984	1209.000000	1.000000
101.000000	4.000000	727573.928134	1210.000000	1.000000
101.000000	2.000000	727574.444657	1211.000000	0.000000
101.000000	2.000000	727575.744166	1214.000000	1.000000
101.000000	1.000000	727576.427233	1215.000000	1.000000
101.000000	3.000000	727576.960409	1216.000000	1.000000
101.000000	4.000000	727577.493545	1217.000000	0.000000
101.000000	1.000000	727577.893395	1218.000000	1.000000
101.000000	4.000000	727578.343258	1219.000000	1.000000
101.000000	4.000000	727579.259831	1221.000000	1.000000
101.000000	3.000000	727579.726099	1222.000000	1.000000
101.000000	2.000000	727580.359186	1223.000000	1.000000
101.000000	3.000000	727580.942314	1224.000000	1.000000
101.000000	4.000000	727581.425476	1225.000000	0.000000
101.000000	4.000000	727582.758340	1228.000000	1.000000
101.000000	2.000000	727583.058230	1229.000000	0.000000
101.000000	3.000000	727583.757984	1230.000000	1.000000
101.000000	4.000000	727584.257807	1231.000000	1.000000
101.000000	3.000000	727584.907707	1232.000000	0.000000
101.000000	4.000000	727585.524027	1234.000000	1.000000
101.000000	1.000000	727586.073831	1235.000000	1.000000
101.000000	2.000000	727586.640293	1236.000000	1.000000
101.000000	1.000000	727587.140120	1237.000000	1.000000
101.000000	3.000000	727587.489992	1238.000000	1.000000
101.000000	2.000000	727588.139748	1239.000000	1.000000
101.000000	1.000000	727588.256390	1239.000000	0.000000
101.000000	4.000000	727588.622951	1240.000000	1.000000
101.000000	2.000000	727589.039449	1241.000000	1.000000
101.000000	3.000000	727589.539269	1242.000000	1.000000
101.000000	4.000000	727589.905810	1243.000000	0.000000
101.000000	2.000000	727590.605580	1244.000000	0.000000
101.000000	4.000000	727591.455263	1246.000000	1.000000
101.000000	1.000000	727591.788477	1247.000000	0.000000
101.000000	2.000000	727592.521543	1248.000000	1.000000
101.000000	1.000000	727592.921405	1249.000000	1.000000
101.000000	3.000000	727593.371234	1250.000000	1.000000
101.000000	2.000000	727593.837756	1251.000000	1.000000
101.000000	4.000000	727594.454200	1252.000000	1.000000
101.000000	2.000000	727595.004008	1253.000000	1.000000
101.000000	3.000000	727595.553811	1254.000000	1.000000
101.000000	4.000000	727595.820377	1255.000000	1.000000
101.000000	3.000000	727596.370181	1256.000000	1.000000
101.000000	4.000000	727597.203230	1258.000000	1.000000
101.000000	1.000000	727597.569757	1259.000000	0.000000
101.000000	2.000000	727598.269514	1260.000000	0.000000
101.000000	1.000000	727598.719353	1261.000000	1.000000
101.000000	3.000000	727599.152533	1262.000000	1.000000
101.000000	2.000000	727599.768975	1263.000000	1.000000
101.000000	4.000000	727600.335453	1264.000000	1.000000
101.000000	2.000000	727600.835274	1265.000000	1.000000
101.000000	3.000000	727601.351752	1266.000000	1.000000
101.000000	4.000000	727601.868262	1267.000000	0.000000
101.000000	2.000000	727602.384729	1268.000000	0.000000
101.000000	3.000000	727602.534668	1269.000000	0.000000
101.000000	4.000000	727602.867883	1269.000000	0.000000
101.000000	2.000000	727604.384013	1272.000000	0.000000
101.000000	12.000000	727604.484064	1273.000000	0.000000
101.000000	3.000000	727605.033777	1274.000000	1.000000
101.000000	2.000000	727605.500290	1275.000000	0.000000
101.000000	4.000000	727606.116737	1276.000000	1.000000
101.000000	2.000000	727606.633211	1277.000000	1.000000
101.000000	3.000000	727607.049726	1278.000000	0.000000
101.000000	4.000000	727607.582879	1279.000000	1.000000
101.000000	3.000000	727608.199331	1280.000000	1.000000
101.000000	4.000000	727609.065674	1282.000000	1.000000
101.000000	2.000000	727609.498855	1283.000000	0.000000
101.000000	2.000000	727610.098659	1284.000000	1.000000
101.000000	3.000000	727610.865053	1286.000000	1.000000
101.000000	2.000000	727611.498166	1287.000000	1.000000
101.000000	4.000000	727611.964660	1288.000000	1.000000
101.000000	2.000000	727612.414501	1289.000000	1.000000
101.000000	3.000000	727613.114246	1290.000000	1.000000
101.000000	4.000000	727613.347508	1291.000000	1.000000
101.000000	3.000000	727613.930898	1292.000000	1.000000
101.000000	4.000000	727614.763679	1294.000000	1.000000
101.000000	2.000000	727615.213514	1295.000000	0.000000
101.000000	1.000000	727615.496744	1295.000000	0.000000
101.000000	2.000000	727615.996569	1296.000000	1.000000
101.000000	3.000000	727616.679661	1298.000000	1.000000
101.000000	2.000000	727617.229463	1299.000000	0.000000
101.000000	4.000000	727617.779270	1300.000000	0.000000
101.000000	2.000000	727618.329086	1301.000000	1.000000
101.000000	3.000000	727618.812248	1302.000000	1.000000
101.000000	4.000000	727619.262080	1303.000000	1.000000
101.000000	3.000000	727619.795230	1304.000000	1.000000
101.000000	4.000000	727620.644923	1306.000000	1.000000
101.000000	1.000000	727620.978137	1307.000000	0.000000
101.000000	2.000000	727621.761200	1308.000000	1.000000
101.000000	1.000000	727622.127729	1309.000000	1.000000
101.000000	3.000000	727622.677534	1310.000000	1.000000
101.000000	4.000000	727623.210665	1311.000000	1.000000
101.000000	1.000000	727623.827131	1312.000000	1.000000
101.000000	4.000000	727624.193667	1313.000000	1.000000
101.000000	3.000000	727624.760134	1314.000000	1.000000
101.000000	4.000000	727625.659821	1316.000000	1.000000
101.000000	2.000000	727626.159639	1317.000000	1.000000
101.000000	3.000000	727626.592816	1318.000000	1.000000
101.000000	2.000000	727627.192599	1319.000000	0.000000
101.000000	3.000000	727628.525471	1322.000000	1.000000
101.000000	4.000000	727629.475131	1324.000000	0.000000
101.000000	2.000000	727630.024942	1325.000000	1.000000
101.000000	3.000000	727630.458171	1326.000000	0.000000
101.000000	4.000000	727630.924620	1327.000000	1.000000
101.000000	3.000000	727631.474429	1328.000000	1.000000
101.000000	4.000000	727632.374109	1330.000000	1.000000
101.000000	1.000000	727632.890570	1331.000000	1.000000
101.000000	2.000000	727633.590339	1332.000000	1.000000
101.000000	1.000000	727633.856907	1333.000000	1.000000
101.000000	3.000000	727634.223448	1334.000000	0.000000
101.000000	2.000000	727634.739946	1335.000000	0.000000
101.000000	4.000000	727635.356379	1336.000000	1.000000
101.000000	2.000000	727635.906184	1337.000000	1.000000
101.000000	3.000000	727636.389352	1338.000000	1.000000
101.000000	4.000000	727636.922478	1339.000000	1.000000
101.000000	3.000000	727637.339009	1340.000000	1.000000
101.000000	4.000000	727638.138732	1342.000000	1.000000
101.000000	1.000000	727638.838491	1343.000000	1.000000
101.000000	2.000000	727639.254997	1344.000000	1.000000
101.000000	1.000000	727639.704831	1345.000000	1.000000
101.000000	3.000000	727640.221330	1346.000000	1.000000
101.000000	2.000000	727640.671163	1347.000000	1.000000
101.000000	4.000000	727641.170989	1348.000000	0.000000
101.000000	2.000000	727641.770775	1349.000000	1.000000
101.000000	3.000000	727642.120637	1350.000000	0.000000
101.000000	4.000000	727642.737109	1351.000000	1.000000
101.000000	3.000000	727643.303569	1352.000000	1.000000
101.000000	4.000000	727644.019986	1354.000000	1.000000
101.000000	1.000000	727644.486477	1355.000000	0.000000
101.000000	2.000000	727645.236216	1356.000000	1.000000
101.000000	3.000000	727645.536108	1357.000000	0.000000
101.000000	3.000000	727646.485775	1359.000000	0.000000
101.000000	1.000000	727647.002254	1360.000000	0.000000
101.000000	4.000000	727647.535398	1361.000000	1.000000
101.000000	3.000000	727648.051883	1362.000000	1.000000
101.000000	2.000000	727648.468403	1363.000000	1.000000
101.000000	4.000000	727649.018220	1364.000000	1.000000
101.000000	1.000000	727649.451410	1365.000000	1.000000
101.000000	2.000000	727649.934573	1366.000000	1.000000
101.000000	1.000000	727650.367733	1367.000000	0.000000
101.000000	3.000000	727650.850894	1368.000000	0.000000
101.000000	1.000000	727651.517320	1369.000000	1.000000
101.000000	3.000000	727651.850542	1370.000000	1.000000
101.000000	2.000000	727652.616921	1371.000000	0.000000
101.000000	4.000000	727653.133416	1372.000000	0.000000
101.000000	2.000000	727653.466631	1373.000000	1.000000
101.000000	4.000000	727654.249678	1375.000000	0.000000
101.000000	3.000000	727655.066051	1376.000000	0.000000
101.000000	2.000000	727656.882093	1380.000000	1.000000
101.000000	1.000000	727657.265286	1381.000000	1.000000
101.000000	3.000000	727657.715128	1382.000000	1.000000
101.000000	2.000000	727658.114989	1383.000000	0.000000
101.000000	4.000000	727658.614814	1384.000000	0.000000
101.000000	2.000000	727659.264580	1385.000000	1.000000
101.000000	3.000000	727659.781064	1386.000000	1.000000
101.000000	4.000000	727660.264219	1387.000000	1.000000
101.000000	3.000000	727660.814061	1388.000000	1.000000
101.000000	1.000000	727661.063932	1389.000000	0.000000
101.000000	4.000000	727661.513764	1390.000000	0.000000
101.000000	2.000000	727662.013607	1391.000000	0.000000
101.000000	3.000000	727662.713346	1392.000000	0.000000
101.000000	2.000000	727665.129178	1397.000000	1.000000
101.000000	1.000000	727665.462389	1398.000000	0.000000
101.000000	3.000000	727666.112153	1399.000000	1.000000
101.000000	2.000000	727666.928531	1401.000000	0.000000
101.000000	3.000000	727667.478338	1402.000000	1.000000
101.000000	2.000000	727667.878219	1403.000000	0.000000
101.000000	4.000000	727668.427999	1404.000000	0.000000
101.000000	2.000000	727669.127745	1405.000000	0.000000
101.000000	4.000000	727670.410636	1408.000000	0.000000
101.000000	3.000000	727671.027081	1409.000000	0.000000
101.000000	3.000000	727672.493232	1412.000000	1.000000
101.000000	1.000000	727672.893081	1413.000000	1.000000
101.000000	4.000000	727673.309606	1414.000000	1.000000
101.000000	2.000000	727673.742802	1415.000000	0.000000
101.000000	3.000000	727675.192259	1418.000000	1.000000
101.000000	2.000000	727675.842043	1419.000000	1.000000
101.000000	4.000000	727676.491814	1420.000000	1.000000
101.000000	2.000000	727676.875006	1421.000000	1.000000
101.000000	3.000000	727677.324849	1422.000000	1.000000
101.000000	4.000000	727677.741374	1423.000000	1.000000
101.000000	3.000000	727678.441106	1424.000000	1.000000
101.000000	4.000000	727679.157543	1426.000000	1.000000
101.000000	2.000000	727679.990575	1427.000000	0.000000
101.000000	3.000000	727681.256776	1430.000000	0.000000
101.000000	1.000000	727681.773275	1431.000000	0.000000
101.000000	4.000000	727682.256436	1432.000000	1.000000
101.000000	4.000000	727683.622646	1435.000000	1.000000
101.000000	3.000000	727684.205751	1436.000000	1.000000
101.000000	4.000000	727685.088773	1438.000000	1.000000
101.000000	2.000000	727686.088397	1440.000000	1.000000
101.000000	3.000000	727707.080988	1441.000000	1.000000
101.000000	4.000000	727708.013986	1443.000000	1.000000
101.000000	1.000000	727708.563785	1444.000000	1.000000
101.000000	2.000000	727709.046943	1445.000000	1.000000
101.000000	1.000000	727709.530111	1446.000000	1.000000
101.000000	3.000000	727710.013279	1447.000000	1.000000
101.000000	4.000000	727710.513102	1448.000000	1.000000
101.000000	2.000000	727710.996259	1449.000000	1.000000
101.000000	3.000000	727711.379456	1450.000000	1.000000
101.000000	2.000000	727711.829299	1451.000000	0.000000
101.000000	4.000000	727712.312445	1452.000000	0.000000
101.000000	1.000000	727712.912245	1453.000000	1.000000
101.000000	3.000000	727713.312110	1454.000000	1.000000
101.000000	2.000000	727713.811930	1455.000000	0.000000
101.000000	4.000000	727714.478356	1456.000000	1.000000
101.000000	2.000000	727714.894878	1457.000000	1.000000
101.000000	3.000000	727715.461343	1458.000000	1.000000
101.000000	4.000000	727715.911170	1459.000000	1.000000
101.000000	3.000000	727716.444331	1460.000000	1.000000
101.000000	2.000000	727716.810872	1461.000000	0.000000
101.000000	4.000000	727717.244056	1462.000000	1.000000
101.000000	1.000000	727717.793860	1463.000000	1.000000
101.000000	2.000000	727718.393639	1464.000000	1.000000
101.000000	3.000000	727719.193353	1466.000000	1.000000
101.000000	2.000000	727719.759826	1467.000000	1.000000
101.000000	4.000000	727720.242984	1468.000000	0.000000
101.000000	2.000000	727720.709481	1469.000000	1.000000
101.000000	3.000000	727721.209307	1470.000000	0.000000
101.000000	4.000000	727721.675812	1471.000000	1.000000
101.000000	3.000000	727722.308923	1472.000000	1.000000
101.000000	4.000000	727723.058652	1474.000000	1.000000
101.000000	1.000000	727723.491833	1475.000000	0.000000
101.000000	2.000000	727724.191588	1476.000000	1.000000
101.000000	1.000000	727724.508137	1477.000000	0.000000
101.000000	3.000000	727724.991303	1478.000000	1.000000
101.000000	2.000000	727725.441142	1479.000000	0.000000
101.000000	4.000000	727726.007600	1480.000000	0.000000
101.000000	2.000000	727726.640718	1481.000000	0.000000
101.000000	3.000000	727727.940265	1484.000000	0.000000
101.000000	4.000000	727728.839957	1486.000000	1.000000
101.000000	3.000000	727729.889567	1488.000000	0.000000
101.000000	3.000000	727730.822558	1490.000000	1.000000
101.000000	4.000000	727731.822216	1492.000000	1.000000
101.000000	2.000000	727732.222076	1493.000000	1.000000
101.000000	3.000000	727732.771879	1494.000000	1.000000
101.000000	4.000000	727733.221715	1495.000000	1.000000
101.000000	3.000000	727733.738212	1496.000000	1.000000
101.000000	4.000000	727734.537920	1498.000000	1.000000
101.000000	1.000000	727734.937778	1499.000000	0.000000
101.000000	2.000000	727735.704172	1500.000000	1.000000
101.000000	4.000000	727736.503897	1502.000000	1.000000
101.000000	3.000000	727737.103699	1503.000000	1.000000
101.000000	2.000000	727737.603502	1504.000000	1.000000
101.000000	3.000000	727738.020025	1505.000000	1.000000
101.000000	2.000000	727738.953027	1507.000000	1.000000
101.000000	1.000000	727739.552817	1508.000000	1.000000
101.000000	3.000000	727740.019310	1509.000000	1.000000
101.000000	4.000000	727740.452509	1510.000000	1.000000
101.000000	2.000000	727740.852349	1511.000000	0.000000
101.000000	4.000000	727741.335496	1512.000000	0.000000
101.000000	3.000000	727742.218535	1514.000000	0.000000
101.000000	2.000000	727742.884958	1515.000000	1.000000
101.000000	4.000000	727743.334789	1516.000000	0.000000
101.000000	2.000000	727743.984576	1517.000000	1.000000
101.000000	4.000000	727744.917643	1519.000000	1.000000
101.000000	3.000000	727745.417404	1520.000000	1.000000
101.000000	4.000000	727746.317087	1522.000000	1.000000
101.000000	1.000000	727746.866909	1523.000000	1.000000
101.000000	2.000000	727747.383401	1524.000000	1.000000
101.000000	1.000000	727747.833237	1525.000000	1.000000
101.000000	3.000000	727748.266395	1526.000000	1.000000
101.000000	2.000000	727748.682914	1527.000000	0.000000
101.000000	4.000000	727749.482629	1528.000000	0.000000
101.000000	2.000000	727749.815842	1529.000000	1.000000
101.000000	4.000000	727750.815497	1531.000000	1.000000
101.000000	2.000000	727751.381943	1532.000000	0.000000
101.000000	4.000000	727752.231655	1534.000000	1.000000
101.000000	2.000000	727753.148005	1536.000000	0.000000
101.000000	3.000000	727754.031040	1538.000000	1.000000
101.000000	2.000000	727754.697447	1539.000000	1.000000
101.000000	4.000000	727755.197273	1540.000000	1.000000
101.000000	2.000000	727755.663778	1541.000000	1.000000
101.000000	3.000000	727756.213566	1542.000000	1.000000
101.000000	4.000000	727756.613448	1543.000000	1.000000
101.000000	3.000000	727757.046681	1544.000000	0.000000
101.000000	1.000000	727757.496457	1545.000000	1.000000
101.000000	4.000000	727757.912972	1546.000000	1.000000
101.000000	1.000000	727758.562767	1547.000000	1.000000
101.000000	2.000000	727759.062554	1548.000000	1.000000
101.000000	1.000000	727759.512410	1549.000000	1.000000
101.000000	3.000000	727759.962247	1550.000000	1.000000
101.000000	2.000000	727760.645331	1551.000000	0.000000
101.000000	4.000000	727761.161828	1552.000000	1.000000
101.000000	2.000000	727761.495059	1553.000000	1.000000
101.000000	3.000000	727761.944882	1554.000000	1.000000
101.000000	4.000000	727762.428039	1555.000000	1.000000
101.000000	3.000000	727762.977856	1556.000000	1.000000
101.000000	4.000000	727763.744256	1558.000000	1.000000
101.000000	1.000000	727764.427340	1559.000000	1.000000
101.000000	2.000000	727764.927164	1560.000000	1.000000
101.000000	1.000000	727765.227050	1561.000000	0.000000
101.000000	3.000000	727765.843505	1562.000000	1.000000
101.000000	2.000000	727766.260014	1563.000000	1.000000
101.000000	4.000000	727766.909792	1564.000000	1.000000
101.000000	2.000000	727767.259663	1565.000000	1.000000
101.000000	3.000000	727767.876138	1566.000000	1.000000
101.000000	4.000000	727768.292625	1567.000000	1.000000
101.000000	3.000000	727768.742469	1568.000000	1.000000
101.000000	1.000000	727769.158984	1569.000000	1.000000
101.000000	4.000000	727769.558839	1570.000000	1.000000
101.000000	1.000000	727770.158651	1571.000000	1.000000
101.000000	2.000000	727770.675121	1572.000000	1.000000
101.000000	1.000000	727771.174948	1573.000000	1.000000
101.000000	3.000000	727771.558126	1574.000000	1.000000
101.000000	2.000000	727771.974646	1575.000000	0.000000
101.000000	4.000000	727772.507808	1576.000000	0.000000
101.000000	2.000000	727772.990971	1577.000000	1.000000
101.000000	3.000000	727773.574086	1578.000000	1.000000
101.000000	4.000000	727773.973948	1579.000000	1.000000
101.000000	3.000000	727774.557084	1580.000000	1.000000
101.000000	1.000000	727774.973626	1581.000000	1.000000
101.000000	4.000000	727775.373487	1582.000000	1.000000
101.000000	1.000000	727775.956584	1583.000000	1.000000
101.000000	2.000000	727776.506391	1584.000000	1.000000
101.000000	1.000000	727776.922910	1585.000000	1.000000
101.000000	3.000000	727777.322767	1586.000000	1.000000
101.000000	2.000000	727777.722631	1587.000000	0.000000
101.000000	4.000000	727778.489025	1588.000000	1.000000
101.000000	2.000000	727778.622333	1589.000000	0.000000
101.000000	3.000000	727779.388703	1590.000000	1.000000
101.000000	4.000000	727779.755239	1591.000000	1.000000
101.000000	3.000000	727780.255067	1592.000000	1.000000
101.000000	1.000000	727780.704921	1593.000000	1.000000
101.000000	4.000000	727781.171402	1594.000000	1.000000
101.000000	1.000000	727781.671233	1595.000000	1.000000
101.000000	2.000000	727782.320998	1596.000000	0.000000
101.000000	2.000000	727783.503911	1599.000000	1.000000
101.000000	4.000000	727784.053703	1600.000000	1.000000
101.000000	2.000000	727784.520217	1601.000000	1.000000
101.000000	3.000000	727785.020060	1602.000000	1.000000
101.000000	4.000000	727785.419920	1603.000000	1.000000
101.000000	3.000000	727785.886403	1604.000000	1.000000
101.000000	1.000000	727786.302918	1605.000000	1.000000
101.000000	4.000000	727786.769443	1606.000000	1.000000
101.000000	1.000000	727787.285893	1607.000000	1.000000
101.000000	2.000000	727787.869057	1608.000000	1.000000
101.000000	3.000000	727788.202251	1609.000000	1.000000
101.000000	1.000000	727788.618793	1610.000000	1.000000
101.000000	4.000000	727789.101936	1611.000000	1.000000
101.000000	1.000000	727789.685040	1612.000000	1.000000
101.000000	2.000000	727790.151564	1613.000000	1.000000
101.000000	1.000000	727790.584738	1614.000000	1.000000
101.000000	3.000000	727791.067901	1615.000000	1.000000
101.000000	4.000000	727791.517749	1616.000000	0.000000
101.000000	2.000000	727791.967580	1617.000000	1.000000
101.000000	4.000000	727792.417441	1618.000000	1.000000
101.000000	3.000000	727792.917230	1619.000000	1.000000
101.000000	2.000000	727793.550357	1620.000000	1.000000
101.000000	3.000000	727794.216791	1622.000000	1.000000
101.000000	2.000000	727794.799920	1623.000000	1.000000
101.000000	4.000000	727795.433019	1624.000000	1.000000
101.000000	2.000000	727795.832880	1625.000000	1.000000
101.000000	3.000000	727796.349361	1626.000000	1.000000
101.000000	4.000000	727796.749224	1627.000000	1.000000
101.000000	3.000000	727797.182400	1628.000000	1.000000
101.000000	4.000000	727797.815511	1630.000000	0.000000
101.000000	3.000000	727799.148376	1632.000000	0.000000
101.000000	4.000000	727800.997703	1636.000000	1.000000
101.000000	2.000000	727801.397571	1637.000000	1.000000
101.000000	4.000000	727802.247274	1639.000000	1.000000
101.000000	3.000000	727802.880386	1640.000000	1.000000
101.000000	4.000000	727803.596803	1642.000000	1.000000
101.000000	1.000000	727804.196572	1643.000000	1.000000
101.000000	2.000000	727804.629748	1644.000000	1.000000
101.000000	3.000000	727805.379497	1646.000000	1.000000
101.000000	2.000000	727806.062599	1647.000000	1.000000
101.000000	4.000000	727806.545755	1648.000000	1.000000
101.000000	2.000000	727806.912284	1649.000000	1.000000
101.000000	3.000000	727807.445470	1650.000000	1.000000
101.000000	4.000000	727807.878636	1651.000000	1.000000
101.000000	3.000000	727808.328452	1652.000000	1.000000
101.000000	4.000000	727809.144850	1654.000000	1.000000
101.000000	1.000000	727809.761277	1655.000000	1.000000
101.000000	2.000000	727810.111159	1656.000000	0.000000
101.000000	1.000000	727810.560993	1657.000000	1.000000
101.000000	4.000000	727810.977523	1658.000000	1.000000
101.000000	2.000000	727811.460666	1659.000000	1.000000
101.000000	3.000000	727811.977166	1660.000000	1.000000
101.000000	2.000000	727812.427004	1661.000000	1.000000
101.000000	4.000000	727812.976806	1662.000000	1.000000
101.000000	2.000000	727813.926495	1664.000000	1.000000
101.000000	3.000000	727814.709547	1666.000000	1.000000
101.000000	4.000000	727815.242675	1667.000000	1.000000
101.000000	3.000000	727815.742501	1668.000000	1.000000
101.000000	3.000000	727816.608858	1670.000000	1.000000
101.000000	2.000000	727817.125339	1671.000000	1.000000
101.000000	4.000000	727817.541861	1672.000000	1.000000
101.000000	2.000000	727818.025022	1673.000000	1.000000
101.000000	3.000000	727818.524847	1674.000000	1.000000
101.000000	4.000000	727818.991343	1675.000000	1.000000
101.000000	3.000000	727819.407859	1676.000000	1.000000
101.000000	4.000000	727820.374188	1678.000000	0.000000
101.000000	2.000000	727820.790706	1679.000000	0.000000
101.000000	3.000000	727821.307187	1680.000000	0.000000
101.000000	3.000000	727822.106907	1682.000000	1.000000
101.000000	2.000000	727822.623392	1683.000000	1.000000
101.000000	4.000000	727823.173196	1684.000000	1.000000
101.000000	2.000000	727823.589719	1685.000000	1.000000
101.000000	3.000000	727824.106204	1686.000000	1.000000
101.000000	4.000000	727824.556039	1687.000000	1.000000
101.000000	3.000000	727825.055866	1688.000000	1.000000
101.000000	4.000000	727825.788941	1690.000000	1.000000
101.000000	2.000000	727826.322089	1691.000000	0.000000
101.000000	2.000000	727826.971854	1692.000000	1.000000
101.000000	3.000000	727827.754906	1694.000000	1.000000
101.000000	2.000000	727828.354690	1695.000000	0.000000
101.000000	4.000000	727828.821181	1696.000000	1.000000
101.000000	2.000000	727829.104435	1697.000000	1.000000
101.000000	3.000000	727829.720878	1698.000000	1.000000
101.000000	4.000000	727830.187380	1699.000000	1.000000
101.000000	3.000000	727830.620556	1700.000000	1.000000
101.000000	4.000000	727831.386950	1702.000000	1.000000
101.000000	1.000000	727831.870144	1703.000000	1.000000
101.000000	2.000000	727832.469905	1704.000000	1.000000
101.000000	1.000000	727832.853102	1705.000000	1.000000
101.000000	3.000000	727833.336262	1706.000000	1.000000
101.000000	2.000000	727833.652808	1707.000000	0.000000
101.000000	4.000000	727834.369227	1708.000000	1.000000
101.000000	2.000000	727834.752427	1709.000000	1.000000
101.000000	3.000000	727835.202270	1710.000000	1.000000
101.000000	4.000000	727835.768734	1711.000000	0.000000
101.000000	3.000000	727836.301882	1712.000000	0.000000
101.000000	4.000000	727836.901668	1714.000000	1.000000
101.000000	2.000000	727837.901315	1716.000000	0.000000
101.000000	1.000000	727838.517760	1717.000000	0.000000
101.000000	4.000000	727838.817652	1718.000000	1.000000
101.000000	2.000000	727839.317497	1719.000000	1.000000
101.000000	4.000000	727839.833986	1720.000000	1.000000
101.000000	1.000000	727840.250481	1721.000000	1.000000
101.000000	2.000000	727840.750321	1722.000000	1.000000
101.000000	1.000000	727841.083519	1723.000000	1.000000
101.000000	3.000000	727841.566681	1724.000000	1.000000
101.000000	4.000000	727842.083152	1725.000000	1.000000
101.000000	3.000000	727842.483011	1726.000000	1.000000
101.000000	2.000000	727842.932862	1727.000000	1.000000
101.000000	3.000000	727843.432687	1728.000000	1.000000
101.000000	3.000000	727844.265749	1730.000000	1.000000
101.000000	2.000000	727844.765552	1731.000000	1.000000
101.000000	4.000000	727845.282032	1732.000000	1.000000
101.000000	2.000000	727845.631904	1733.000000	1.000000
101.000000	3.000000	727846.165052	1734.000000	1.000000
101.000000	4.000000	727846.631559	1735.000000	1.000000
101.000000	3.000000	727847.081398	1736.000000	1.000000
101.000000	4.000000	727847.681180	1737.000000	0.000000
101.000000	2.000000	727848.747472	1740.000000	0.000000
101.000000	3.000000	727849.513868	1741.000000	0.000000
101.000000	2.000000	727850.213619	1743.000000	1.000000
101.000000	4.000000	727850.813418	1744.000000	1.000000
101.000000	2.000000	727851.229927	1745.000000	1.000000
101.000000	3.000000	727851.796392	1746.000000	0.000000
101.000000	4.000000	727852.179579	1747.000000	0.000000
101.000000	3.000000	727852.546127	1748.000000	1.000000
101.000000	4.000000	727853.345843	1750.000000	1.000000
101.000000	1.000000	727853.762358	1751.000000	0.000000
101.000000	2.000000	727854.545421	1752.000000	0.000000
101.000000	1.000000	727854.795327	1753.000000	1.000000
101.000000	3.000000	727855.211866	1754.000000	1.000000
101.000000	2.000000	727855.661698	1755.000000	1.000000
101.000000	3.000000	727856.111531	1756.000000	0.000000
101.000000	2.000000	727856.611340	1757.000000	1.000000
101.000000	3.000000	727857.111175	1758.000000	1.000000
101.000000	4.000000	727857.627659	1759.000000	1.000000
101.000000	3.000000	727858.244091	1760.000000	0.000000
101.000000	4.000000	727858.877223	1762.000000	1.000000
101.000000	1.000000	727859.393720	1763.000000	1.000000
101.000000	2.000000	727859.893528	1764.000000	1.000000
101.000000	1.000000	727860.243384	1765.000000	1.000000
101.000000	3.000000	727860.660066	1766.000000	1.000000
101.000000	2.000000	727861.043104	1767.000000	0.000000
101.000000	4.000000	727861.709547	1768.000000	1.000000
101.000000	2.000000	727862.009439	1769.000000	0.000000
101.000000	3.000000	727862.575909	1770.000000	1.000000
101.000000	4.000000	727863.075720	1771.000000	1.000000
101.000000	3.000000	727863.542230	1772.000000	1.000000
101.000000	4.000000	727864.341968	1774.000000	1.000000
101.000000	1.000000	727864.725143	1775.000000	0.000000
101.000000	2.000000	727865.391601	1776.000000	1.000000
101.000000	1.000000	727865.791443	1777.000000	1.000000
101.000000	3.000000	727866.174633	1778.000000	1.000000
101.000000	2.000000	727866.574490	1779.000000	0.000000
101.000000	4.000000	727867.207600	1780.000000	1.000000
101.000000	2.000000	727867.574141	1781.000000	1.000000
101.000000	3.000000	727868.057302	1782.000000	1.000000
101.000000	4.000000	727868.590443	1783.000000	1.000000
101.000000	3.000000	727868.973639	1784.000000	1.000000
101.000000	4.000000	727869.873346	1786.000000	1.000000
101.000000	1.000000	727870.239860	1787.000000	0.000000
101.000000	2.000000	727870.856311	1788.000000	1.000000
101.000000	1.000000	727871.206183	1789.000000	1.000000
101.000000	3.000000	727871.639380	1790.000000	1.000000
101.000000	4.000000	727872.122530	1791.000000	1.000000
101.000000	3.000000	727872.589025	1792.000000	0.000000
101.000000	2.000000	727873.138817	1793.000000	1.000000
101.000000	4.000000	727873.555337	1794.000000	1.000000
101.000000	1.000000	727874.021881	1795.000000	1.000000
101.000000	4.000000	727874.521698	1796.000000	1.000000
101.000000	2.000000	727874.871556	1797.000000	1.000000
101.000000	3.000000	727875.354711	1798.000000	1.000000
101.000000	2.000000	727876.237735	1800.000000	0.000000
101.000000	1.000000	727876.737584	1801.000000	1.000000
101.000000	3.000000	727877.120758	1802.000000	1.000000
101.000000	2.000000	727877.487294	1803.000000	0.000000
101.000000	4.000000	727878.187045	1804.000000	1.000000
101.000000	2.000000	727878.486937	1805.000000	1.000000
101.000000	3.000000	727879.036767	1806.000000	1.000000
101.000000	4.000000	727879.519909	1807.000000	0.000000
101.000000	3.000000	727879.986390	1808.000000	1.000000
101.000000	4.000000	727880.669500	1810.000000	1.000000
101.000000	1.000000	727881.102677	1811.000000	0.000000
101.000000	2.000000	727881.585833	1812.000000	0.000000
101.000000	4.000000	727883.568473	1816.000000	1.000000
101.000000	2.000000	727883.951671	1817.000000	1.000000
101.000000	4.000000	727884.917999	1819.000000	0.000000
101.000000	3.000000	727885.301188	1820.000000	1.000000
101.000000	4.000000	727886.050909	1822.000000	1.000000
101.000000	2.000000	727887.217178	1824.000000	0.000000
101.000000	3.000000	727887.683675	1825.000000	0.000000
101.000000	2.000000	727888.200164	1827.000000	0.000000
101.000000	4.000000	727888.783299	1828.000000	0.000000
101.000000	4.000000	727890.149480	1831.000000	1.000000
101.000000	3.000000	727890.699278	1832.000000	1.000000
101.000000	4.000000	727891.565646	1834.000000	1.000000
101.000000	1.000000	727891.965503	1835.000000	1.000000
101.000000	2.000000	727892.548646	1836.000000	1.000000
101.000000	1.000000	727892.915143	1837.000000	1.000000
101.000000	3.000000	727893.348343	1838.000000	1.000000
101.000000	2.000000	727893.748204	1839.000000	1.000000
101.000000	4.000000	727894.248023	1840.000000	0.000000
101.000000	2.000000	727894.781169	1841.000000	1.000000
101.000000	3.000000	727895.247667	1842.000000	1.000000
101.000000	4.000000	727895.680871	1843.000000	1.000000
101.000000	2.000000	727896.130673	1844.000000	0.000000
101.000000	4.000000	727897.013710	1846.000000	1.000000
101.000000	2.000000	727898.013358	1848.000000	1.000000
101.000000	3.000000	727898.463192	1849.000000	1.000000
101.000000	2.000000	727898.829737	1850.000000	1.000000
101.000000	3.000000	727899.362860	1851.000000	0.000000
101.000000	2.000000	727899.879365	1852.000000	1.000000
101.000000	3.000000	727900.212573	1853.000000	1.000000
101.000000	4.000000	727901.078934	1855.000000	1.000000
101.000000	2.000000	727901.911977	1857.000000	0.000000
101.000000	3.000000	727902.878301	1859.000000	1.000000
101.000000	4.000000	727903.461424	1860.000000	1.000000
101.000000	3.000000	727904.227822	1862.000000	1.000000
101.000000	2.000000	727904.710992	1863.000000	1.000000
101.000000	4.000000	727905.410858	1864.000000	1.000000
101.000000	2.000000	727905.793916	1865.000000	1.000000
101.000000	3.000000	727906.193777	1866.000000	1.000000
101.000000	4.000000	727906.626971	1867.000000	1.000000
101.000000	3.000000	727907.026816	1868.000000	0.000000
101.000000	4.000000	727907.826792	1870.000000	1.000000
101.000000	2.000000	727908.976164	1872.000000	1.000000
101.000000	1.000000	727909.342678	1873.000000	1.000000
101.000000	3.000000	727909.842744	1874.000000	0.000000
101.000000	2.000000	727910.242345	1875.000000	1.000000
101.000000	4.000000	727910.708857	1876.000000	1.000000
101.000000	2.000000	727911.142033	1877.000000	1.000000
101.000000	3.000000	727911.675187	1878.000000	1.000000
101.000000	4.000000	727912.008398	1879.000000	1.000000
101.000000	3.000000	727912.558200	1880.000000	1.000000
101.000000	4.000000	727913.424558	1882.000000	1.000000
101.000000	1.000000	727913.824417	1883.000000	0.000000
101.000000	2.000000	727914.540834	1884.000000	1.000000
101.000000	4.000000	727914.840758	1885.000000	1.000000
101.000000	2.000000	727915.157285	1886.000000	1.000000
101.000000	4.000000	727915.707084	1887.000000	1.000000
101.000000	3.000000	727916.206908	1888.000000	1.000000
101.000000	2.000000	727917.223222	1890.000000	1.000000
101.000000	1.000000	727917.523111	1891.000000	1.000000
101.000000	4.000000	727918.139569	1892.000000	1.000000
101.000000	1.000000	727918.456110	1893.000000	1.000000
101.000000	3.000000	727918.855993	1894.000000	1.000000
101.000000	2.000000	727919.239174	1895.000000	0.000000
101.000000	3.000000	727919.922251	1896.000000	1.000000
101.000000	3.000000	727920.588694	1898.000000	1.000000
101.000000	2.000000	727921.088508	1899.000000	1.000000
101.000000	4.000000	727921.521695	1900.000000	0.000000
101.000000	2.000000	727922.004861	1901.000000	1.000000
101.000000	3.000000	727922.554669	1902.000000	1.000000
101.000000	4.000000	727922.954525	1903.000000	1.000000
101.000000	3.000000	727923.504318	1904.000000	1.000000
101.000000	4.000000	727924.187423	1906.000000	1.000000
101.000000	1.000000	727924.603937	1907.000000	0.000000
101.000000	2.000000	727925.353673	1908.000000	1.000000
101.000000	3.000000	727925.920132	1910.000000	0.000000
101.000000	2.000000	727926.486604	1911.000000	1.000000
101.000000	4.000000	727927.053069	1912.000000	1.000000
101.000000	2.000000	727927.452947	1913.000000	1.000000
101.000000	3.000000	727927.969416	1914.000000	1.000000
101.000000	3.000000	727928.102694	1914.000000	0.000000
101.000000	4.000000	727928.535876	1915.000000	0.000000
101.000000	3.000000	727928.835777	1916.000000	1.000000
101.000000	4.000000	727929.552174	1918.000000	1.000000
101.000000	1.000000	727930.068669	1919.000000	1.000000
101.000000	2.000000	727930.601807	1920.000000	1.000000
101.000000	1.000000	727951.044583	1921.000000	0.000000
101.000000	4.000000	727951.577721	1922.000000	1.000000
101.000000	1.000000	727952.060879	1923.000000	1.000000
101.000000	3.000000	727952.644024	1924.000000	1.000000
101.000000	2.000000	727952.977209	1925.000000	1.000000
101.000000	4.000000	727953.443723	1926.000000	1.000000
101.000000	2.000000	727953.860240	1927.000000	1.000000
101.000000	3.000000	727954.376723	1928.000000	1.000000
101.000000	4.000000	727954.859883	1929.000000	1.000000
101.000000	3.000000	727955.193123	1930.000000	1.000000
101.000000	1.000000	727955.626286	1931.000000	1.000000
101.000000	3.000000	727956.092783	1932.000000	0.000000
101.000000	1.000000	727956.625924	1933.000000	1.000000
101.000000	3.000000	727956.975792	1934.000000	1.000000
101.000000	2.000000	727957.408967	1935.000000	0.000000
101.000000	4.000000	727957.958792	1936.000000	1.000000
101.000000	2.000000	727958.408647	1937.000000	1.000000
101.000000	3.000000	727958.875132	1938.000000	1.000000
101.000000	4.000000	727959.374955	1939.000000	1.000000
101.000000	3.000000	727959.791467	1940.000000	1.000000
101.000000	4.000000	727960.507882	1942.000000	1.000000
101.000000	1.000000	727961.057689	1943.000000	1.000000
101.000000	2.000000	727961.590836	1944.000000	1.000000
101.000000	1.000000	727961.957374	1945.000000	1.000000
101.000000	3.000000	727962.423872	1946.000000	1.000000
101.000000	2.000000	727962.757088	1947.000000	0.000000
101.000000	4.000000	727963.373541	1948.000000	1.000000
101.000000	2.000000	727963.706752	1949.000000	1.000000
101.000000	3.000000	727964.273263	1950.000000	1.000000
101.000000	4.000000	727964.756389	1951.000000	1.000000
101.000000	3.000000	727965.139574	1952.000000	1.000000
101.000000	4.000000	727965.939314	1954.000000	1.000000
101.000000	1.000000	727966.305831	1955.000000	0.000000
101.000000	2.000000	727966.905628	1956.000000	1.000000
101.000000	1.000000	727967.305476	1957.000000	1.000000
101.000000	3.000000	727967.755319	1958.000000	1.000000
101.000000	2.000000	727968.005232	1959.000000	0.000000
101.000000	4.000000	727968.704970	1960.000000	1.000000
101.000000	2.000000	727969.104843	1961.000000	1.000000
101.000000	3.000000	727969.687978	1962.000000	1.000000
101.000000	4.000000	727970.021187	1963.000000	1.000000
101.000000	3.000000	727970.454379	1964.000000	1.000000
101.000000	4.000000	727971.220758	1966.000000	1.000000
101.000000	1.000000	727971.670598	1967.000000	1.000000
101.000000	2.000000	727972.203745	1968.000000	1.000000
101.000000	1.000000	727972.603597	1969.000000	1.000000
101.000000	3.000000	727973.070107	1970.000000	1.000000
101.000000	2.000000	727973.419975	1971.000000	1.000000
101.000000	4.000000	727973.969783	1972.000000	1.000000
101.000000	2.000000	727974.352970	1973.000000	1.000000
101.000000	3.000000	727974.919467	1974.000000	1.000000
101.000000	4.000000	727975.352629	1975.000000	1.000000
101.000000	3.000000	727975.769145	1976.000000	1.000000
101.000000	4.000000	727976.518894	1978.000000	1.000000
101.000000	1.000000	727976.902082	1979.000000	0.000000
101.000000	2.000000	727977.468545	1980.000000	1.000000
101.000000	1.000000	727977.851741	1981.000000	1.000000
101.000000	3.000000	727978.301602	1982.000000	1.000000
101.000000	2.000000	727978.651468	1983.000000	0.000000
101.000000	4.000000	727979.184828	1984.000000	0.000000
101.000000	2.000000	727979.567791	1985.000000	0.000000
101.000000	3.000000	727980.117610	1986.000000	1.000000
101.000000	4.000000	727980.484145	1987.000000	1.000000
101.000000	3.000000	727981.000629	1988.000000	1.000000
101.000000	4.000000	727981.750367	1990.000000	1.000000
101.000000	1.000000	727982.200199	1991.000000	1.000000
101.000000	2.000000	727982.799976	1992.000000	1.000000
101.000000	1.000000	727983.149882	1993.000000	1.000000
101.000000	3.000000	727983.583036	1994.000000	1.000000
101.000000	2.000000	727983.999554	1995.000000	1.000000
101.000000	4.000000	727984.399410	1996.000000	0.000000
101.000000	2.000000	727984.782622	1997.000000	1.000000
101.000000	3.000000	727985.332428	1998.000000	1.000000
101.000000	4.000000	727985.715626	1999.000000	1.000000
101.000000	3.000000	727986.182125	2000.000000	1.000000
101.000000	4.000000	727987.015166	2002.000000	1.000000
101.000000	1.000000	727987.348376	2003.000000	0.000000
101.000000	2.000000	727987.831552	2004.000000	0.000000
101.000000	1.000000	727988.298043	2005.000000	1.000000
101.000000	3.000000	727988.647921	2006.000000	1.000000
101.000000	2.000000	727989.131082	2007.000000	1.000000
101.000000	4.000000	727989.797519	2008.000000	1.000000
101.000000	2.000000	727990.047409	2009.000000	1.000000
101.000000	3.000000	727990.497262	2010.000000	1.000000
101.000000	4.000000	727990.947125	2011.000000	1.000000
101.000000	3.000000	727991.463589	2012.000000	1.000000
101.000000	4.000000	727992.163368	2014.000000	1.000000
101.000000	1.000000	727992.546539	2015.000000	0.000000
101.000000	2.000000	727993.179648	2016.000000	1.000000
101.000000	1.000000	727993.512876	2017.000000	1.000000
101.000000	3.000000	727993.879418	2018.000000	1.000000
101.000000	2.000000	727994.245930	2019.000000	0.000000
101.000000	4.000000	727994.795743	2020.000000	1.000000
101.000000	2.000000	727995.278893	2021.000000	1.000000
101.000000	3.000000	727995.678746	2022.000000	1.000000
101.000000	4.000000	727996.128600	2023.000000	1.000000
101.000000	3.000000	727996.578464	2024.000000	1.000000
101.000000	4.000000	727997.294864	2026.000000	1.000000
101.000000	1.000000	727997.778019	2027.000000	1.000000
101.000000	2.000000	727998.261181	2028.000000	1.000000
101.000000	1.000000	727998.677704	2029.000000	1.000000
101.000000	4.000000	727999.094219	2030.000000	0.000000
101.000000	1.000000	727999.727314	2031.000000	0.000000
101.000000	3.000000	728000.193833	2033.000000	0.000000
101.000000	4.000000	728000.843624	2034.000000	1.000000
101.000000	3.000000	728001.276779	2035.000000	1.000000
101.000000	4.000000	728001.709952	2036.000000	1.000000
101.000000	2.000000	728002.059860	2037.000000	1.000000
101.000000	3.000000	728002.559642	2038.000000	0.000000
101.000000	3.000000	728004.042472	2042.000000	1.000000
101.000000	4.000000	728004.692234	2043.000000	1.000000
101.000000	2.000000	728005.075431	2044.000000	1.000000
101.000000	3.000000	728005.491960	2045.000000	1.000000
101.000000	2.000000	728005.941792	2046.000000	1.000000
101.000000	4.000000	728006.291667	2047.000000	1.000000
101.000000	3.000000	728006.808158	2048.000000	1.000000
101.000000	2.000000	728007.258000	2049.000000	0.000000
101.000000	4.000000	728008.457569	2052.000000	1.000000
101.000000	1.000000	728008.907411	2053.000000	1.000000
101.000000	3.000000	728009.190642	2054.000000	1.000000
101.000000	2.000000	728009.657150	2055.000000	1.000000
101.000000	4.000000	728010.273605	2056.000000	1.000000
101.000000	2.000000	728010.640111	2057.000000	1.000000
101.000000	3.000000	728011.073309	2058.000000	1.000000
101.000000	4.000000	728011.506489	2059.000000	1.000000
101.000000	3.000000	728011.889695	2060.000000	1.000000
101.000000	4.000000	728012.656085	2062.000000	1.000000
101.000000	1.000000	728013.272533	2063.000000	0.000000
101.000000	2.000000	728013.672389	2064.000000	1.000000
101.000000	3.000000	728014.338820	2066.000000	1.000000
101.000000	2.000000	728014.805326	2067.000000	1.000000
101.000000	4.000000	728015.288488	2068.000000	1.000000
101.000000	2.000000	728015.605037	2069.000000	0.000000
101.000000	3.000000	728016.238132	2070.000000	1.000000
101.000000	4.000000	728016.654654	2071.000000	1.000000
101.000000	3.000000	728017.037860	2072.000000	1.000000
101.000000	4.000000	728017.754276	2074.000000	1.000000
101.000000	1.000000	728018.270748	2075.000000	1.000000
101.000000	2.000000	728018.653957	2076.000000	1.000000
101.000000	1.000000	728019.153785	2077.000000	1.000000
101.000000	3.000000	728019.520313	2078.000000	1.000000
101.000000	2.000000	728019.886847	2079.000000	1.000000
101.000000	4.000000	728020.403342	2080.000000	1.000000
101.000000	2.000000	728020.703222	2081.000000	1.000000
101.000000	3.000000	728021.203055	2082.000000	1.000000
101.000000	4.000000	728021.636238	2083.000000	1.000000
101.000000	3.000000	728022.102756	2084.000000	1.000000
101.000000	4.000000	728022.785829	2086.000000	1.000000
101.000000	1.000000	728023.318970	2087.000000	1.000000
101.000000	2.000000	728023.652193	2088.000000	0.000000
101.000000	1.000000	728024.168672	2089.000000	1.000000
101.000000	3.000000	728024.501913	2090.000000	1.000000
101.000000	4.000000	728025.551495	2092.000000	0.000000
101.000000	2.000000	728025.884734	2093.000000	1.000000
101.000000	3.000000	728026.251264	2094.000000	1.000000
101.000000	4.000000	728026.667807	2095.000000	1.000000
101.000000	3.000000	728027.084299	2096.000000	1.000000
101.000000	4.000000	728027.884021	2098.000000	1.000000
101.000000	1.000000	728028.233895	2099.000000	0.000000
101.000000	2.000000	728028.783705	2100.000000	1.000000
101.000000	1.000000	728029.150226	2101.000000	1.000000
101.000000	3.000000	728029.550082	2102.000000	1.000000
101.000000	2.000000	728029.899973	2103.000000	0.000000
101.000000	4.000000	728030.383359	2104.000000	0.000000
101.000000	2.000000	728030.799639	2105.000000	1.000000
101.000000	3.000000	728031.349459	2106.000000	1.000000
101.000000	4.000000	728031.732664	2107.000000	1.000000
101.000000	3.000000	728032.182507	2108.000000	1.000000
101.000000	4.000000	728032.865589	2110.000000	1.000000
101.000000	1.000000	728033.215445	2111.000000	0.000000
101.000000	2.000000	728033.631985	2112.000000	0.000000
101.000000	1.000000	728034.048506	2113.000000	1.000000
101.000000	3.000000	728034.431702	2114.000000	1.000000
101.000000	2.000000	728034.831565	2115.000000	0.000000
101.000000	4.000000	728035.314722	2116.000000	0.000000
101.000000	2.000000	728035.764569	2117.000000	1.000000
101.000000	3.000000	728036.364348	2118.000000	0.000000
101.000000	4.000000	728036.730897	2119.000000	0.000000
101.000000	3.000000	728037.030782	2120.000000	1.000000
101.000000	4.000000	728037.813839	2122.000000	1.000000
101.000000	1.000000	728038.147053	2123.000000	0.000000
101.000000	2.000000	728038.746857	2124.000000	1.000000
101.000000	1.000000	728039.163359	2125.000000	1.000000
101.000000	3.000000	728039.513235	2126.000000	1.000000
101.000000	4.000000	728040.429574	2128.000000	1.000000
101.000000	2.000000	728040.812775	2129.000000	1.000000
101.000000	3.000000	728041.345923	2130.000000	0.000000
101.000000	4.000000	728041.695793	2131.000000	0.000000
101.000000	3.000000	728042.078977	2132.000000	1.000000
101.000000	4.000000	728042.778743	2134.000000	1.000000
101.000000	1.000000	728043.228605	2135.000000	1.000000
101.000000	2.000000	728043.678413	2136.000000	1.000000
101.000000	3.000000	728044.444819	2138.000000	1.000000
101.000000	2.000000	728044.778036	2139.000000	0.000000
101.000000	4.000000	728045.327840	2140.000000	1.000000
101.000000	2.000000	728045.694368	2141.000000	1.000000
101.000000	3.000000	728046.227519	2142.000000	1.000000
101.000000	4.000000	728046.610718	2143.000000	1.000000
101.000000	3.000000	728047.043899	2144.000000	1.000000
101.000000	4.000000	728047.660359	2146.000000	1.000000
101.000000	1.000000	728048.110180	2147.000000	1.000000
101.000000	2.000000	728048.643343	2148.000000	1.000000
101.000000	4.000000	728049.059852	2149.000000	1.000000
101.000000	2.000000	728049.426384	2150.000000	1.000000
101.000000	4.000000	728049.976195	2151.000000	0.000000
101.000000	3.000000	728050.459355	2152.000000	0.000000
101.000000	2.000000	728051.958829	2156.000000	1.000000
101.000000	4.000000	728052.691903	2158.000000	1.000000
101.000000	1.000000	728053.108419	2159.000000	1.000000
101.000000	3.000000	728053.491613	2160.000000	0.000000
101.000000	4.000000	728054.224694	2162.000000	0.000000
101.000000	1.000000	728054.741184	2163.000000	1.000000
101.000000	4.000000	728055.607535	2165.000000	1.000000
101.000000	3.000000	728056.173982	2166.000000	1.000000
101.000000	4.000000	728057.057021	2168.000000	0.000000
101.000000	2.000000	728057.406883	2169.000000	0.000000
101.000000	3.000000	728057.740115	2170.000000	0.000000
101.000000	3.000000	728059.206262	2174.000000	1.000000
101.000000	2.000000	728059.672759	2175.000000	1.000000
101.000000	4.000000	728060.155930	2176.000000	1.000000
101.000000	2.000000	728060.622406	2177.000000	1.000000
101.000000	3.000000	728061.022508	2178.000000	1.000000
101.000000	4.000000	728061.488783	2179.000000	1.000000
101.000000	3.000000	728061.872002	2180.000000	1.000000
101.000000	4.000000	728062.421785	2182.000000	0.000000
101.000000	1.000000	728063.071579	2183.000000	1.000000
101.000000	2.000000	728063.638028	2184.000000	0.000000
101.000000	3.000000	728064.287794	2186.000000	1.000000
101.000000	4.000000	728065.020860	2188.000000	0.000000
101.000000	2.000000	728065.620650	2189.000000	1.000000
101.000000	3.000000	728065.987186	2190.000000	1.000000
101.000000	4.000000	728066.387046	2191.000000	1.000000
101.000000	2.000000	728066.770247	2192.000000	0.000000
101.000000	4.000000	728067.519979	2194.000000	1.000000
101.000000	2.000000	728068.519625	2196.000000	1.000000
101.000000	3.000000	728069.236042	2198.000000	1.000000
101.000000	2.000000	728069.635898	2199.000000	0.000000
101.000000	4.000000	728070.202374	2200.000000	1.000000
101.000000	2.000000	728070.552238	2201.000000	1.000000
101.000000	3.000000	728071.102030	2202.000000	1.000000
101.000000	4.000000	728071.501884	2203.000000	0.000000
101.000000	3.000000	728071.851780	2204.000000	1.000000
101.000000	4.000000	728072.718245	2206.000000	0.000000
101.000000	2.000000	728073.467868	2208.000000	0.000000
101.000000	3.000000	728074.334240	2210.000000	1.000000
101.000000	2.000000	728074.767413	2211.000000	1.000000
101.000000	4.000000	728075.283895	2212.000000	1.000000
101.000000	2.000000	728075.650440	2213.000000	1.000000
101.000000	3.000000	728076.166917	2214.000000	1.000000
101.000000	4.000000	728076.400169	2215.000000	1.000000
101.000000	2.000000	728076.883333	2216.000000	0.000000
101.000000	3.000000	728077.333172	2217.000000	0.000000
101.000000	4.000000	728077.849664	2218.000000	0.000000
101.000000	4.000000	728079.299142	2222.000000	1.000000
101.000000	2.000000	728079.798962	2223.000000	1.000000
101.000000	3.000000	728080.265469	2224.000000	1.000000
101.000000	3.000000	728081.181947	2226.000000	1.000000
101.000000	2.000000	728081.465044	2227.000000	1.000000
101.000000	4.000000	728081.998171	2228.000000	1.000000
101.000000	3.000000	728082.431365	2229.000000	1.000000
101.000000	4.000000	728082.797965	2230.000000	1.000000
101.000000	2.000000	728083.097800	2231.000000	0.000000
101.000000	2.000000	728083.830871	2232.000000	1.000000
101.000000	3.000000	728084.430657	2234.000000	1.000000
101.000000	2.000000	728084.913820	2235.000000	1.000000
101.000000	4.000000	728085.463640	2236.000000	1.000000
101.000000	2.000000	728085.813523	2237.000000	1.000000
101.000000	3.000000	728086.379961	2238.000000	1.000000
101.000000	4.000000	728086.729841	2239.000000	1.000000
101.000000	3.000000	728087.229649	2240.000000	1.000000
101.000000	4.000000	728087.929421	2242.000000	1.000000
101.000000	2.000000	728088.362600	2243.000000	0.000000
101.000000	3.000000	728089.628801	2246.000000	1.000000
101.000000	3.000000	728091.411526	2250.000000	1.000000
101.000000	4.000000	728091.811377	2251.000000	1.000000
101.000000	3.000000	728092.244557	2252.000000	1.000000
101.000000	4.000000	728093.010970	2254.000000	1.000000
101.000000	1.000000	728093.444150	2255.000000	1.000000
101.000000	2.000000	728093.993939	2256.000000	1.000000
101.000000	1.000000	728094.427117	2257.000000	1.000000
101.000000	3.000000	728094.776991	2258.000000	1.000000
101.000000	2.000000	728095.143528	2259.000000	1.000000
101.000000	4.000000	728095.610029	2260.000000	0.000000
101.000000	2.000000	728096.043204	2261.000000	1.000000
101.000000	3.000000	728096.559717	2262.000000	1.000000
101.000000	4.000000	728096.926250	2263.000000	1.000000
101.000000	3.000000	728097.376069	2264.000000	1.000000
101.000000	4.000000	728098.125789	2266.000000	1.000000
101.000000	1.000000	728098.625653	2267.000000	1.000000
101.000000	2.000000	728099.108793	2268.000000	1.000000
101.000000	3.000000	728099.791885	2270.000000	1.000000
101.000000	2.000000	728100.424992	2271.000000	1.000000
101.000000	4.000000	728100.874838	2272.000000	1.000000
101.000000	2.000000	728101.174723	2273.000000	1.000000
101.000000	3.000000	728101.641226	2274.000000	1.000000
101.000000	4.000000	728102.174375	2275.000000	0.000000
101.000000	3.000000	728102.607552	2276.000000	1.000000
101.000000	4.000000	728103.224004	2278.000000	1.000000
101.000000	4.000000	728105.989691	2284.000000	1.000000
101.000000	2.000000	728106.389542	2285.000000	0.000000
101.000000	3.000000	728106.772768	2286.000000	1.000000
101.000000	3.000000	728107.555797	2288.000000	1.000000
101.000000	4.000000	728108.038967	2289.000000	1.000000
101.000000	3.000000	728108.388839	2290.000000	1.000000
101.000000	2.000000	728108.805379	2291.000000	1.000000
101.000000	4.000000	728109.188556	2292.000000	0.000000
101.000000	1.000000	728109.671715	2293.000000	1.000000
101.000000	3.000000	728110.004955	2294.000000	1.000000
101.000000	2.000000	728110.421449	2295.000000	1.000000
101.000000	4.000000	728111.037896	2296.000000	1.000000
101.000000	2.000000	728111.421086	2297.000000	0.000000
101.000000	3.000000	728111.770967	2298.000000	1.000000
101.000000	4.000000	728112.220796	2299.000000	1.000000
101.000000	3.000000	728112.720636	2300.000000	1.000000
101.000000	4.000000	728113.387063	2302.000000	1.000000
101.000000	1.000000	728113.803576	2303.000000	1.000000
101.000000	2.000000	728114.353390	2304.000000	1.000000
101.000000	1.000000	728114.736596	2305.000000	1.000000
101.000000	3.000000	728115.103124	2306.000000	1.000000
101.000000	2.000000	728115.486330	2307.000000	1.000000
101.000000	4.000000	728115.919509	2308.000000	0.000000
101.000000	2.000000	728116.336015	2309.000000	1.000000
101.000000	3.000000	728116.785866	2310.000000	1.000000
101.000000	4.000000	728117.269020	2311.000000	1.000000
101.000000	3.000000	728117.635558	2312.000000	1.000000
101.000000	4.000000	728118.351972	2314.000000	1.000000
101.000000	1.000000	728118.851797	2315.000000	1.000000
101.000000	2.000000	728119.268315	2316.000000	1.000000
101.000000	1.000000	728119.668180	2317.000000	1.000000
101.000000	3.000000	728120.134675	2318.000000	0.000000
101.000000	2.000000	728120.434567	2319.000000	1.000000
101.000000	4.000000	728120.817768	2320.000000	0.000000
101.000000	2.000000	728121.300932	2321.000000	1.000000
101.000000	3.000000	728121.767429	2322.000000	1.000000
101.000000	4.000000	728122.183952	2323.000000	1.000000
101.000000	3.000000	728122.600465	2324.000000	1.000000
101.000000	4.000000	728123.350231	2326.000000	1.000000
101.000000	1.000000	728123.700076	2327.000000	0.000000
101.000000	2.000000	728124.149920	2328.000000	0.000000
101.000000	4.000000	728125.932606	2332.000000	1.000000
101.000000	3.000000	728126.332463	2333.000000	0.000000
101.000000	3.000000	728127.598702	2336.000000	1.000000
101.000000	4.000000	728128.365093	2338.000000	1.000000
101.000000	1.000000	728128.781635	2339.000000	1.000000
101.000000	2.000000	728129.348078	2340.000000	0.000000
101.000000	2.000000	728130.364372	2343.000000	1.000000
101.000000	4.000000	728130.997495	2344.000000	1.000000
101.000000	2.000000	728131.364029	2345.000000	1.000000
101.000000	3.000000	728131.863872	2346.000000	0.000000
101.000000	4.000000	728132.230391	2347.000000	0.000000
101.000000	3.000000	728132.630267	2348.000000	1.000000
101.000000	4.000000	728133.263358	2350.000000	1.000000
101.000000	2.000000	728133.746525	2351.000000	0.000000
101.000000	3.000000	728134.979426	2354.000000	1.000000
101.000000	2.000000	728135.512564	2355.000000	1.000000
101.000000	4.000000	728136.012502	2356.000000	1.000000
101.000000	2.000000	728136.328953	2357.000000	1.000000
101.000000	3.000000	728136.712137	2358.000000	0.000000
101.000000	4.000000	728137.128654	2359.000000	1.000000
101.000000	3.000000	728137.595141	2360.000000	1.000000
101.000000	4.000000	728138.378229	2362.000000	1.000000
101.000000	2.000000	728138.878044	2363.000000	0.000000
101.000000	2.000000	728140.444379	2367.000000	1.000000
101.000000	4.000000	728140.993957	2368.000000	1.000000
101.000000	2.000000	728141.493779	2369.000000	0.000000
101.000000	4.000000	728142.193531	2371.000000	1.000000
101.000000	3.000000	728142.743341	2372.000000	1.000000
101.000000	4.000000	728143.359784	2374.000000	1.000000
101.000000	1.000000	728144.109516	2375.000000	0.000000
101.000000	2.000000	728145.509021	2379.000000	0.000000
101.000000	4.000000	728146.092131	2380.000000	1.000000
101.000000	2.000000	728146.492012	2381.000000	1.000000
101.000000	3.000000	728146.975172	2382.000000	1.000000
101.000000	4.000000	728147.341725	2383.000000	1.000000
101.000000	3.000000	728147.824864	2384.000000	1.000000
101.000000	4.000000	728148.574599	2386.000000	1.000000
101.000000	1.000000	728148.941134	2387.000000	0.000000
101.000000	3.000000	728150.257346	2390.000000	0.000000
101.000000	4.000000	728151.590200	2393.000000	1.000000
101.000000	4.000000	728152.556533	2395.000000	0.000000
101.000000	3.000000	728178.680609	2410.000000	0.000000
101.000000	4.000000	728179.746892	2412.000000	1.000000
101.000000	2.000000	728180.246715	2413.000000	0.000000
101.000000	4.000000	728181.512947	2416.000000	1.000000
101.000000	2.000000	728181.829508	2417.000000	1.000000
101.000000	3.000000	728182.379310	2418.000000	1.000000
101.000000	4.000000	728182.679178	2419.000000	1.000000
101.000000	3.000000	728183.195668	2420.000000	1.000000
101.000000	4.000000	728183.945423	2422.000000	1.000000
101.000000	1.000000	728184.361907	2423.000000	1.000000
101.000000	2.000000	728184.761767	2424.000000	0.000000
101.000000	1.000000	728185.244939	2425.000000	1.000000
101.000000	3.000000	728185.611496	2426.000000	1.000000
101.000000	2.000000	728186.061317	2427.000000	1.000000
101.000000	4.000000	728186.611125	2428.000000	1.000000
101.000000	2.000000	728186.961017	2429.000000	1.000000
101.000000	3.000000	728187.444169	2430.000000	1.000000
101.000000	4.000000	728187.877352	2431.000000	1.000000
101.000000	3.000000	728188.327182	2432.000000	1.000000
101.000000	4.000000	728189.043599	2434.000000	1.000000
101.000000	1.000000	728189.410134	2435.000000	0.000000
101.000000	2.000000	728189.993249	2436.000000	0.000000
101.000000	1.000000	728190.376460	2437.000000	1.000000
101.000000	3.000000	728190.726339	2438.000000	0.000000
101.000000	2.000000	728191.276139	2439.000000	1.000000
101.000000	4.000000	728191.659340	2440.000000	0.000000
101.000000	4.000000	728193.042184	2443.000000	1.000000
101.000000	3.000000	728193.542002	2444.000000	1.000000
101.000000	4.000000	728194.258411	2446.000000	1.000000
101.000000	1.000000	728194.691595	2447.000000	0.000000
101.000000	2.000000	728195.308075	2448.000000	1.000000
101.000000	1.000000	728195.624593	2449.000000	1.000000
101.000000	3.000000	728196.057766	2450.000000	1.000000
101.000000	2.000000	728196.557602	2451.000000	1.000000
101.000000	4.000000	728197.040767	2452.000000	1.000000
101.000000	2.000000	728197.440621	2453.000000	1.000000
101.000000	3.000000	728198.023756	2454.000000	0.000000
101.000000	4.000000	728198.323643	2455.000000	1.000000
101.000000	3.000000	728198.756826	2456.000000	1.000000
101.000000	4.000000	728199.506559	2458.000000	1.000000
101.000000	1.000000	728199.756465	2458.000000	0.000000
101.000000	2.000000	728200.522889	2460.000000	1.000000
101.000000	1.000000	728200.872731	2461.000000	1.000000
101.000000	3.000000	728201.255953	2462.000000	1.000000
101.000000	2.000000	728201.655801	2463.000000	0.000000
101.000000	4.000000	728202.188938	2464.000000	1.000000
101.000000	2.000000	728202.572132	2465.000000	1.000000
101.000000	3.000000	728203.155265	2466.000000	1.000000
101.000000	4.000000	728203.521807	2467.000000	1.000000
101.000000	3.000000	728203.954983	2468.000000	1.000000
101.000000	1.000000	728204.304858	2469.000000	1.000000
101.000000	4.000000	728204.688054	2470.000000	1.000000
101.000000	1.000000	728205.137891	2471.000000	1.000000
101.000000	2.000000	728205.704362	2472.000000	1.000000
101.000000	1.000000	728206.037579	2473.000000	1.000000
101.000000	3.000000	728206.437429	2474.000000	1.000000
101.000000	2.000000	728206.787306	2475.000000	0.000000
101.000000	4.000000	728207.420418	2476.000000	1.000000
[truncated: 81,432 more rows]
