# Supplementary material for: Ego Depletion Impairs Implicit Learning
Source: PLoS One. 2014 Oct 2;9(10):e109370. doi: 10.1371/journal.pone.0109370 (PMC4183724; doi:10.1371/journal.pone.0109370)
Supplement: Data S1 — Depletion data. (ZIP) [file pone.0109370.s001.zip › Exp1_SpeedData.csv]

ppt	seconds_to_target	trial_num_set
101.000000	1.000000	1.000000
101.000000	1.033333	31.000000
101.000000	1.050556	61.000000
101.000000	1.068065	91.000000
101.000000	1.085866	121.000000
101.000000	1.103964	151.000000
101.000000	1.122363	181.000000
101.000000	1.141069	211.000000
101.000000	1.160087	241.000000
101.000000	1.160087	271.000000
101.000000	1.160087	301.000000
101.000000	1.160087	331.000000
101.000000	1.179422	361.000000
101.000000	1.179422	391.000000
101.000000	1.179422	421.000000
101.000000	1.179422	451.000000
101.000000	1.179422	481.000000
101.000000	1.160087	511.000000
101.000000	1.179422	541.000000
101.000000	1.199079	571.000000
101.000000	1.199079	601.000000
101.000000	1.219063	631.000000
101.000000	1.219063	661.000000
101.000000	1.219063	691.000000
101.000000	1.219063	721.000000
101.000000	1.219063	751.000000
101.000000	1.219063	781.000000
101.000000	1.219063	811.000000
101.000000	1.219063	841.000000
101.000000	1.219063	871.000000
101.000000	1.219063	901.000000
101.000000	1.219063	931.000000
101.000000	1.219063	961.000000
101.000000	1.219063	991.000000
101.000000	1.219063	1021.000000
101.000000	1.219063	1051.000000
101.000000	1.219063	1081.000000
101.000000	1.199079	1111.000000
101.000000	1.199079	1141.000000
101.000000	1.199079	1171.000000
101.000000	1.219063	1201.000000
101.000000	1.219063	1231.000000
101.000000	1.219063	1261.000000
101.000000	1.219063	1291.000000
101.000000	1.219063	1321.000000
101.000000	1.219063	1351.000000
101.000000	1.219063	1381.000000
101.000000	1.219063	1411.000000
101.000000	1.219063	1441.000000
101.000000	1.199079	1471.000000
101.000000	1.219063	1501.000000
101.000000	1.219063	1531.000000
101.000000	1.199079	1561.000000
101.000000	1.179422	1591.000000
101.000000	1.160087	1621.000000
101.000000	1.160087	1651.000000
101.000000	1.160087	1681.000000
101.000000	1.141069	1711.000000
101.000000	1.141069	1741.000000
101.000000	1.141069	1771.000000
101.000000	1.122363	1801.000000
101.000000	1.141069	1831.000000
101.000000	1.141069	1861.000000
101.000000	1.122363	1891.000000
101.000000	1.122363	1921.000000
101.000000	1.103964	1951.000000
101.000000	1.085866	1981.000000
101.000000	1.068065	2011.000000
101.000000	1.068065	2041.000000
101.000000	1.050556	2071.000000
101.000000	1.033333	2101.000000
101.000000	1.033333	2131.000000
101.000000	1.033333	2161.000000
101.000000	1.050556	2191.000000
101.000000	1.068065	2221.000000
101.000000	1.068065	2251.000000
101.000000	1.050556	2281.000000
101.000000	1.033333	2311.000000
101.000000	1.050556	2341.000000
101.000000	1.068065	2371.000000
101.000000	1.068065	2401.000000
101.000000	1.085866	2431.000000
101.000000	1.085866	2461.000000
101.000000	1.068065	2491.000000
101.000000	1.068065	2521.000000
101.000000	1.050556	2551.000000
101.000000	1.033333	2581.000000
101.000000	1.033333	2611.000000
101.000000	1.050556	2641.000000
101.000000	1.050556	2671.000000
101.000000	1.033333	2701.000000
101.000000	1.016393	2731.000000
101.000000	1.033333	2761.000000
101.000000	1.033333	2791.000000
101.000000	1.033333	2821.000000
101.000000	1.016393	2851.000000
101.000000	1.016393	2881.000000
102.000000	1.000000	1.000000
102.000000	0.983607	31.000000
102.000000	0.967482	61.000000
102.000000	0.967482	91.000000
102.000000	0.951622	121.000000
102.000000	0.967482	151.000000
102.000000	0.951622	181.000000
102.000000	0.967482	211.000000
102.000000	0.967482	241.000000
102.000000	0.967482	271.000000
102.000000	0.967482	301.000000
102.000000	0.967482	331.000000
102.000000	0.967482	361.000000
102.000000	0.967482	391.000000
102.000000	0.983607	421.000000
102.000000	1.000000	451.000000
102.000000	1.000000	481.000000
102.000000	0.967742	511.000000
102.000000	0.967742	541.000000
102.000000	0.983871	571.000000
102.000000	0.983871	601.000000
102.000000	0.967742	631.000000
102.000000	0.983871	661.000000
102.000000	0.967742	691.000000
102.000000	0.951877	721.000000
102.000000	0.967742	751.000000
102.000000	0.967742	781.000000
102.000000	0.967742	811.000000
102.000000	0.967742	841.000000
102.000000	0.951877	871.000000
102.000000	0.967742	901.000000
102.000000	0.951877	931.000000
102.000000	0.951877	961.000000
102.000000	0.936273	991.000000
102.000000	0.936273	1021.000000
102.000000	0.936273	1051.000000
102.000000	0.936273	1081.000000
102.000000	0.951877	1111.000000
102.000000	0.951877	1141.000000
102.000000	0.951877	1171.000000
102.000000	0.936273	1201.000000
102.000000	0.967482	1231.000000
102.000000	0.951622	1261.000000
102.000000	0.936021	1291.000000
102.000000	0.920677	1321.000000
102.000000	0.905583	1351.000000
102.000000	0.890738	1381.000000
102.000000	0.876136	1411.000000
102.000000	0.876136	1441.000000
102.000000	0.876136	1471.000000
102.000000	0.861773	1501.000000
102.000000	0.847645	1531.000000
102.000000	0.875900	1561.000000
102.000000	0.875900	1591.000000
102.000000	0.875900	1621.000000
102.000000	0.875900	1651.000000
102.000000	0.861541	1681.000000
102.000000	0.861541	1711.000000
102.000000	0.875900	1741.000000
102.000000	0.875900	1771.000000
102.000000	0.861541	1801.000000
102.000000	0.861541	1831.000000
102.000000	0.861541	1861.000000
102.000000	0.861541	1891.000000
102.000000	0.861541	1921.000000
102.000000	0.861541	1951.000000
102.000000	0.847417	1981.000000
102.000000	0.833525	2011.000000
102.000000	0.819861	2041.000000
102.000000	0.819861	2071.000000
102.000000	0.806421	2101.000000
102.000000	0.806421	2131.000000
102.000000	0.793201	2161.000000
102.000000	0.793201	2191.000000
102.000000	0.793201	2221.000000
102.000000	0.793201	2251.000000
102.000000	0.793201	2281.000000
102.000000	0.780197	2311.000000
102.000000	0.793201	2341.000000
102.000000	0.780197	2371.000000
102.000000	0.780197	2401.000000
102.000000	0.767407	2431.000000
102.000000	0.754827	2461.000000
102.000000	0.754827	2491.000000
102.000000	0.767407	2521.000000
102.000000	0.780197	2551.000000
102.000000	0.793201	2581.000000
102.000000	0.793201	2611.000000
102.000000	0.793201	2641.000000
102.000000	0.793201	2671.000000
102.000000	0.806421	2701.000000
102.000000	0.806421	2731.000000
102.000000	0.819861	2761.000000
102.000000	0.806421	2791.000000
102.000000	0.806421	2821.000000
102.000000	0.806421	2851.000000
102.000000	0.806421	2881.000000
104.000000	1.000000	1.000000
104.000000	0.983607	31.000000
104.000000	0.951877	61.000000
104.000000	0.921172	91.000000
104.000000	0.891456	121.000000
104.000000	0.862700	151.000000
104.000000	0.834871	181.000000
104.000000	0.807939	211.000000
104.000000	0.781877	241.000000
104.000000	0.756655	271.000000
104.000000	0.732247	301.000000
104.000000	0.720243	331.000000
104.000000	0.697009	361.000000
104.000000	0.674525	391.000000
104.000000	0.663467	421.000000
104.000000	0.652591	451.000000
104.000000	0.652591	481.000000
104.000000	0.663467	511.000000
104.000000	0.663467	541.000000
104.000000	0.663467	571.000000
104.000000	0.652591	601.000000
104.000000	0.631539	631.000000
104.000000	0.621186	661.000000
104.000000	0.611003	691.000000
104.000000	0.600986	721.000000
104.000000	0.591134	751.000000
104.000000	0.581443	781.000000
104.000000	0.571912	811.000000
104.000000	0.571912	841.000000
104.000000	0.581443	871.000000
104.000000	0.562687	901.000000
104.000000	0.562687	931.000000
104.000000	0.562687	961.000000
104.000000	0.572065	991.000000
104.000000	0.562687	1021.000000
104.000000	0.562687	1051.000000
104.000000	0.572065	1081.000000
104.000000	0.581600	1111.000000
104.000000	0.591293	1141.000000
104.000000	0.591293	1171.000000
104.000000	0.591293	1201.000000
104.000000	0.601148	1231.000000
104.000000	0.601148	1261.000000
104.000000	0.601148	1291.000000
104.000000	0.591293	1321.000000
104.000000	0.601148	1351.000000
104.000000	0.591293	1381.000000
104.000000	0.581600	1411.000000
104.000000	0.581600	1441.000000
104.000000	0.581600	1471.000000
104.000000	0.572065	1501.000000
104.000000	0.572065	1531.000000
104.000000	0.581600	1561.000000
104.000000	0.591293	1591.000000
104.000000	0.591293	1621.000000
104.000000	0.591293	1651.000000
104.000000	0.601148	1681.000000
104.000000	0.601148	1711.000000
104.000000	0.611167	1741.000000
104.000000	0.621353	1771.000000
104.000000	0.631709	1801.000000
104.000000	0.621353	1831.000000
104.000000	0.621353	1861.000000
104.000000	0.621353	1891.000000
104.000000	0.621353	1921.000000
104.000000	0.621353	1951.000000
104.000000	0.631709	1981.000000
104.000000	0.631709	2011.000000
104.000000	0.631709	2041.000000
104.000000	0.631709	2071.000000
104.000000	0.621353	2101.000000
104.000000	0.631709	2131.000000
104.000000	0.631709	2161.000000
104.000000	0.642238	2191.000000
104.000000	0.642238	2221.000000
104.000000	0.631709	2251.000000
104.000000	0.621353	2281.000000
104.000000	0.621353	2311.000000
104.000000	0.631709	2341.000000
104.000000	0.642238	2371.000000
104.000000	0.642238	2401.000000
104.000000	0.631709	2431.000000
104.000000	0.621353	2461.000000
104.000000	0.611167	2491.000000
104.000000	0.601148	2521.000000
104.000000	0.591293	2551.000000
104.000000	0.581600	2581.000000
104.000000	0.572065	2611.000000
104.000000	0.581600	2641.000000
104.000000	0.572065	2671.000000
104.000000	0.591134	2701.000000
104.000000	0.610839	2731.000000
104.000000	0.600825	2761.000000
104.000000	0.590975	2791.000000
104.000000	0.590975	2821.000000
104.000000	0.610674	2851.000000
104.000000	0.610674	2881.000000
106.000000	1.000000	1.000000
106.000000	1.016667	31.000000
106.000000	1.033611	61.000000
106.000000	1.050838	91.000000
106.000000	1.068352	121.000000
106.000000	1.068352	151.000000
106.000000	1.086158	181.000000
106.000000	1.104260	211.000000
106.000000	1.122665	241.000000
106.000000	1.104260	271.000000
106.000000	1.104260	301.000000
106.000000	1.086158	331.000000
106.000000	1.068352	361.000000
106.000000	1.050838	391.000000
106.000000	1.033611	421.000000
106.000000	1.033611	451.000000
106.000000	1.033611	481.000000
106.000000	1.033611	511.000000
106.000000	1.016667	541.000000
106.000000	1.000000	571.000000
106.000000	1.016667	601.000000
106.000000	1.033611	631.000000
106.000000	1.068065	661.000000
106.000000	1.085866	691.000000
106.000000	1.103964	721.000000
106.000000	1.103964	751.000000
106.000000	1.085866	781.000000
106.000000	1.068065	811.000000
106.000000	1.068065	841.000000
106.000000	1.068065	871.000000
106.000000	1.085866	901.000000
106.000000	1.085866	931.000000
106.000000	1.085866	961.000000
106.000000	1.050838	991.000000
106.000000	1.050838	1021.000000
106.000000	1.050838	1051.000000
106.000000	1.068352	1081.000000
106.000000	1.103964	1111.000000
106.000000	1.122363	1141.000000
106.000000	1.141069	1171.000000
106.000000	1.179105	1201.000000
106.000000	1.198756	1231.000000
106.000000	1.218736	1261.000000
106.000000	1.218736	1291.000000
106.000000	1.218736	1321.000000
106.000000	1.218736	1351.000000
106.000000	1.218736	1381.000000
106.000000	1.218736	1411.000000
106.000000	1.218736	1441.000000
106.000000	1.218736	1471.000000
106.000000	1.218736	1501.000000
106.000000	1.218736	1531.000000
106.000000	1.198756	1561.000000
106.000000	1.179105	1591.000000
106.000000	1.141069	1621.000000
106.000000	1.122363	1651.000000
106.000000	1.103964	1681.000000
106.000000	1.085866	1711.000000
106.000000	1.068065	1741.000000
106.000000	1.050556	1771.000000
106.000000	1.016667	1801.000000
106.000000	1.000000	1831.000000
106.000000	0.983607	1861.000000
106.000000	0.951877	1891.000000
106.000000	0.951877	1921.000000
106.000000	0.967742	1951.000000
106.000000	0.951877	1981.000000
106.000000	0.936273	2011.000000
106.000000	0.906070	2041.000000
106.000000	0.891217	2071.000000
106.000000	0.906070	2101.000000
106.000000	0.891217	2131.000000
106.000000	0.891217	2161.000000
106.000000	0.876607	2191.000000
106.000000	0.876607	2221.000000
106.000000	0.891217	2251.000000
106.000000	0.876607	2281.000000
106.000000	0.876607	2311.000000
106.000000	0.876607	2341.000000
106.000000	0.891217	2371.000000
106.000000	0.891217	2401.000000
106.000000	0.891217	2431.000000
106.000000	0.876607	2461.000000
106.000000	0.891217	2491.000000
106.000000	0.920924	2521.000000
106.000000	0.936273	2551.000000
106.000000	0.951877	2581.000000
106.000000	0.967742	2611.000000
106.000000	1.000000	2641.000000
106.000000	1.016667	2671.000000
106.000000	1.033611	2701.000000
106.000000	1.050838	2731.000000
106.000000	1.068352	2761.000000
106.000000	1.086158	2791.000000
106.000000	1.104260	2821.000000
106.000000	1.122665	2851.000000
106.000000	1.122665	2881.000000
107.000000	1.000000	1.000000
107.000000	0.983607	31.000000
107.000000	0.983607	61.000000
107.000000	0.967482	91.000000
107.000000	0.951622	121.000000
107.000000	0.936021	151.000000
107.000000	0.920677	181.000000
107.000000	0.920677	211.000000
107.000000	0.905583	241.000000
107.000000	0.890738	271.000000
107.000000	0.876136	301.000000
107.000000	0.861773	331.000000
107.000000	0.861773	361.000000
107.000000	0.876136	391.000000
107.000000	0.890738	421.000000
107.000000	0.890738	451.000000
107.000000	0.890738	481.000000
107.000000	0.862004	511.000000
107.000000	0.847873	541.000000
107.000000	0.833974	571.000000
107.000000	0.820302	601.000000
107.000000	0.806854	631.000000
107.000000	0.793627	661.000000
107.000000	0.780617	691.000000
107.000000	0.767820	721.000000
107.000000	0.755233	751.000000
107.000000	0.742852	781.000000
107.000000	0.730674	811.000000
107.000000	0.730674	841.000000
107.000000	0.718696	871.000000
107.000000	0.718696	901.000000
107.000000	0.706914	931.000000
107.000000	0.706914	961.000000
107.000000	0.706914	991.000000
107.000000	0.695325	1021.000000
107.000000	0.672895	1051.000000
107.000000	0.661864	1081.000000
107.000000	0.672895	1111.000000
107.000000	0.684110	1141.000000
107.000000	0.672895	1171.000000
107.000000	0.661864	1201.000000
107.000000	0.672895	1231.000000
107.000000	0.684110	1261.000000
107.000000	0.695512	1291.000000
107.000000	0.695512	1321.000000
107.000000	0.695512	1351.000000
107.000000	0.695512	1381.000000
107.000000	0.695512	1411.000000
107.000000	0.695512	1441.000000
107.000000	0.673076	1471.000000
107.000000	0.684294	1501.000000
107.000000	0.684294	1531.000000
107.000000	0.695699	1561.000000
107.000000	0.695699	1591.000000
107.000000	0.707294	1621.000000
107.000000	0.707294	1651.000000
107.000000	0.730870	1681.000000
107.000000	0.743052	1711.000000
107.000000	0.743052	1741.000000
107.000000	0.755436	1771.000000
107.000000	0.755436	1801.000000
107.000000	0.755436	1831.000000
107.000000	0.755436	1861.000000
107.000000	0.743052	1891.000000
107.000000	0.743052	1921.000000
107.000000	0.719082	1951.000000
107.000000	0.707294	1981.000000
107.000000	0.695699	2011.000000
107.000000	0.684294	2041.000000
107.000000	0.684294	2071.000000
107.000000	0.684294	2101.000000
107.000000	0.684294	2131.000000
107.000000	0.673076	2161.000000
107.000000	0.673076	2191.000000
107.000000	0.662042	2221.000000
107.000000	0.673076	2251.000000
107.000000	0.662042	2281.000000
107.000000	0.673076	2311.000000
107.000000	0.662042	2341.000000
107.000000	0.662042	2371.000000
107.000000	0.662042	2401.000000
107.000000	0.651189	2431.000000
107.000000	0.651189	2461.000000
107.000000	0.662042	2491.000000
107.000000	0.684110	2521.000000
107.000000	0.672895	2551.000000
107.000000	0.684110	2581.000000
107.000000	0.684110	2611.000000
107.000000	0.695512	2641.000000
107.000000	0.695512	2671.000000
107.000000	0.684110	2701.000000
107.000000	0.684110	2731.000000
107.000000	0.672895	2761.000000
107.000000	0.672895	2791.000000
107.000000	0.661864	2821.000000
107.000000	0.661864	2851.000000
107.000000	0.661864	2881.000000
108.000000	1.000000	1.000000
108.000000	1.033333	31.000000
108.000000	1.067778	61.000000
108.000000	1.085574	91.000000
108.000000	1.103667	121.000000
108.000000	1.122061	151.000000
108.000000	1.140762	181.000000
108.000000	1.159775	211.000000
108.000000	1.179105	241.000000
108.000000	1.179105	271.000000
108.000000	1.198756	301.000000
108.000000	1.238715	331.000000
108.000000	1.238715	361.000000
108.000000	1.238715	391.000000
108.000000	1.238715	421.000000
108.000000	1.238715	451.000000
108.000000	1.238715	481.000000
108.000000	1.238715	511.000000
108.000000	1.238715	541.000000
108.000000	1.238715	571.000000
108.000000	1.238715	601.000000
108.000000	1.238715	631.000000
108.000000	1.238715	661.000000
108.000000	1.238715	691.000000
108.000000	1.238715	721.000000
108.000000	1.238715	751.000000
108.000000	1.238715	781.000000
108.000000	1.218408	811.000000
108.000000	1.218408	841.000000
108.000000	1.218408	871.000000
108.000000	1.218408	901.000000
108.000000	1.198434	931.000000
108.000000	1.198434	961.000000
108.000000	1.198434	991.000000
108.000000	1.198434	1021.000000
108.000000	1.178788	1051.000000
108.000000	1.178788	1081.000000
108.000000	1.159463	1111.000000
108.000000	1.159463	1141.000000
108.000000	1.140456	1171.000000
108.000000	1.140456	1201.000000
108.000000	1.159463	1231.000000
108.000000	1.178788	1261.000000
108.000000	1.178788	1291.000000
108.000000	1.178788	1321.000000
108.000000	1.178788	1351.000000
108.000000	1.159463	1381.000000
108.000000	1.159463	1411.000000
108.000000	1.159463	1441.000000
108.000000	1.140456	1471.000000
108.000000	1.121760	1501.000000
108.000000	1.103370	1531.000000
108.000000	1.121760	1561.000000
108.000000	1.121760	1591.000000
108.000000	1.121760	1621.000000
108.000000	1.103370	1651.000000
108.000000	1.103370	1681.000000
108.000000	1.103370	1711.000000
108.000000	1.103370	1741.000000
108.000000	1.085282	1771.000000
108.000000	1.067491	1801.000000
108.000000	1.067491	1831.000000
108.000000	1.049991	1861.000000
108.000000	1.067491	1891.000000
108.000000	1.067491	1921.000000
108.000000	1.049991	1951.000000
108.000000	1.049991	1981.000000
108.000000	1.067491	2011.000000
108.000000	1.067491	2041.000000
108.000000	1.085282	2071.000000
108.000000	1.085282	2101.000000
108.000000	1.067491	2131.000000
108.000000	1.049991	2161.000000
108.000000	1.049991	2191.000000
108.000000	1.049991	2221.000000
108.000000	1.049991	2251.000000
108.000000	1.049991	2281.000000
108.000000	1.049991	2311.000000
108.000000	1.049991	2341.000000
108.000000	1.049991	2371.000000
108.000000	1.049991	2401.000000
108.000000	1.032778	2431.000000
108.000000	1.015847	2461.000000
108.000000	0.999194	2491.000000
108.000000	0.999194	2521.000000
108.000000	0.982814	2551.000000
108.000000	0.966702	2581.000000
108.000000	0.966702	2611.000000
108.000000	0.982814	2641.000000
108.000000	0.982814	2671.000000
108.000000	0.982814	2701.000000
108.000000	0.982814	2731.000000
108.000000	0.999194	2761.000000
108.000000	0.999194	2791.000000
108.000000	0.999194	2821.000000
108.000000	0.999194	2851.000000
108.000000	0.999194	2881.000000
109.000000	0.850000	1.000000
109.000000	0.878333	31.000000
109.000000	0.907611	61.000000
109.000000	0.937865	91.000000
109.000000	0.953496	121.000000
109.000000	0.969387	151.000000
109.000000	0.985544	181.000000
109.000000	1.018395	211.000000
109.000000	1.035369	241.000000
109.000000	1.069881	271.000000
109.000000	1.087712	301.000000
109.000000	1.123969	331.000000
109.000000	1.161435	361.000000
109.000000	1.200150	391.000000
109.000000	1.200150	421.000000
109.000000	1.200150	451.000000
109.000000	1.200150	481.000000
109.000000	1.200150	511.000000
109.000000	1.200150	541.000000
109.000000	1.200150	571.000000
109.000000	1.200150	601.000000
109.000000	1.200150	631.000000
109.000000	1.200150	661.000000
109.000000	1.200150	691.000000
109.000000	1.200150	721.000000
109.000000	1.200150	751.000000
109.000000	1.200150	781.000000
109.000000	1.200150	811.000000
109.000000	1.200150	841.000000
109.000000	1.180475	871.000000
109.000000	1.200150	901.000000
109.000000	1.200150	931.000000
109.000000	1.200150	961.000000
109.000000	1.200150	991.000000
109.000000	1.200150	1021.000000
109.000000	1.200150	1051.000000
109.000000	1.180475	1081.000000
109.000000	1.180475	1111.000000
109.000000	1.200150	1141.000000
109.000000	1.180475	1171.000000
109.000000	1.200150	1201.000000
109.000000	1.200150	1231.000000
109.000000	1.180475	1261.000000
109.000000	1.180475	1291.000000
109.000000	1.161123	1321.000000
109.000000	1.180475	1351.000000
109.000000	1.161123	1381.000000
109.000000	1.161123	1411.000000
109.000000	1.161123	1441.000000
109.000000	1.142088	1471.000000
109.000000	1.123365	1501.000000
109.000000	1.104950	1531.000000
109.000000	1.104950	1561.000000
109.000000	1.104950	1591.000000
109.000000	1.123365	1621.000000
109.000000	1.142088	1651.000000
109.000000	1.161123	1681.000000
109.000000	1.161123	1711.000000
109.000000	1.180475	1741.000000
109.000000	1.161123	1771.000000
109.000000	1.161123	1801.000000
109.000000	1.180475	1831.000000
109.000000	1.180475	1861.000000
109.000000	1.200150	1891.000000
109.000000	1.200150	1921.000000
109.000000	1.200150	1951.000000
109.000000	1.200150	1981.000000
109.000000	1.180475	2011.000000
109.000000	1.180475	2041.000000
109.000000	1.161123	2071.000000
109.000000	1.161123	2101.000000
109.000000	1.142088	2131.000000
109.000000	1.142088	2161.000000
109.000000	1.123365	2191.000000
109.000000	1.104950	2221.000000
109.000000	1.104950	2251.000000
109.000000	1.104950	2281.000000
109.000000	1.123365	2311.000000
109.000000	1.123365	2341.000000
109.000000	1.123365	2371.000000
109.000000	1.123365	2401.000000
109.000000	1.142088	2431.000000
109.000000	1.123365	2461.000000
109.000000	1.104950	2491.000000
109.000000	1.104950	2521.000000
109.000000	1.123365	2551.000000
109.000000	1.104950	2581.000000
109.000000	1.086836	2611.000000
109.000000	1.069019	2641.000000
109.000000	1.069019	2671.000000
109.000000	1.051494	2701.000000
109.000000	1.069019	2731.000000
109.000000	1.086836	2761.000000
109.000000	1.086836	2791.000000
109.000000	1.104950	2821.000000
109.000000	1.086836	2851.000000
109.000000	1.086836	2881.000000
110.000000	0.850000	1.000000
110.000000	0.836066	31.000000
110.000000	0.822360	61.000000
110.000000	0.808878	91.000000
110.000000	0.808878	121.000000
110.000000	0.795618	151.000000
110.000000	0.782575	181.000000
110.000000	0.769746	211.000000
110.000000	0.769746	241.000000
110.000000	0.744915	271.000000
110.000000	0.732704	301.000000
110.000000	0.720692	331.000000
110.000000	0.708878	361.000000
110.000000	0.697257	391.000000
110.000000	0.674764	421.000000
110.000000	0.663703	451.000000
110.000000	0.663703	481.000000
110.000000	0.652822	511.000000
110.000000	0.631764	541.000000
110.000000	0.621407	571.000000
110.000000	0.611220	601.000000
110.000000	0.601200	631.000000
110.000000	0.591344	661.000000
110.000000	0.581650	691.000000
110.000000	0.572115	721.000000
110.000000	0.562736	751.000000
110.000000	0.553511	781.000000
110.000000	0.544437	811.000000
110.000000	0.535511	841.000000
110.000000	0.535511	871.000000
110.000000	0.544437	901.000000
110.000000	0.544437	931.000000
110.000000	0.544437	961.000000
110.000000	0.535511	991.000000
110.000000	0.535511	1021.000000
110.000000	0.526733	1051.000000
110.000000	0.526733	1081.000000
110.000000	0.535511	1111.000000
110.000000	0.544437	1141.000000
110.000000	0.553511	1171.000000
110.000000	0.562736	1201.000000
110.000000	0.572115	1231.000000
110.000000	0.581650	1261.000000
110.000000	0.572115	1291.000000
110.000000	0.581650	1321.000000
110.000000	0.591344	1351.000000
110.000000	0.601200	1381.000000
110.000000	0.611220	1411.000000
110.000000	0.611220	1441.000000
110.000000	0.611220	1471.000000
110.000000	0.601200	1501.000000
110.000000	0.591344	1531.000000
110.000000	0.591344	1561.000000
110.000000	0.591344	1591.000000
110.000000	0.601200	1621.000000
110.000000	0.611220	1651.000000
110.000000	0.601200	1681.000000
110.000000	0.601200	1711.000000
110.000000	0.601200	1741.000000
110.000000	0.601200	1771.000000
110.000000	0.581806	1801.000000
110.000000	0.572268	1831.000000
110.000000	0.572268	1861.000000
110.000000	0.581806	1891.000000
110.000000	0.581806	1921.000000
110.000000	0.581806	1951.000000
110.000000	0.572268	1981.000000
110.000000	0.562887	2011.000000
110.000000	0.553659	2041.000000
110.000000	0.544583	2071.000000
110.000000	0.535655	2101.000000
110.000000	0.518376	2131.000000
110.000000	0.518376	2161.000000
110.000000	0.527016	2191.000000
110.000000	0.535799	2221.000000
110.000000	0.535799	2251.000000
110.000000	0.544729	2281.000000
110.000000	0.553808	2311.000000
110.000000	0.563038	2341.000000
110.000000	0.563038	2371.000000
110.000000	0.563038	2401.000000
110.000000	0.563038	2431.000000
110.000000	0.553808	2461.000000
110.000000	0.544729	2491.000000
110.000000	0.535799	2521.000000
110.000000	0.535799	2551.000000
110.000000	0.544729	2581.000000
110.000000	0.562887	2611.000000
110.000000	0.562887	2641.000000
110.000000	0.562887	2671.000000
110.000000	0.562887	2701.000000
110.000000	0.562887	2731.000000
110.000000	0.553659	2761.000000
110.000000	0.544583	2791.000000
110.000000	0.544583	2821.000000
110.000000	0.553659	2851.000000
110.000000	0.553659	2881.000000
111.000000	0.850000	1.000000
111.000000	0.850000	31.000000
111.000000	0.864167	61.000000
111.000000	0.878569	91.000000
111.000000	0.893212	121.000000
111.000000	0.922986	151.000000
111.000000	0.938369	181.000000
111.000000	0.954009	211.000000
111.000000	0.969909	241.000000
111.000000	0.986074	271.000000
111.000000	1.002508	301.000000
111.000000	1.019217	331.000000
111.000000	1.036204	361.000000
111.000000	1.053474	391.000000
111.000000	1.071032	421.000000
111.000000	1.088882	451.000000
111.000000	1.088882	481.000000
111.000000	1.088882	511.000000
111.000000	1.088882	541.000000
111.000000	1.088882	571.000000
111.000000	1.088882	601.000000
111.000000	1.107030	631.000000
111.000000	1.107030	661.000000
111.000000	1.107030	691.000000
111.000000	1.125481	721.000000
111.000000	1.144239	751.000000
111.000000	1.163310	781.000000
111.000000	1.182698	811.000000
111.000000	1.202410	841.000000
111.000000	1.202410	871.000000
111.000000	1.202410	901.000000
111.000000	1.202410	931.000000
111.000000	1.202410	961.000000
111.000000	1.182698	991.000000
111.000000	1.182698	1021.000000
111.000000	1.202410	1051.000000
111.000000	1.202410	1081.000000
111.000000	1.202410	1111.000000
111.000000	1.202410	1141.000000
111.000000	1.202410	1171.000000
111.000000	1.202410	1201.000000
111.000000	1.202410	1231.000000
111.000000	1.202410	1261.000000
111.000000	1.202410	1291.000000
111.000000	1.202410	1321.000000
111.000000	1.202410	1351.000000
111.000000	1.202410	1381.000000
111.000000	1.182698	1411.000000
111.000000	1.182698	1441.000000
111.000000	1.182698	1471.000000
111.000000	1.202410	1501.000000
111.000000	1.202410	1531.000000
111.000000	1.202410	1561.000000
111.000000	1.202410	1591.000000
111.000000	1.202410	1621.000000
111.000000	1.202410	1651.000000
111.000000	1.202410	1681.000000
111.000000	1.202410	1711.000000
111.000000	1.182698	1741.000000
111.000000	1.182698	1771.000000
111.000000	1.202410	1801.000000
111.000000	1.202410	1831.000000
111.000000	1.202410	1861.000000
111.000000	1.202410	1891.000000
111.000000	1.202410	1921.000000
111.000000	1.202410	1951.000000
111.000000	1.202410	1981.000000
111.000000	1.202410	2011.000000
111.000000	1.182698	2041.000000
111.000000	1.202410	2071.000000
111.000000	1.202410	2101.000000
111.000000	1.202410	2131.000000
111.000000	1.202410	2161.000000
111.000000	1.182698	2191.000000
111.000000	1.163310	2221.000000
111.000000	1.163310	2251.000000
111.000000	1.182698	2281.000000
111.000000	1.202410	2311.000000
111.000000	1.202410	2341.000000
111.000000	1.202410	2371.000000
111.000000	1.202410	2401.000000
111.000000	1.182698	2431.000000
111.000000	1.202410	2461.000000
111.000000	1.202410	2491.000000
111.000000	1.202410	2521.000000
111.000000	1.202410	2551.000000
111.000000	1.202410	2581.000000
111.000000	1.202410	2611.000000
111.000000	1.202410	2641.000000
111.000000	1.182698	2671.000000
111.000000	1.163310	2701.000000
111.000000	1.163310	2731.000000
111.000000	1.163310	2761.000000
111.000000	1.182698	2791.000000
111.000000	1.163310	2821.000000
111.000000	1.182698	2851.000000
111.000000	1.182698	2881.000000
112.000000	0.850000	1.000000
112.000000	0.836066	31.000000
112.000000	0.809096	61.000000
112.000000	0.795832	91.000000
112.000000	0.782785	121.000000
112.000000	0.769953	151.000000
112.000000	0.757331	181.000000
112.000000	0.744915	211.000000
112.000000	0.732704	241.000000
112.000000	0.732704	271.000000
112.000000	0.744915	301.000000
112.000000	0.744915	331.000000
112.000000	0.744915	361.000000
112.000000	0.732704	391.000000
112.000000	0.720692	421.000000
112.000000	0.708878	451.000000
112.000000	0.708878	481.000000
112.000000	0.697257	511.000000
112.000000	0.685826	541.000000
112.000000	0.685826	571.000000
112.000000	0.685826	601.000000
112.000000	0.685826	631.000000
112.000000	0.685826	661.000000
112.000000	0.685826	691.000000
112.000000	0.663703	721.000000
112.000000	0.652822	751.000000
112.000000	0.652822	781.000000
112.000000	0.642120	811.000000
112.000000	0.642120	841.000000
112.000000	0.642120	871.000000
112.000000	0.631594	901.000000
112.000000	0.631594	931.000000
112.000000	0.631594	961.000000
112.000000	0.621240	991.000000
112.000000	0.601200	1021.000000
112.000000	0.581806	1051.000000
112.000000	0.572268	1081.000000
112.000000	0.562887	1111.000000
112.000000	0.562887	1141.000000
112.000000	0.572268	1171.000000
112.000000	0.581806	1201.000000
112.000000	0.572268	1231.000000
112.000000	0.581806	1261.000000
112.000000	0.572268	1291.000000
112.000000	0.572268	1321.000000
112.000000	0.572268	1351.000000
112.000000	0.562887	1381.000000
112.000000	0.562887	1411.000000
112.000000	0.562887	1441.000000
112.000000	0.553659	1471.000000
112.000000	0.544583	1501.000000
112.000000	0.527016	1531.000000
112.000000	0.518376	1561.000000
112.000000	0.501654	1591.000000
112.000000	0.510015	1621.000000
112.000000	0.518516	1651.000000
112.000000	0.518516	1681.000000
112.000000	0.518516	1711.000000
112.000000	0.518516	1741.000000
112.000000	0.527157	1771.000000
112.000000	0.535943	1801.000000
112.000000	0.544876	1831.000000
112.000000	0.553957	1861.000000
112.000000	0.553957	1891.000000
112.000000	0.553957	1921.000000
112.000000	0.544876	1951.000000
112.000000	0.535943	1981.000000
112.000000	0.518655	2011.000000
112.000000	0.518655	2041.000000
112.000000	0.527299	2071.000000
112.000000	0.527299	2101.000000
112.000000	0.527299	2131.000000
112.000000	0.510290	2161.000000
112.000000	0.501924	2191.000000
112.000000	0.501924	2221.000000
112.000000	0.501924	2251.000000
112.000000	0.501924	2281.000000
112.000000	0.510290	2311.000000
112.000000	0.510290	2341.000000
112.000000	0.501924	2371.000000
112.000000	0.501924	2401.000000
112.000000	0.493696	2431.000000
112.000000	0.477770	2461.000000
112.000000	0.469938	2491.000000
112.000000	0.477770	2521.000000
112.000000	0.485733	2551.000000
112.000000	0.477770	2581.000000
112.000000	0.485733	2611.000000
112.000000	0.493829	2641.000000
112.000000	0.493829	2671.000000
112.000000	0.502059	2701.000000
112.000000	0.510427	2731.000000
112.000000	0.518934	2761.000000
112.000000	0.527583	2791.000000
112.000000	0.536376	2821.000000
112.000000	0.545315	2851.000000
112.000000	0.545315	2881.000000
113.000000	0.850000	1.000000
113.000000	0.878333	31.000000
113.000000	0.907611	61.000000
113.000000	0.922738	91.000000
113.000000	0.938117	121.000000
113.000000	0.969387	151.000000
113.000000	1.001700	181.000000
113.000000	1.035090	211.000000
113.000000	1.052342	241.000000
113.000000	1.069881	271.000000
113.000000	1.087712	301.000000
113.000000	1.105841	331.000000
113.000000	1.142702	361.000000
113.000000	1.180792	391.000000
113.000000	1.220152	421.000000
113.000000	1.220152	451.000000
113.000000	1.220152	481.000000
113.000000	1.220152	511.000000
113.000000	1.220152	541.000000
113.000000	1.220152	571.000000
113.000000	1.220152	601.000000
113.000000	1.220152	631.000000
113.000000	1.220152	661.000000
113.000000	1.220152	691.000000
113.000000	1.220152	721.000000
113.000000	1.220152	751.000000
113.000000	1.220152	781.000000
113.000000	1.220152	811.000000
113.000000	1.220152	841.000000
113.000000	1.220152	871.000000
113.000000	1.220152	901.000000
113.000000	1.220152	931.000000
113.000000	1.220152	961.000000
113.000000	1.220152	991.000000
113.000000	1.220152	1021.000000
113.000000	1.220152	1051.000000
113.000000	1.220152	1081.000000
113.000000	1.200150	1111.000000
113.000000	1.200150	1141.000000
113.000000	1.200150	1171.000000
113.000000	1.180475	1201.000000
113.000000	1.161123	1231.000000
113.000000	1.161123	1261.000000
113.000000	1.161123	1291.000000
113.000000	1.180475	1321.000000
113.000000	1.219824	1351.000000
113.000000	1.219824	1381.000000
113.000000	1.219824	1411.000000
113.000000	1.219824	1441.000000
113.000000	1.219824	1471.000000
113.000000	1.199827	1501.000000
113.000000	1.199827	1531.000000
113.000000	1.180158	1561.000000
113.000000	1.180158	1591.000000
113.000000	1.180158	1621.000000
113.000000	1.160811	1651.000000
113.000000	1.141781	1681.000000
113.000000	1.104950	1711.000000
113.000000	1.104950	1741.000000
113.000000	1.086836	1771.000000
113.000000	1.086836	1801.000000
113.000000	1.069019	1831.000000
113.000000	1.051494	1861.000000
113.000000	1.051494	1891.000000
113.000000	1.051494	1921.000000
113.000000	1.034256	1951.000000
113.000000	1.017301	1981.000000
113.000000	1.000624	2011.000000
113.000000	0.984220	2041.000000
113.000000	1.000624	2071.000000
113.000000	1.017301	2101.000000
113.000000	1.017301	2131.000000
113.000000	1.017301	2161.000000
113.000000	1.034256	2191.000000
113.000000	1.034256	2221.000000
113.000000	1.017301	2251.000000
113.000000	1.017301	2281.000000
113.000000	1.000624	2311.000000
113.000000	1.017301	2341.000000
113.000000	1.034256	2371.000000
113.000000	1.034256	2401.000000
113.000000	1.051494	2431.000000
113.000000	1.051494	2461.000000
113.000000	1.034256	2491.000000
113.000000	1.051494	2521.000000
113.000000	1.069019	2551.000000
113.000000	1.051494	2581.000000
113.000000	1.069019	2611.000000
113.000000	1.069019	2641.000000
113.000000	1.069019	2671.000000
113.000000	1.051494	2701.000000
113.000000	1.034256	2731.000000
113.000000	1.017301	2761.000000
113.000000	1.000624	2791.000000
113.000000	1.000624	2821.000000
113.000000	0.984220	2851.000000
113.000000	0.984220	2881.000000
114.000000	0.850000	1.000000
114.000000	0.878333	31.000000
114.000000	0.892972	61.000000
114.000000	0.922738	91.000000
114.000000	0.938117	121.000000
114.000000	0.953752	151.000000
114.000000	0.969648	181.000000
114.000000	0.985809	211.000000
114.000000	1.002239	241.000000
114.000000	1.018943	271.000000
114.000000	1.018943	301.000000
114.000000	1.035925	331.000000
114.000000	1.053191	361.000000
114.000000	1.053191	391.000000
114.000000	1.053191	421.000000
114.000000	1.070744	451.000000
114.000000	1.070744	481.000000
114.000000	1.053191	511.000000
114.000000	1.035925	541.000000
114.000000	1.053191	571.000000
114.000000	1.088297	601.000000
114.000000	1.106435	631.000000
114.000000	1.106435	661.000000
114.000000	1.124876	691.000000
114.000000	1.143624	721.000000
114.000000	1.143624	751.000000
114.000000	1.124876	781.000000
114.000000	1.124876	811.000000
114.000000	1.143624	841.000000
114.000000	1.143624	871.000000
114.000000	1.143624	901.000000
114.000000	1.143624	931.000000
114.000000	1.143624	961.000000
114.000000	1.143624	991.000000
114.000000	1.124876	1021.000000
114.000000	1.124876	1051.000000
114.000000	1.143624	1081.000000
114.000000	1.162684	1111.000000
114.000000	1.162684	1141.000000
114.000000	1.182062	1171.000000
114.000000	1.182062	1201.000000
114.000000	1.201764	1231.000000
114.000000	1.201764	1261.000000
114.000000	1.182062	1291.000000
114.000000	1.182062	1321.000000
114.000000	1.182062	1351.000000
114.000000	1.162684	1381.000000
114.000000	1.143624	1411.000000
114.000000	1.143624	1441.000000
114.000000	1.143624	1471.000000
114.000000	1.124876	1501.000000
114.000000	1.124876	1531.000000
114.000000	1.124876	1561.000000
114.000000	1.106435	1591.000000
114.000000	1.106435	1621.000000
114.000000	1.088297	1651.000000
114.000000	1.070456	1681.000000
114.000000	1.070456	1711.000000
114.000000	1.052908	1741.000000
114.000000	1.035647	1771.000000
114.000000	1.035647	1801.000000
114.000000	1.035647	1831.000000
114.000000	1.035647	1861.000000
114.000000	1.018669	1891.000000
114.000000	1.018669	1921.000000
114.000000	1.018669	1951.000000
114.000000	1.018669	1981.000000
114.000000	1.001970	2011.000000
114.000000	0.969648	2041.000000
114.000000	0.985809	2071.000000
114.000000	0.985809	2101.000000
114.000000	0.969648	2131.000000
114.000000	0.953752	2161.000000
114.000000	0.953752	2191.000000
114.000000	0.938117	2221.000000
114.000000	0.953752	2251.000000
114.000000	0.938117	2281.000000
114.000000	0.922738	2311.000000
114.000000	0.922738	2341.000000
114.000000	0.922738	2371.000000
114.000000	0.922738	2401.000000
114.000000	0.938117	2431.000000
114.000000	0.938117	2461.000000
114.000000	0.953752	2491.000000
114.000000	0.953752	2521.000000
114.000000	0.953752	2551.000000
114.000000	0.969648	2581.000000
114.000000	0.985809	2611.000000
114.000000	1.002239	2641.000000
114.000000	0.985809	2671.000000
114.000000	0.985809	2701.000000
114.000000	0.985809	2731.000000
114.000000	0.969648	2761.000000
114.000000	0.969648	2791.000000
114.000000	0.953752	2821.000000
114.000000	0.938117	2851.000000
114.000000	0.938117	2881.000000
115.000000	0.850000	1.000000
115.000000	0.864167	31.000000
115.000000	0.878569	61.000000
115.000000	0.893212	91.000000
115.000000	0.908099	121.000000
115.000000	0.908099	151.000000
115.000000	0.908099	181.000000
115.000000	0.923234	211.000000
115.000000	0.938621	241.000000
115.000000	0.938621	271.000000
115.000000	0.954265	301.000000
115.000000	0.970169	331.000000
115.000000	0.986339	361.000000
115.000000	0.986339	391.000000
115.000000	0.986339	421.000000
115.000000	0.986339	451.000000
115.000000	0.986339	481.000000
115.000000	0.970169	511.000000
115.000000	1.002508	541.000000
115.000000	1.002508	571.000000
115.000000	1.019217	601.000000
115.000000	1.036204	631.000000
115.000000	1.053474	661.000000
115.000000	1.036204	691.000000
115.000000	1.036204	721.000000
115.000000	1.019217	751.000000
115.000000	1.002508	781.000000
115.000000	1.002508	811.000000
115.000000	0.986074	841.000000
115.000000	0.986074	871.000000
115.000000	1.002508	901.000000
115.000000	1.019217	931.000000
115.000000	1.019217	961.000000
115.000000	1.019217	991.000000
115.000000	1.002508	1021.000000
115.000000	1.002508	1051.000000
115.000000	1.002508	1081.000000
115.000000	1.002508	1111.000000
115.000000	1.002508	1141.000000
115.000000	1.002508	1171.000000
115.000000	0.986074	1201.000000
115.000000	0.986074	1231.000000
115.000000	0.986074	1261.000000
115.000000	1.002508	1291.000000
115.000000	1.002508	1321.000000
115.000000	1.002508	1351.000000
115.000000	1.002508	1381.000000
115.000000	1.019217	1411.000000
115.000000	1.019217	1441.000000
115.000000	1.036204	1471.000000
115.000000	1.053474	1501.000000
115.000000	1.053474	1531.000000
115.000000	1.036204	1561.000000
115.000000	1.036204	1591.000000
115.000000	1.036204	1621.000000
115.000000	1.036204	1651.000000
115.000000	1.019217	1681.000000
115.000000	1.036204	1711.000000
115.000000	1.019217	1741.000000
115.000000	1.053191	1771.000000
115.000000	1.053191	1801.000000
115.000000	1.035925	1831.000000
115.000000	1.035925	1861.000000
115.000000	1.035925	1891.000000
115.000000	1.035925	1921.000000
115.000000	1.018943	1951.000000
115.000000	1.018943	1981.000000
115.000000	1.018943	2011.000000
115.000000	1.018943	2041.000000
115.000000	1.018943	2071.000000
115.000000	1.035925	2101.000000
115.000000	1.018943	2131.000000
115.000000	1.018943	2161.000000
115.000000	1.002239	2191.000000
115.000000	1.002239	2221.000000
115.000000	1.002239	2251.000000
115.000000	1.002239	2281.000000
115.000000	0.985809	2311.000000
115.000000	0.985809	2341.000000
115.000000	0.985809	2371.000000
115.000000	0.985809	2401.000000
115.000000	0.954009	2431.000000
115.000000	0.938369	2461.000000
115.000000	0.922986	2491.000000
115.000000	0.907855	2521.000000
115.000000	0.907855	2551.000000
115.000000	0.892972	2581.000000
115.000000	0.878333	2611.000000
115.000000	0.863934	2641.000000
115.000000	0.849772	2671.000000
115.000000	0.835841	2701.000000
115.000000	0.835841	2731.000000
115.000000	0.822139	2761.000000
115.000000	0.808661	2791.000000
115.000000	0.822139	2821.000000
115.000000	0.822139	2851.000000
115.000000	0.822139	2881.000000
116.000000	0.850000	1.000000
116.000000	0.864167	31.000000
116.000000	0.878569	61.000000
116.000000	0.878569	91.000000
116.000000	0.878569	121.000000
116.000000	0.878569	151.000000
116.000000	0.878569	181.000000
116.000000	0.893212	211.000000
116.000000	0.908099	241.000000
116.000000	0.923234	271.000000
116.000000	0.938621	301.000000
116.000000	0.938621	331.000000
116.000000	0.938621	361.000000
116.000000	0.938621	391.000000
116.000000	0.938621	421.000000
116.000000	0.938621	451.000000
116.000000	0.938621	481.000000
116.000000	0.923234	511.000000
116.000000	0.908099	541.000000
116.000000	0.893212	571.000000
116.000000	0.893212	601.000000
116.000000	0.908099	631.000000
116.000000	0.908099	661.000000
116.000000	0.923234	691.000000
116.000000	0.908099	721.000000
116.000000	0.893212	751.000000
116.000000	0.893212	781.000000
116.000000	0.878569	811.000000
116.000000	0.864167	841.000000
116.000000	0.850000	871.000000
116.000000	0.850000	901.000000
116.000000	0.850000	931.000000
116.000000	0.850000	961.000000
116.000000	0.836066	991.000000
116.000000	0.822360	1021.000000
116.000000	0.808878	1051.000000
116.000000	0.808878	1081.000000
116.000000	0.822360	1111.000000
116.000000	0.822360	1141.000000
116.000000	0.822360	1171.000000
116.000000	0.822360	1201.000000
116.000000	0.822360	1231.000000
116.000000	0.808878	1261.000000
116.000000	0.822360	1291.000000
116.000000	0.808878	1321.000000
116.000000	0.808878	1351.000000
116.000000	0.795618	1381.000000
116.000000	0.795618	1411.000000
116.000000	0.795618	1441.000000
116.000000	0.795618	1471.000000
116.000000	0.782575	1501.000000
116.000000	0.782575	1531.000000
116.000000	0.769746	1561.000000
116.000000	0.757127	1591.000000
116.000000	0.769746	1621.000000
116.000000	0.757127	1651.000000
116.000000	0.757127	1681.000000
116.000000	0.769746	1711.000000
116.000000	0.769746	1741.000000
116.000000	0.769746	1771.000000
116.000000	0.769746	1801.000000
116.000000	0.757127	1831.000000
116.000000	0.757127	1861.000000
116.000000	0.732704	1891.000000
116.000000	0.732704	1921.000000
116.000000	0.732704	1951.000000
116.000000	0.709068	1981.000000
116.000000	0.697444	2011.000000
116.000000	0.697444	2041.000000
116.000000	0.697444	2071.000000
116.000000	0.686011	2101.000000
116.000000	0.674764	2131.000000
116.000000	0.674764	2161.000000
116.000000	0.674764	2191.000000
116.000000	0.663703	2221.000000
116.000000	0.652822	2251.000000
116.000000	0.652822	2281.000000
116.000000	0.652822	2311.000000
116.000000	0.642120	2341.000000
116.000000	0.642120	2371.000000
116.000000	0.642120	2401.000000
116.000000	0.642120	2431.000000
116.000000	0.621407	2461.000000
116.000000	0.601361	2491.000000
116.000000	0.601361	2521.000000
116.000000	0.611384	2551.000000
116.000000	0.611384	2581.000000
116.000000	0.621574	2611.000000
116.000000	0.631933	2641.000000
116.000000	0.642466	2671.000000
116.000000	0.631933	2701.000000
116.000000	0.621574	2731.000000
116.000000	0.611384	2761.000000
116.000000	0.611384	2791.000000
116.000000	0.621574	2821.000000
116.000000	0.621574	2851.000000
116.000000	0.621574	2881.000000
117.000000	0.850000	1.000000
117.000000	0.878333	31.000000
117.000000	0.907611	61.000000
117.000000	0.937865	91.000000
117.000000	0.953496	121.000000
117.000000	0.985279	151.000000
117.000000	1.018122	181.000000
117.000000	1.052059	211.000000
117.000000	1.069593	241.000000
117.000000	1.087420	271.000000
117.000000	1.105544	301.000000
117.000000	1.123969	331.000000
117.000000	1.142702	361.000000
117.000000	1.142702	391.000000
117.000000	1.161747	421.000000
117.000000	1.181110	451.000000
117.000000	1.181110	481.000000
117.000000	1.200795	511.000000
117.000000	1.200795	541.000000
117.000000	1.200795	571.000000
117.000000	1.200795	601.000000
117.000000	1.181110	631.000000
117.000000	1.181110	661.000000
117.000000	1.200795	691.000000
117.000000	1.200795	721.000000
117.000000	1.200795	751.000000
117.000000	1.200795	781.000000
117.000000	1.200795	811.000000
117.000000	1.200795	841.000000
117.000000	1.200795	871.000000
117.000000	1.200795	901.000000
117.000000	1.200795	931.000000
117.000000	1.200795	961.000000
117.000000	1.200795	991.000000
117.000000	1.200795	1021.000000
117.000000	1.200795	1051.000000
117.000000	1.200795	1081.000000
117.000000	1.200795	1111.000000
117.000000	1.200795	1141.000000
117.000000	1.200795	1171.000000
117.000000	1.200795	1201.000000
117.000000	1.200795	1231.000000
117.000000	1.200795	1261.000000
117.000000	1.200795	1291.000000
117.000000	1.200795	1321.000000
117.000000	1.200795	1351.000000
117.000000	1.200795	1381.000000
117.000000	1.200795	1411.000000
117.000000	1.200795	1441.000000
117.000000	1.200795	1471.000000
117.000000	1.200795	1501.000000
117.000000	1.200795	1531.000000
117.000000	1.200795	1561.000000
117.000000	1.200795	1591.000000
117.000000	1.181110	1621.000000
117.000000	1.181110	1651.000000
117.000000	1.181110	1681.000000
117.000000	1.181110	1711.000000
117.000000	1.181110	1741.000000
117.000000	1.200795	1771.000000
117.000000	1.200795	1801.000000
117.000000	1.200795	1831.000000
117.000000	1.200795	1861.000000
117.000000	1.200795	1891.000000
117.000000	1.200795	1921.000000
117.000000	1.200795	1951.000000
117.000000	1.200795	1981.000000
117.000000	1.200795	2011.000000
117.000000	1.200795	2041.000000
117.000000	1.181110	2071.000000
117.000000	1.200795	2101.000000
117.000000	1.200795	2131.000000
117.000000	1.200795	2161.000000
117.000000	1.181110	2191.000000
117.000000	1.181110	2221.000000
117.000000	1.181110	2251.000000
117.000000	1.161747	2281.000000
117.000000	1.181110	2311.000000
117.000000	1.181110	2341.000000
117.000000	1.181110	2371.000000
117.000000	1.181110	2401.000000
117.000000	1.220480	2431.000000
117.000000	1.220480	2461.000000
117.000000	1.220480	2491.000000
117.000000	1.220480	2521.000000
117.000000	1.220480	2551.000000
117.000000	1.220480	2581.000000
117.000000	1.220480	2611.000000
117.000000	1.220480	2641.000000
117.000000	1.200472	2671.000000
117.000000	1.200472	2701.000000
117.000000	1.200472	2731.000000
117.000000	1.200472	2761.000000
117.000000	1.200472	2791.000000
117.000000	1.180792	2821.000000
117.000000	1.200472	2851.000000
117.000000	1.200472	2881.000000
118.000000	0.850000	1.000000
118.000000	0.836066	31.000000
118.000000	0.822360	61.000000
118.000000	0.822360	91.000000
118.000000	0.808878	121.000000
118.000000	0.795618	151.000000
118.000000	0.808878	181.000000
118.000000	0.782785	211.000000
118.000000	0.769953	241.000000
118.000000	0.769953	271.000000
118.000000	0.757331	301.000000
118.000000	0.744915	331.000000
118.000000	0.732704	361.000000
118.000000	0.720692	391.000000
118.000000	0.720692	421.000000
118.000000	0.720692	451.000000
118.000000	0.720692	481.000000
118.000000	0.732704	511.000000
118.000000	0.744915	541.000000
118.000000	0.744915	571.000000
118.000000	0.744915	601.000000
118.000000	0.757331	631.000000
118.000000	0.757331	661.000000
118.000000	0.757331	691.000000
118.000000	0.744915	721.000000
118.000000	0.744915	751.000000
118.000000	0.732704	781.000000
118.000000	0.720692	811.000000
118.000000	0.697444	841.000000
118.000000	0.686011	871.000000
118.000000	0.686011	901.000000
118.000000	0.686011	931.000000
118.000000	0.686011	961.000000
118.000000	0.697444	991.000000
118.000000	0.709068	1021.000000
118.000000	0.697444	1051.000000
118.000000	0.709068	1081.000000
118.000000	0.720886	1111.000000
118.000000	0.720886	1141.000000
118.000000	0.732901	1171.000000
118.000000	0.745116	1201.000000
118.000000	0.757534	1231.000000
118.000000	0.770160	1261.000000
118.000000	0.782996	1291.000000
118.000000	0.796046	1321.000000
118.000000	0.809313	1351.000000
118.000000	0.796046	1381.000000
118.000000	0.809313	1411.000000
118.000000	0.809313	1441.000000
118.000000	0.822802	1471.000000
118.000000	0.809313	1501.000000
118.000000	0.809313	1531.000000
118.000000	0.809313	1561.000000
118.000000	0.822802	1591.000000
118.000000	0.809313	1621.000000
118.000000	0.809313	1651.000000
118.000000	0.796046	1681.000000
118.000000	0.782996	1711.000000
118.000000	0.770160	1741.000000
118.000000	0.770160	1771.000000
118.000000	0.757534	1801.000000
118.000000	0.757534	1831.000000
118.000000	0.770160	1861.000000
118.000000	0.782996	1891.000000
118.000000	0.782996	1921.000000
118.000000	0.782996	1951.000000
118.000000	0.770160	1981.000000
118.000000	0.757534	2011.000000
118.000000	0.745116	2041.000000
118.000000	0.732901	2071.000000
118.000000	0.720886	2101.000000
118.000000	0.709068	2131.000000
118.000000	0.709068	2161.000000
118.000000	0.697444	2191.000000
118.000000	0.686011	2221.000000
118.000000	0.697444	2251.000000
118.000000	0.697444	2281.000000
118.000000	0.697444	2311.000000
118.000000	0.686011	2341.000000
118.000000	0.686011	2371.000000
118.000000	0.686011	2401.000000
118.000000	0.697444	2431.000000
118.000000	0.686011	2461.000000
118.000000	0.674764	2491.000000
118.000000	0.663703	2521.000000
118.000000	0.652822	2551.000000
118.000000	0.642120	2581.000000
118.000000	0.652822	2611.000000
118.000000	0.642120	2641.000000
118.000000	0.652822	2671.000000
118.000000	0.663703	2701.000000
118.000000	0.674764	2731.000000
118.000000	0.686011	2761.000000
118.000000	0.686011	2791.000000
118.000000	0.674764	2821.000000
118.000000	0.663703	2851.000000
118.000000	0.663703	2881.000000
120.000000	0.850000	1.000000
120.000000	0.836066	31.000000
120.000000	0.822360	61.000000
120.000000	0.822360	91.000000
120.000000	0.808878	121.000000
120.000000	0.808878	151.000000
120.000000	0.795618	181.000000
120.000000	0.782575	211.000000
120.000000	0.782575	241.000000
120.000000	0.769746	271.000000
120.000000	0.769746	301.000000
120.000000	0.769746	331.000000
120.000000	0.769746	361.000000
120.000000	0.769746	391.000000
120.000000	0.757127	421.000000
120.000000	0.744715	451.000000
120.000000	0.744715	481.000000
120.000000	0.732507	511.000000
120.000000	0.720498	541.000000
120.000000	0.720498	571.000000
120.000000	0.732507	601.000000
120.000000	0.732507	631.000000
120.000000	0.720498	661.000000
120.000000	0.720498	691.000000
120.000000	0.720498	721.000000
120.000000	0.708687	751.000000
120.000000	0.720498	781.000000
120.000000	0.732507	811.000000
120.000000	0.744715	841.000000
120.000000	0.769539	871.000000
120.000000	0.795190	901.000000
120.000000	0.808444	931.000000
120.000000	0.808444	961.000000
120.000000	0.808444	991.000000
120.000000	0.821918	1021.000000
120.000000	0.821918	1051.000000
120.000000	0.835616	1081.000000
120.000000	0.849543	1111.000000
120.000000	0.835616	1141.000000
120.000000	0.821918	1171.000000
120.000000	0.835616	1201.000000
120.000000	0.835616	1231.000000
120.000000	0.835616	1261.000000
120.000000	0.835616	1291.000000
120.000000	0.821918	1321.000000
120.000000	0.821918	1351.000000
120.000000	0.821918	1381.000000
120.000000	0.821918	1411.000000
120.000000	0.821918	1441.000000
120.000000	0.821918	1471.000000
120.000000	0.808444	1501.000000
120.000000	0.795190	1531.000000
120.000000	0.795190	1561.000000
120.000000	0.782154	1591.000000
120.000000	0.782154	1621.000000
120.000000	0.782154	1651.000000
120.000000	0.782154	1681.000000
120.000000	0.795190	1711.000000
120.000000	0.795190	1741.000000
120.000000	0.782154	1771.000000
120.000000	0.769332	1801.000000
120.000000	0.769332	1831.000000
120.000000	0.769332	1861.000000
120.000000	0.769332	1891.000000
120.000000	0.769332	1921.000000
120.000000	0.769332	1951.000000
120.000000	0.782154	1981.000000
120.000000	0.782154	2011.000000
120.000000	0.782154	2041.000000
120.000000	0.769332	2071.000000
120.000000	0.756720	2101.000000
120.000000	0.744315	2131.000000
120.000000	0.756720	2161.000000
120.000000	0.744315	2191.000000
120.000000	0.744315	2221.000000
120.000000	0.744315	2251.000000
120.000000	0.744315	2281.000000
120.000000	0.744315	2311.000000
120.000000	0.732113	2341.000000
120.000000	0.720111	2371.000000
120.000000	0.720111	2401.000000
120.000000	0.708306	2431.000000
120.000000	0.696695	2461.000000
120.000000	0.685273	2491.000000
120.000000	0.685273	2521.000000
120.000000	0.696695	2551.000000
120.000000	0.719918	2581.000000
120.000000	0.743915	2611.000000
120.000000	0.731720	2641.000000
120.000000	0.719724	2671.000000
120.000000	0.707926	2701.000000
120.000000	0.719724	2731.000000
120.000000	0.707926	2761.000000
120.000000	0.685089	2791.000000
120.000000	0.673858	2821.000000
120.000000	0.685089	2851.000000
120.000000	0.685089	2881.000000
121.000000	0.850000	1.000000
121.000000	0.864167	31.000000
121.000000	0.878569	61.000000
121.000000	0.893212	91.000000
121.000000	0.908099	121.000000
121.000000	0.923234	151.000000
121.000000	0.938621	181.000000
121.000000	0.938621	211.000000
121.000000	0.938621	241.000000
121.000000	0.954265	271.000000
121.000000	0.954265	301.000000
121.000000	0.954265	331.000000
121.000000	0.938621	361.000000
121.000000	0.938621	391.000000
121.000000	0.938621	421.000000
121.000000	0.923234	451.000000
121.000000	0.923234	481.000000
121.000000	0.923234	511.000000
121.000000	0.908099	541.000000
121.000000	0.923234	571.000000
121.000000	0.908099	601.000000
121.000000	0.893212	631.000000
121.000000	0.893212	661.000000
121.000000	0.878569	691.000000
121.000000	0.878569	721.000000
121.000000	0.864167	751.000000
121.000000	0.864167	781.000000
121.000000	0.836290	811.000000
121.000000	0.850228	841.000000
121.000000	0.864399	871.000000
121.000000	0.878806	901.000000
121.000000	0.893452	931.000000
121.000000	0.893452	961.000000
121.000000	0.908343	991.000000
121.000000	0.938621	1021.000000
121.000000	0.938621	1051.000000
121.000000	0.938621	1081.000000
121.000000	0.923234	1111.000000
121.000000	0.923234	1141.000000
121.000000	0.938621	1171.000000
121.000000	0.954265	1201.000000
121.000000	0.970169	1231.000000
121.000000	0.970169	1261.000000
121.000000	0.986339	1291.000000
121.000000	0.970169	1321.000000
121.000000	0.954265	1351.000000
121.000000	0.938621	1381.000000
121.000000	0.923234	1411.000000
121.000000	0.923234	1441.000000
121.000000	0.908099	1471.000000
121.000000	0.878806	1501.000000
121.000000	0.864399	1531.000000
121.000000	0.864399	1561.000000
121.000000	0.850228	1591.000000
121.000000	0.836290	1621.000000
121.000000	0.822581	1651.000000
121.000000	0.822581	1681.000000
121.000000	0.809096	1711.000000
121.000000	0.809096	1741.000000
121.000000	0.822581	1771.000000
121.000000	0.822581	1801.000000
121.000000	0.836290	1831.000000
121.000000	0.850228	1861.000000
121.000000	0.850228	1891.000000
121.000000	0.850228	1921.000000
121.000000	0.864399	1951.000000
121.000000	0.864399	1981.000000
121.000000	0.864399	2011.000000
121.000000	0.864399	2041.000000
121.000000	0.850228	2071.000000
121.000000	0.850228	2101.000000
121.000000	0.836290	2131.000000
121.000000	0.836290	2161.000000
121.000000	0.822581	2191.000000
121.000000	0.822581	2221.000000
121.000000	0.822581	2251.000000
121.000000	0.822581	2281.000000
121.000000	0.822581	2311.000000
121.000000	0.836290	2341.000000
121.000000	0.836290	2371.000000
121.000000	0.836290	2401.000000
121.000000	0.836290	2431.000000
121.000000	0.836290	2461.000000
121.000000	0.822581	2491.000000
121.000000	0.809096	2521.000000
121.000000	0.822581	2551.000000
121.000000	0.822581	2581.000000
121.000000	0.822581	2611.000000
121.000000	0.822581	2641.000000
121.000000	0.822581	2671.000000
121.000000	0.836290	2701.000000
121.000000	0.850228	2731.000000
121.000000	0.864399	2761.000000
121.000000	0.850228	2791.000000
121.000000	0.850228	2821.000000
121.000000	0.850228	2851.000000
121.000000	0.850228	2881.000000
122.000000	0.850000	1.000000
122.000000	0.864167	31.000000
122.000000	0.892972	61.000000
122.000000	0.922738	91.000000
122.000000	0.938117	121.000000
122.000000	0.953752	151.000000
122.000000	0.969648	181.000000
122.000000	0.985809	211.000000
122.000000	0.969648	241.000000
122.000000	0.985809	271.000000
122.000000	1.002239	301.000000
122.000000	1.018943	331.000000
122.000000	1.035925	361.000000
122.000000	1.035925	391.000000
122.000000	1.053191	421.000000
122.000000	1.053191	451.000000
122.000000	1.053191	481.000000
122.000000	1.035925	511.000000
122.000000	1.018943	541.000000
122.000000	1.002239	571.000000
122.000000	1.018943	601.000000
122.000000	1.002239	631.000000
122.000000	1.002239	661.000000
122.000000	1.002239	691.000000
122.000000	1.018943	721.000000
122.000000	1.018943	751.000000
122.000000	1.018943	781.000000
122.000000	1.018943	811.000000
122.000000	1.002239	841.000000
122.000000	1.002239	871.000000
122.000000	0.985809	901.000000
122.000000	1.002239	931.000000
122.000000	1.002239	961.000000
122.000000	1.018943	991.000000
122.000000	1.002239	1021.000000
122.000000	0.985809	1051.000000
122.000000	0.969648	1081.000000
122.000000	0.985809	1111.000000
122.000000	1.002239	1141.000000
122.000000	0.985809	1171.000000
122.000000	0.985809	1201.000000
122.000000	0.969648	1231.000000
122.000000	0.953752	1261.000000
122.000000	0.953752	1291.000000
122.000000	0.969648	1321.000000
122.000000	0.953752	1351.000000
122.000000	0.953752	1381.000000
122.000000	0.969648	1411.000000
122.000000	0.969648	1441.000000
122.000000	0.969648	1471.000000
122.000000	0.953752	1501.000000
122.000000	0.953752	1531.000000
122.000000	0.953752	1561.000000
122.000000	0.938117	1591.000000
122.000000	0.938117	1621.000000
122.000000	0.938117	1651.000000
122.000000	0.938117	1681.000000
122.000000	0.938117	1711.000000
122.000000	0.938117	1741.000000
122.000000	0.953752	1771.000000
122.000000	0.953752	1801.000000
122.000000	0.938117	1831.000000
122.000000	0.938117	1861.000000
122.000000	0.922738	1891.000000
122.000000	0.922738	1921.000000
122.000000	0.922738	1951.000000
122.000000	0.907611	1981.000000
122.000000	0.892732	2011.000000
122.000000	0.878097	2041.000000
122.000000	0.863702	2071.000000
122.000000	0.849543	2101.000000
122.000000	0.822139	2131.000000
122.000000	0.835841	2161.000000
122.000000	0.835841	2191.000000
122.000000	0.822139	2221.000000
122.000000	0.822139	2251.000000
122.000000	0.835841	2281.000000
122.000000	0.822139	2311.000000
122.000000	0.835841	2341.000000
122.000000	0.822139	2371.000000
122.000000	0.822139	2401.000000
122.000000	0.822139	2431.000000
122.000000	0.808661	2461.000000
122.000000	0.782575	2491.000000
122.000000	0.782575	2521.000000
122.000000	0.769746	2551.000000
122.000000	0.757127	2581.000000
122.000000	0.757127	2611.000000
122.000000	0.757127	2641.000000
122.000000	0.769746	2671.000000
122.000000	0.782575	2701.000000
122.000000	0.769746	2731.000000
122.000000	0.769746	2761.000000
122.000000	0.757127	2791.000000
122.000000	0.757127	2821.000000
122.000000	0.732704	2851.000000
122.000000	0.732704	2881.000000
123.000000	0.850000	1.000000
123.000000	0.864167	31.000000
123.000000	0.892972	61.000000
123.000000	0.922738	91.000000
123.000000	0.938117	121.000000
123.000000	0.953752	151.000000
123.000000	0.969648	181.000000
123.000000	0.985809	211.000000
123.000000	1.002239	241.000000
123.000000	1.018943	271.000000
123.000000	1.035925	301.000000
123.000000	1.070456	331.000000
123.000000	1.088297	361.000000
123.000000	1.106435	391.000000
123.000000	1.124876	421.000000
123.000000	1.124876	451.000000
123.000000	1.124876	481.000000
123.000000	1.106435	511.000000
123.000000	1.124876	541.000000
123.000000	1.143624	571.000000
123.000000	1.143624	601.000000
123.000000	1.162684	631.000000
123.000000	1.162684	661.000000
123.000000	1.182062	691.000000
123.000000	1.201764	721.000000
123.000000	1.182062	751.000000
123.000000	1.162684	781.000000
123.000000	1.162684	811.000000
123.000000	1.143624	841.000000
123.000000	1.143624	871.000000
123.000000	1.143624	901.000000
123.000000	1.124876	931.000000
123.000000	1.124876	961.000000
123.000000	1.106435	991.000000
123.000000	1.088297	1021.000000
123.000000	1.070456	1051.000000
123.000000	1.088297	1081.000000
123.000000	1.106435	1111.000000
123.000000	1.106435	1141.000000
123.000000	1.124876	1171.000000
123.000000	1.106435	1201.000000
123.000000	1.106435	1231.000000
123.000000	1.106435	1261.000000
123.000000	1.106435	1291.000000
123.000000	1.088297	1321.000000
123.000000	1.088297	1351.000000
123.000000	1.070456	1381.000000
123.000000	1.052908	1411.000000
123.000000	1.052908	1441.000000
123.000000	1.035647	1471.000000
123.000000	1.018669	1501.000000
123.000000	1.018669	1531.000000
123.000000	1.001970	1561.000000
123.000000	1.001970	1591.000000
123.000000	0.985544	1621.000000
123.000000	0.985544	1651.000000
123.000000	0.969387	1681.000000
123.000000	0.969387	1711.000000
123.000000	0.969387	1741.000000
123.000000	0.985544	1771.000000
123.000000	0.985544	1801.000000
123.000000	0.985544	1831.000000
123.000000	0.985544	1861.000000
123.000000	1.001970	1891.000000
123.000000	1.001970	1921.000000
123.000000	0.969648	1951.000000
123.000000	0.953752	1981.000000
123.000000	0.953752	2011.000000
123.000000	0.953752	2041.000000
123.000000	0.938117	2071.000000
123.000000	0.922738	2101.000000
123.000000	0.907611	2131.000000
123.000000	0.892732	2161.000000
123.000000	0.878097	2191.000000
123.000000	0.878097	2221.000000
123.000000	0.878097	2251.000000
123.000000	0.892732	2281.000000
123.000000	0.892732	2311.000000
123.000000	0.892732	2341.000000
123.000000	0.878097	2371.000000
123.000000	0.878097	2401.000000
123.000000	0.863702	2431.000000
123.000000	0.878097	2461.000000
123.000000	0.878097	2491.000000
123.000000	0.892732	2521.000000
123.000000	0.892732	2551.000000
123.000000	0.892732	2581.000000
123.000000	0.892732	2611.000000
123.000000	0.892732	2641.000000
123.000000	0.907611	2671.000000
123.000000	0.892732	2701.000000
123.000000	0.878097	2731.000000
123.000000	0.863702	2761.000000
123.000000	0.863702	2791.000000
123.000000	0.863702	2821.000000
123.000000	0.863702	2851.000000
123.000000	0.863702	2881.000000
124.000000	0.850000	1.000000
124.000000	0.864167	31.000000
124.000000	0.864167	61.000000
124.000000	0.878569	91.000000
124.000000	0.878569	121.000000
124.000000	0.878569	151.000000
124.000000	0.878569	181.000000
124.000000	0.878569	211.000000
124.000000	0.878569	241.000000
124.000000	0.878569	271.000000
124.000000	0.878569	301.000000
124.000000	0.864167	331.000000
124.000000	0.850000	361.000000
124.000000	0.836066	391.000000
124.000000	0.822360	421.000000
124.000000	0.808878	451.000000
124.000000	0.808878	481.000000
124.000000	0.795618	511.000000
124.000000	0.808878	541.000000
124.000000	0.822360	571.000000
124.000000	0.836066	601.000000
124.000000	0.822360	631.000000
124.000000	0.836066	661.000000
124.000000	0.836066	691.000000
124.000000	0.850000	721.000000
124.000000	0.864167	751.000000
124.000000	0.878569	781.000000
124.000000	0.893212	811.000000
124.000000	0.893212	841.000000
124.000000	0.922986	871.000000
124.000000	0.953752	901.000000
124.000000	0.969648	931.000000
124.000000	0.969648	961.000000
124.000000	0.953752	991.000000
124.000000	0.969648	1021.000000
124.000000	0.969648	1051.000000
124.000000	0.969648	1081.000000
124.000000	0.953752	1111.000000
124.000000	0.938117	1141.000000
124.000000	0.938117	1171.000000
124.000000	0.938117	1201.000000
124.000000	0.922738	1231.000000
124.000000	0.922738	1261.000000
124.000000	0.907611	1291.000000
124.000000	0.892732	1321.000000
124.000000	0.892732	1351.000000
124.000000	0.892732	1381.000000
124.000000	0.907611	1411.000000
124.000000	0.907611	1441.000000
124.000000	0.922738	1471.000000
124.000000	0.938117	1501.000000
124.000000	0.938117	1531.000000
124.000000	0.953752	1561.000000
124.000000	0.969648	1591.000000
124.000000	0.969648	1621.000000
124.000000	0.985809	1651.000000
124.000000	1.018669	1681.000000
124.000000	1.035647	1711.000000
124.000000	1.035647	1741.000000
[truncated: 620 more rows]
