# Supplementary material for: Ego Depletion Impairs Implicit Learning
Source: PLoS One. 2014 Oct 2;9(10):e109370. doi: 10.1371/journal.pone.0109370 (PMC4183724; doi:10.1371/journal.pone.0109370)
Supplement: Data S1 — Depletion data. (ZIP) [file pone.0109370.s001.zip › Exp1_TrainingSequenceData.csv]

ppt	item_num	cue	timing
101.000000	1.000000	1.000000	1.000000
101.000000	2.000000	3.000000	1.375000
101.000000	3.000000	2.000000	1.375000
101.000000	4.000000	4.000000	1.000000
101.000000	5.000000	2.000000	1.375000
101.000000	6.000000	3.000000	1.000000
101.000000	7.000000	4.000000	1.375000
101.000000	8.000000	3.000000	1.000000
101.000000	9.000000	1.000000	1.000000
101.000000	10.000000	4.000000	1.375000
101.000000	11.000000	1.000000	1.375000
101.000000	12.000000	2.000000	1.000000
102.000000	1.000000	3.000000	1.000000
102.000000	2.000000	1.000000	1.375000
102.000000	3.000000	2.000000	1.375000
102.000000	4.000000	3.000000	1.000000
102.000000	5.000000	2.000000	1.375000
102.000000	6.000000	1.000000	1.000000
102.000000	7.000000	4.000000	1.375000
102.000000	8.000000	3.000000	1.000000
102.000000	9.000000	4.000000	1.000000
102.000000	10.000000	2.000000	1.375000
102.000000	11.000000	4.000000	1.375000
102.000000	12.000000	1.000000	1.000000
104.000000	1.000000	1.000000	1.000000
104.000000	2.000000	3.000000	1.375000
104.000000	3.000000	2.000000	1.375000
104.000000	4.000000	4.000000	1.000000
104.000000	5.000000	2.000000	1.375000
104.000000	6.000000	3.000000	1.000000
104.000000	7.000000	4.000000	1.375000
104.000000	8.000000	3.000000	1.000000
104.000000	9.000000	1.000000	1.000000
104.000000	10.000000	4.000000	1.375000
104.000000	11.000000	1.000000	1.375000
104.000000	12.000000	2.000000	1.000000
106.000000	1.000000	4.000000	1.000000
106.000000	2.000000	2.000000	1.375000
106.000000	3.000000	1.000000	1.375000
106.000000	4.000000	2.000000	1.000000
106.000000	5.000000	4.000000	1.375000
106.000000	6.000000	3.000000	1.000000
106.000000	7.000000	2.000000	1.375000
106.000000	8.000000	3.000000	1.000000
106.000000	9.000000	1.000000	1.000000
106.000000	10.000000	3.000000	1.375000
106.000000	11.000000	4.000000	1.375000
106.000000	12.000000	1.000000	1.000000
107.000000	1.000000	1.000000	1.000000
107.000000	2.000000	3.000000	1.375000
107.000000	3.000000	2.000000	1.375000
107.000000	4.000000	4.000000	1.000000
107.000000	5.000000	2.000000	1.375000
107.000000	6.000000	3.000000	1.000000
107.000000	7.000000	4.000000	1.375000
107.000000	8.000000	3.000000	1.000000
107.000000	9.000000	1.000000	1.000000
107.000000	10.000000	4.000000	1.375000
107.000000	11.000000	1.000000	1.375000
107.000000	12.000000	2.000000	1.000000
108.000000	1.000000	3.000000	1.000000
108.000000	2.000000	1.000000	1.375000
108.000000	3.000000	2.000000	1.375000
108.000000	4.000000	3.000000	1.000000
108.000000	5.000000	2.000000	1.375000
108.000000	6.000000	1.000000	1.000000
108.000000	7.000000	4.000000	1.375000
108.000000	8.000000	3.000000	1.000000
108.000000	9.000000	4.000000	1.000000
108.000000	10.000000	2.000000	1.375000
108.000000	11.000000	4.000000	1.375000
108.000000	12.000000	1.000000	1.000000
109.000000	1.000000	4.000000	1.375000
109.000000	2.000000	1.000000	1.000000
109.000000	3.000000	4.000000	1.000000
109.000000	4.000000	2.000000	1.375000
109.000000	5.000000	3.000000	1.000000
109.000000	6.000000	4.000000	1.375000
109.000000	7.000000	3.000000	1.375000
109.000000	8.000000	1.000000	1.000000
109.000000	9.000000	3.000000	1.375000
109.000000	10.000000	2.000000	1.375000
109.000000	11.000000	1.000000	1.000000
109.000000	12.000000	2.000000	1.000000
110.000000	1.000000	2.000000	1.375000
110.000000	2.000000	4.000000	1.000000
110.000000	3.000000	2.000000	1.375000
110.000000	4.000000	3.000000	1.000000
110.000000	5.000000	1.000000	1.000000
110.000000	6.000000	4.000000	1.375000
110.000000	7.000000	1.000000	1.375000
110.000000	8.000000	2.000000	1.000000
110.000000	9.000000	1.000000	1.375000
110.000000	10.000000	3.000000	1.000000
110.000000	11.000000	4.000000	1.000000
110.000000	12.000000	3.000000	1.375000
111.000000	1.000000	2.000000	1.375000
111.000000	2.000000	3.000000	1.000000
111.000000	3.000000	2.000000	1.000000
111.000000	4.000000	4.000000	1.375000
111.000000	5.000000	2.000000	1.375000
111.000000	6.000000	1.000000	1.000000
111.000000	7.000000	3.000000	1.375000
111.000000	8.000000	4.000000	1.375000
111.000000	9.000000	3.000000	1.000000
111.000000	10.000000	1.000000	1.375000
111.000000	11.000000	4.000000	1.000000
111.000000	12.000000	1.000000	1.000000
112.000000	1.000000	2.000000	1.375000
112.000000	2.000000	3.000000	1.000000
112.000000	3.000000	4.000000	1.000000
112.000000	4.000000	3.000000	1.375000
112.000000	5.000000	1.000000	1.000000
112.000000	6.000000	3.000000	1.000000
112.000000	7.000000	2.000000	1.375000
112.000000	8.000000	1.000000	1.000000
112.000000	9.000000	4.000000	1.375000
112.000000	10.000000	1.000000	1.375000
112.000000	11.000000	2.000000	1.000000
112.000000	12.000000	4.000000	1.375000
113.000000	1.000000	3.000000	1.375000
113.000000	2.000000	1.000000	1.000000
113.000000	3.000000	4.000000	1.000000
113.000000	4.000000	3.000000	1.375000
113.000000	5.000000	4.000000	1.000000
113.000000	6.000000	2.000000	1.000000
113.000000	7.000000	4.000000	1.375000
113.000000	8.000000	1.000000	1.375000
113.000000	9.000000	2.000000	1.000000
113.000000	10.000000	3.000000	1.375000
113.000000	11.000000	2.000000	1.000000
113.000000	12.000000	1.000000	1.375000
114.000000	1.000000	3.000000	1.375000
114.000000	2.000000	4.000000	1.000000
114.000000	3.000000	1.000000	1.375000
114.000000	4.000000	3.000000	1.375000
114.000000	5.000000	1.000000	1.000000
114.000000	6.000000	4.000000	1.000000
114.000000	7.000000	2.000000	1.375000
114.000000	8.000000	3.000000	1.000000
114.000000	9.000000	2.000000	1.375000
114.000000	10.000000	1.000000	1.000000
114.000000	11.000000	2.000000	1.000000
114.000000	12.000000	4.000000	1.375000
115.000000	1.000000	2.000000	1.000000
115.000000	2.000000	3.000000	1.375000
115.000000	3.000000	4.000000	1.000000
115.000000	4.000000	1.000000	1.000000
115.000000	5.000000	4.000000	1.375000
115.000000	6.000000	2.000000	1.375000
115.000000	7.000000	4.000000	1.000000
115.000000	8.000000	3.000000	1.375000
115.000000	9.000000	1.000000	1.000000
115.000000	10.000000	2.000000	1.000000
115.000000	11.000000	1.000000	1.375000
115.000000	12.000000	3.000000	1.375000
116.000000	1.000000	2.000000	1.375000
116.000000	2.000000	4.000000	1.000000
116.000000	3.000000	1.000000	1.375000
116.000000	4.000000	2.000000	1.000000
116.000000	5.000000	3.000000	1.375000
116.000000	6.000000	2.000000	1.375000
116.000000	7.000000	1.000000	1.000000
116.000000	8.000000	3.000000	1.000000
116.000000	9.000000	1.000000	1.375000
116.000000	10.000000	4.000000	1.000000
116.000000	11.000000	3.000000	1.000000
116.000000	12.000000	4.000000	1.375000
117.000000	1.000000	3.000000	1.375000
117.000000	2.000000	4.000000	1.375000
117.000000	3.000000	2.000000	1.000000
117.000000	4.000000	4.000000	1.375000
117.000000	5.000000	1.000000	1.000000
117.000000	6.000000	2.000000	1.000000
117.000000	7.000000	1.000000	1.375000
117.000000	8.000000	3.000000	1.000000
117.000000	9.000000	1.000000	1.375000
117.000000	10.000000	4.000000	1.375000
117.000000	11.000000	3.000000	1.000000
117.000000	12.000000	2.000000	1.000000
118.000000	1.000000	2.000000	1.375000
118.000000	2.000000	3.000000	1.375000
118.000000	3.000000	2.000000	1.000000
118.000000	4.000000	4.000000	1.375000
118.000000	5.000000	3.000000	1.375000
118.000000	6.000000	4.000000	1.000000
118.000000	7.000000	2.000000	1.000000
118.000000	8.000000	1.000000	1.375000
118.000000	9.000000	3.000000	1.000000
118.000000	10.000000	1.000000	1.375000
118.000000	11.000000	4.000000	1.000000
118.000000	12.000000	1.000000	1.000000
120.000000	1.000000	2.000000	1.000000
120.000000	2.000000	4.000000	1.000000
120.000000	3.000000	3.000000	1.375000
120.000000	4.000000	4.000000	1.375000
120.000000	5.000000	1.000000	1.000000
120.000000	6.000000	3.000000	1.375000
120.000000	7.000000	1.000000	1.000000
120.000000	8.000000	2.000000	1.000000
120.000000	9.000000	3.000000	1.375000
120.000000	10.000000	2.000000	1.375000
120.000000	11.000000	1.000000	1.000000
120.000000	12.000000	4.000000	1.375000
121.000000	1.000000	2.000000	1.375000
121.000000	2.000000	3.000000	1.375000
121.000000	3.000000	1.000000	1.000000
121.000000	4.000000	3.000000	1.375000
121.000000	5.000000	4.000000	1.000000
121.000000	6.000000	2.000000	1.000000
121.000000	7.000000	1.000000	1.375000
121.000000	8.000000	2.000000	1.375000
121.000000	9.000000	4.000000	1.000000
121.000000	10.000000	1.000000	1.000000
121.000000	11.000000	4.000000	1.375000
121.000000	12.000000	3.000000	1.000000
122.000000	1.000000	4.000000	1.000000
122.000000	2.000000	1.000000	1.375000
122.000000	3.000000	4.000000	1.000000
122.000000	4.000000	3.000000	1.000000
122.000000	5.000000	2.000000	1.375000
122.000000	6.000000	4.000000	1.375000
122.000000	7.000000	2.000000	1.000000
122.000000	8.000000	1.000000	1.000000
122.000000	9.000000	2.000000	1.375000
122.000000	10.000000	3.000000	1.375000
122.000000	11.000000	1.000000	1.000000
122.000000	12.000000	3.000000	1.375000
123.000000	1.000000	2.000000	1.375000
123.000000	2.000000	1.000000	1.000000
123.000000	3.000000	2.000000	1.375000
123.000000	4.000000	4.000000	1.000000
123.000000	5.000000	1.000000	1.000000
123.000000	6.000000	4.000000	1.375000
123.000000	7.000000	3.000000	1.375000
123.000000	8.000000	1.000000	1.000000
123.000000	9.000000	3.000000	1.000000
123.000000	10.000000	2.000000	1.375000
123.000000	11.000000	3.000000	1.375000
123.000000	12.000000	4.000000	1.000000
124.000000	1.000000	4.000000	1.375000
124.000000	2.000000	3.000000	1.000000
124.000000	3.000000	2.000000	1.375000
124.000000	4.000000	3.000000	1.375000
124.000000	5.000000	1.000000	1.000000
124.000000	6.000000	3.000000	1.000000
124.000000	7.000000	4.000000	1.375000
124.000000	8.000000	1.000000	1.000000
124.000000	9.000000	4.000000	1.375000
124.000000	10.000000	2.000000	1.375000
124.000000	11.000000	1.000000	1.000000
124.000000	12.000000	2.000000	1.000000
126.000000	1.000000	4.000000	1.000000
126.000000	2.000000	3.000000	1.375000
126.000000	3.000000	4.000000	1.375000
126.000000	4.000000	1.000000	1.000000
126.000000	5.000000	2.000000	1.000000
126.000000	6.000000	4.000000	1.375000
126.000000	7.000000	2.000000	1.375000
126.000000	8.000000	3.000000	1.000000
126.000000	9.000000	2.000000	1.375000
126.000000	10.000000	1.000000	1.000000
126.000000	11.000000	3.000000	1.000000
126.000000	12.000000	1.000000	1.375000
127.000000	1.000000	1.000000	1.000000
127.000000	2.000000	3.000000	1.375000
127.000000	3.000000	1.000000	1.375000
127.000000	4.000000	2.000000	1.000000
127.000000	5.000000	4.000000	1.000000
127.000000	6.000000	2.000000	1.375000
127.000000	7.000000	3.000000	1.000000
127.000000	8.000000	2.000000	1.375000
127.000000	9.000000	1.000000	1.375000
127.000000	10.000000	4.000000	1.000000
127.000000	11.000000	3.000000	1.375000
127.000000	12.000000	4.000000	1.000000
128.000000	1.000000	3.000000	1.000000
128.000000	2.000000	4.000000	1.375000
128.000000	3.000000	2.000000	1.375000
128.000000	4.000000	3.000000	1.000000
128.000000	5.000000	1.000000	1.375000
128.000000	6.000000	3.000000	1.000000
128.000000	7.000000	2.000000	1.375000
128.000000	8.000000	1.000000	1.375000
128.000000	9.000000	2.000000	1.000000
128.000000	10.000000	4.000000	1.000000
128.000000	11.000000	1.000000	1.375000
128.000000	12.000000	4.000000	1.000000
129.000000	1.000000	2.000000	1.000000
129.000000	2.000000	3.000000	1.000000
129.000000	3.000000	2.000000	1.375000
129.000000	4.000000	4.000000	1.375000
129.000000	5.000000	3.000000	1.000000
129.000000	6.000000	4.000000	1.000000
129.000000	7.000000	1.000000	1.375000
129.000000	8.000000	4.000000	1.000000
129.000000	9.000000	2.000000	1.375000
129.000000	10.000000	1.000000	1.000000
129.000000	11.000000	3.000000	1.375000
129.000000	12.000000	1.000000	1.375000
130.000000	1.000000	2.000000	1.375000
130.000000	2.000000	4.000000	1.375000
130.000000	3.000000	3.000000	1.000000
130.000000	4.000000	4.000000	1.375000
130.000000	5.000000	1.000000	1.375000
130.000000	6.000000	3.000000	1.000000
130.000000	7.000000	1.000000	1.000000
130.000000	8.000000	4.000000	1.375000
130.000000	9.000000	2.000000	1.000000
130.000000	10.000000	1.000000	1.375000
130.000000	11.000000	2.000000	1.000000
130.000000	12.000000	3.000000	1.000000
131.000000	1.000000	3.000000	1.000000
131.000000	2.000000	4.000000	1.375000
131.000000	3.000000	3.000000	1.375000
131.000000	4.000000	2.000000	1.000000
131.000000	5.000000	4.000000	1.375000
131.000000	6.000000	2.000000	1.000000
131.000000	7.000000	1.000000	1.000000
131.000000	8.000000	4.000000	1.375000
131.000000	9.000000	1.000000	1.000000
131.000000	10.000000	2.000000	1.375000
131.000000	11.000000	3.000000	1.375000
131.000000	12.000000	1.000000	1.000000
