# Supplementary material for: Ego Depletion Impairs Implicit Learning
Source: PLoS One. 2014 Oct 2;9(10):e109370. doi: 10.1371/journal.pone.0109370 (PMC4183724; doi:10.1371/journal.pone.0109370)
Supplement: Data S1 — Depletion data. (ZIP) [file pone.0109370.s001.zip › Exp1_TrialOrderData.csv]

ppt	trial_num	cue	timing
101.000000	1.000000	1.000000	1.000000
101.000000	2.000000	4.000000	1.375000
101.000000	3.000000	2.000000	1.375000
101.000000	4.000000	3.000000	1.000000
101.000000	5.000000	2.000000	1.375000
101.000000	6.000000	4.000000	1.000000
101.000000	7.000000	3.000000	1.375000
101.000000	8.000000	4.000000	1.000000
101.000000	9.000000	1.000000	1.000000
101.000000	10.000000	2.000000	1.375000
101.000000	11.000000	1.000000	1.375000
101.000000	12.000000	3.000000	1.000000
101.000000	13.000000	1.000000	1.000000
101.000000	14.000000	3.000000	1.375000
101.000000	15.000000	2.000000	1.375000
101.000000	16.000000	4.000000	1.000000
101.000000	17.000000	2.000000	1.375000
101.000000	18.000000	3.000000	1.000000
101.000000	19.000000	4.000000	1.375000
101.000000	20.000000	3.000000	1.000000
101.000000	21.000000	1.000000	1.000000
101.000000	22.000000	4.000000	1.375000
101.000000	23.000000	1.000000	1.375000
101.000000	24.000000	2.000000	1.000000
101.000000	25.000000	1.000000	1.000000
101.000000	26.000000	3.000000	1.375000
101.000000	27.000000	2.000000	1.375000
101.000000	28.000000	4.000000	1.000000
101.000000	29.000000	2.000000	1.375000
101.000000	30.000000	3.000000	1.000000
101.000000	31.000000	4.000000	1.375000
101.000000	32.000000	3.000000	1.000000
101.000000	33.000000	1.000000	1.000000
101.000000	34.000000	4.000000	1.375000
101.000000	35.000000	1.000000	1.375000
101.000000	36.000000	2.000000	1.000000
101.000000	37.000000	1.000000	1.000000
101.000000	38.000000	3.000000	1.375000
101.000000	39.000000	2.000000	1.375000
101.000000	40.000000	4.000000	1.000000
101.000000	41.000000	2.000000	1.375000
101.000000	42.000000	3.000000	1.000000
101.000000	43.000000	4.000000	1.375000
101.000000	44.000000	3.000000	1.000000
101.000000	45.000000	1.000000	1.000000
101.000000	46.000000	4.000000	1.375000
101.000000	47.000000	1.000000	1.375000
101.000000	48.000000	2.000000	1.000000
101.000000	49.000000	1.000000	1.000000
101.000000	50.000000	3.000000	1.375000
101.000000	51.000000	2.000000	1.375000
101.000000	52.000000	4.000000	1.000000
101.000000	53.000000	2.000000	1.375000
101.000000	54.000000	3.000000	1.000000
101.000000	55.000000	4.000000	1.375000
101.000000	56.000000	3.000000	1.000000
101.000000	57.000000	1.000000	1.000000
101.000000	58.000000	4.000000	1.375000
101.000000	59.000000	1.000000	1.375000
101.000000	60.000000	2.000000	1.000000
101.000000	61.000000	1.000000	1.000000
101.000000	62.000000	3.000000	1.375000
101.000000	63.000000	2.000000	1.375000
101.000000	64.000000	4.000000	1.000000
101.000000	65.000000	2.000000	1.375000
101.000000	66.000000	3.000000	1.000000
101.000000	67.000000	4.000000	1.375000
101.000000	68.000000	3.000000	1.000000
101.000000	69.000000	1.000000	1.000000
101.000000	70.000000	4.000000	1.375000
101.000000	71.000000	1.000000	1.375000
101.000000	72.000000	2.000000	1.000000
101.000000	73.000000	1.000000	1.000000
101.000000	74.000000	3.000000	1.375000
101.000000	75.000000	2.000000	1.375000
101.000000	76.000000	4.000000	1.000000
101.000000	77.000000	2.000000	1.375000
101.000000	78.000000	3.000000	1.000000
101.000000	79.000000	4.000000	1.375000
101.000000	80.000000	3.000000	1.000000
101.000000	81.000000	1.000000	1.000000
101.000000	82.000000	4.000000	1.375000
101.000000	83.000000	1.000000	1.375000
101.000000	84.000000	2.000000	1.000000
101.000000	85.000000	1.000000	1.000000
101.000000	86.000000	3.000000	1.375000
101.000000	87.000000	2.000000	1.375000
101.000000	88.000000	4.000000	1.000000
101.000000	89.000000	2.000000	1.375000
101.000000	90.000000	3.000000	1.000000
101.000000	91.000000	4.000000	1.375000
101.000000	92.000000	3.000000	1.000000
101.000000	93.000000	1.000000	1.000000
101.000000	94.000000	4.000000	1.375000
101.000000	95.000000	1.000000	1.375000
101.000000	96.000000	2.000000	1.000000
101.000000	97.000000	1.000000	1.000000
101.000000	98.000000	3.000000	1.375000
101.000000	99.000000	2.000000	1.375000
101.000000	100.000000	4.000000	1.000000
101.000000	101.000000	2.000000	1.375000
101.000000	102.000000	3.000000	1.000000
101.000000	103.000000	4.000000	1.375000
101.000000	104.000000	3.000000	1.000000
101.000000	105.000000	1.000000	1.000000
101.000000	106.000000	4.000000	1.375000
101.000000	107.000000	1.000000	1.375000
101.000000	108.000000	2.000000	1.000000
101.000000	109.000000	1.000000	1.000000
101.000000	110.000000	4.000000	1.375000
101.000000	111.000000	2.000000	1.375000
101.000000	112.000000	3.000000	1.000000
101.000000	113.000000	4.000000	1.375000
101.000000	114.000000	3.000000	1.000000
101.000000	115.000000	2.000000	1.375000
101.000000	116.000000	4.000000	1.000000
101.000000	117.000000	1.000000	1.000000
101.000000	118.000000	2.000000	1.375000
101.000000	119.000000	1.000000	1.375000
101.000000	120.000000	3.000000	1.000000
101.000000	121.000000	1.000000	1.000000
101.000000	122.000000	3.000000	1.375000
101.000000	123.000000	2.000000	1.375000
101.000000	124.000000	4.000000	1.000000
101.000000	125.000000	2.000000	1.375000
101.000000	126.000000	3.000000	1.000000
101.000000	127.000000	4.000000	1.375000
101.000000	128.000000	3.000000	1.000000
101.000000	129.000000	1.000000	1.000000
101.000000	130.000000	4.000000	1.375000
101.000000	131.000000	1.000000	1.375000
101.000000	132.000000	2.000000	1.000000
101.000000	133.000000	1.000000	1.000000
101.000000	134.000000	3.000000	1.375000
101.000000	135.000000	2.000000	1.375000
101.000000	136.000000	4.000000	1.000000
101.000000	137.000000	2.000000	1.375000
101.000000	138.000000	3.000000	1.000000
101.000000	139.000000	4.000000	1.375000
101.000000	140.000000	3.000000	1.000000
101.000000	141.000000	1.000000	1.000000
101.000000	142.000000	4.000000	1.375000
101.000000	143.000000	1.000000	1.375000
101.000000	144.000000	2.000000	1.000000
101.000000	145.000000	1.000000	1.000000
101.000000	146.000000	3.000000	1.375000
101.000000	147.000000	2.000000	1.375000
101.000000	148.000000	4.000000	1.000000
101.000000	149.000000	2.000000	1.375000
101.000000	150.000000	3.000000	1.000000
101.000000	151.000000	4.000000	1.375000
101.000000	152.000000	3.000000	1.000000
101.000000	153.000000	1.000000	1.000000
101.000000	154.000000	4.000000	1.375000
101.000000	155.000000	1.000000	1.375000
101.000000	156.000000	2.000000	1.000000
101.000000	157.000000	1.000000	1.000000
101.000000	158.000000	3.000000	1.375000
101.000000	159.000000	2.000000	1.375000
101.000000	160.000000	4.000000	1.000000
101.000000	161.000000	2.000000	1.375000
101.000000	162.000000	3.000000	1.000000
101.000000	163.000000	4.000000	1.375000
101.000000	164.000000	3.000000	1.000000
101.000000	165.000000	1.000000	1.000000
101.000000	166.000000	4.000000	1.375000
101.000000	167.000000	1.000000	1.375000
101.000000	168.000000	2.000000	1.000000
101.000000	169.000000	4.000000	1.000000
101.000000	170.000000	3.000000	1.375000
101.000000	171.000000	2.000000	1.375000
101.000000	172.000000	3.000000	1.000000
101.000000	173.000000	4.000000	1.375000
101.000000	174.000000	1.000000	1.000000
101.000000	175.000000	2.000000	1.375000
101.000000	176.000000	1.000000	1.000000
101.000000	177.000000	3.000000	1.000000
101.000000	178.000000	1.000000	1.375000
101.000000	179.000000	4.000000	1.375000
101.000000	180.000000	2.000000	1.000000
101.000000	181.000000	1.000000	1.000000
101.000000	182.000000	4.000000	1.375000
101.000000	183.000000	3.000000	1.375000
101.000000	184.000000	2.000000	1.000000
101.000000	185.000000	3.000000	1.375000
101.000000	186.000000	4.000000	1.000000
101.000000	187.000000	2.000000	1.375000
101.000000	188.000000	4.000000	1.000000
101.000000	189.000000	1.000000	1.000000
101.000000	190.000000	2.000000	1.375000
101.000000	191.000000	1.000000	1.375000
101.000000	192.000000	3.000000	1.000000
101.000000	193.000000	1.000000	1.000000
101.000000	194.000000	3.000000	1.375000
101.000000	195.000000	2.000000	1.375000
101.000000	196.000000	4.000000	1.000000
101.000000	197.000000	2.000000	1.375000
101.000000	198.000000	3.000000	1.000000
101.000000	199.000000	4.000000	1.375000
101.000000	200.000000	3.000000	1.000000
101.000000	201.000000	1.000000	1.000000
101.000000	202.000000	4.000000	1.375000
101.000000	203.000000	1.000000	1.375000
101.000000	204.000000	2.000000	1.000000
101.000000	205.000000	1.000000	1.000000
101.000000	206.000000	3.000000	1.375000
101.000000	207.000000	2.000000	1.375000
101.000000	208.000000	4.000000	1.000000
101.000000	209.000000	2.000000	1.375000
101.000000	210.000000	3.000000	1.000000
101.000000	211.000000	4.000000	1.375000
101.000000	212.000000	3.000000	1.000000
101.000000	213.000000	1.000000	1.000000
101.000000	214.000000	4.000000	1.375000
101.000000	215.000000	1.000000	1.375000
101.000000	216.000000	2.000000	1.000000
101.000000	217.000000	1.000000	1.000000
101.000000	218.000000	3.000000	1.375000
101.000000	219.000000	2.000000	1.375000
101.000000	220.000000	4.000000	1.000000
101.000000	221.000000	2.000000	1.375000
101.000000	222.000000	3.000000	1.000000
101.000000	223.000000	4.000000	1.375000
101.000000	224.000000	3.000000	1.000000
101.000000	225.000000	1.000000	1.000000
101.000000	226.000000	4.000000	1.375000
101.000000	227.000000	1.000000	1.375000
101.000000	228.000000	2.000000	1.000000
101.000000	229.000000	1.000000	1.000000
101.000000	230.000000	3.000000	1.375000
101.000000	231.000000	2.000000	1.375000
101.000000	232.000000	4.000000	1.000000
101.000000	233.000000	2.000000	1.375000
101.000000	234.000000	3.000000	1.000000
101.000000	235.000000	4.000000	1.375000
101.000000	236.000000	3.000000	1.000000
101.000000	237.000000	1.000000	1.000000
101.000000	238.000000	4.000000	1.375000
101.000000	239.000000	1.000000	1.375000
101.000000	240.000000	2.000000	1.000000
101.000000	241.000000	3.000000	1.000000
101.000000	242.000000	2.000000	1.375000
101.000000	243.000000	4.000000	1.375000
101.000000	244.000000	2.000000	1.000000
101.000000	245.000000	3.000000	1.375000
101.000000	246.000000	4.000000	1.000000
101.000000	247.000000	1.000000	1.375000
101.000000	248.000000	2.000000	1.000000
101.000000	249.000000	1.000000	1.000000
101.000000	250.000000	3.000000	1.375000
101.000000	251.000000	1.000000	1.375000
101.000000	252.000000	4.000000	1.000000
101.000000	253.000000	1.000000	1.000000
101.000000	254.000000	3.000000	1.375000
101.000000	255.000000	2.000000	1.375000
101.000000	256.000000	4.000000	1.000000
101.000000	257.000000	2.000000	1.375000
101.000000	258.000000	3.000000	1.000000
101.000000	259.000000	4.000000	1.375000
101.000000	260.000000	3.000000	1.000000
101.000000	261.000000	1.000000	1.000000
101.000000	262.000000	4.000000	1.375000
101.000000	263.000000	1.000000	1.375000
101.000000	264.000000	2.000000	1.000000
101.000000	265.000000	1.000000	1.000000
101.000000	266.000000	3.000000	1.375000
101.000000	267.000000	2.000000	1.375000
101.000000	268.000000	4.000000	1.000000
101.000000	269.000000	2.000000	1.375000
101.000000	270.000000	3.000000	1.000000
101.000000	271.000000	4.000000	1.375000
101.000000	272.000000	3.000000	1.000000
101.000000	273.000000	1.000000	1.000000
101.000000	274.000000	4.000000	1.375000
101.000000	275.000000	1.000000	1.375000
101.000000	276.000000	2.000000	1.000000
101.000000	277.000000	1.000000	1.000000
101.000000	278.000000	3.000000	1.375000
101.000000	279.000000	2.000000	1.375000
101.000000	280.000000	4.000000	1.000000
101.000000	281.000000	2.000000	1.375000
101.000000	282.000000	3.000000	1.000000
101.000000	283.000000	4.000000	1.375000
101.000000	284.000000	3.000000	1.000000
101.000000	285.000000	1.000000	1.000000
101.000000	286.000000	4.000000	1.375000
101.000000	287.000000	1.000000	1.375000
101.000000	288.000000	2.000000	1.000000
101.000000	289.000000	1.000000	1.000000
101.000000	290.000000	3.000000	1.375000
101.000000	291.000000	2.000000	1.375000
101.000000	292.000000	4.000000	1.000000
101.000000	293.000000	2.000000	1.375000
101.000000	294.000000	3.000000	1.000000
101.000000	295.000000	4.000000	1.375000
101.000000	296.000000	3.000000	1.000000
101.000000	297.000000	1.000000	1.000000
101.000000	298.000000	4.000000	1.375000
101.000000	299.000000	1.000000	1.375000
101.000000	300.000000	2.000000	1.000000
101.000000	301.000000	1.000000	1.000000
101.000000	302.000000	3.000000	1.375000
101.000000	303.000000	2.000000	1.375000
101.000000	304.000000	4.000000	1.000000
101.000000	305.000000	2.000000	1.375000
101.000000	306.000000	3.000000	1.000000
101.000000	307.000000	4.000000	1.375000
101.000000	308.000000	3.000000	1.000000
101.000000	309.000000	1.000000	1.000000
101.000000	310.000000	4.000000	1.375000
101.000000	311.000000	1.000000	1.375000
101.000000	312.000000	2.000000	1.000000
101.000000	313.000000	1.000000	1.000000
101.000000	314.000000	3.000000	1.375000
101.000000	315.000000	2.000000	1.375000
101.000000	316.000000	4.000000	1.000000
101.000000	317.000000	2.000000	1.375000
101.000000	318.000000	3.000000	1.000000
101.000000	319.000000	4.000000	1.375000
101.000000	320.000000	3.000000	1.000000
101.000000	321.000000	1.000000	1.000000
101.000000	322.000000	4.000000	1.375000
101.000000	323.000000	1.000000	1.375000
101.000000	324.000000	2.000000	1.000000
101.000000	325.000000	1.000000	1.000000
101.000000	326.000000	3.000000	1.375000
101.000000	327.000000	2.000000	1.375000
101.000000	328.000000	4.000000	1.000000
101.000000	329.000000	2.000000	1.375000
101.000000	330.000000	3.000000	1.000000
101.000000	331.000000	4.000000	1.375000
101.000000	332.000000	3.000000	1.000000
101.000000	333.000000	1.000000	1.000000
101.000000	334.000000	4.000000	1.375000
101.000000	335.000000	1.000000	1.375000
101.000000	336.000000	2.000000	1.000000
101.000000	337.000000	4.000000	1.000000
101.000000	338.000000	1.000000	1.375000
101.000000	339.000000	2.000000	1.375000
101.000000	340.000000	1.000000	1.000000
101.000000	341.000000	3.000000	1.375000
101.000000	342.000000	1.000000	1.000000
101.000000	343.000000	4.000000	1.375000
101.000000	344.000000	3.000000	1.000000
101.000000	345.000000	4.000000	1.000000
101.000000	346.000000	2.000000	1.375000
101.000000	347.000000	3.000000	1.375000
101.000000	348.000000	2.000000	1.000000
101.000000	349.000000	1.000000	1.000000
101.000000	350.000000	3.000000	1.375000
101.000000	351.000000	2.000000	1.375000
101.000000	352.000000	4.000000	1.000000
101.000000	353.000000	2.000000	1.375000
101.000000	354.000000	3.000000	1.000000
101.000000	355.000000	4.000000	1.375000
101.000000	356.000000	3.000000	1.000000
101.000000	357.000000	1.000000	1.000000
101.000000	358.000000	4.000000	1.375000
101.000000	359.000000	1.000000	1.375000
101.000000	360.000000	2.000000	1.000000
101.000000	361.000000	1.000000	1.000000
101.000000	362.000000	3.000000	1.375000
101.000000	363.000000	2.000000	1.375000
101.000000	364.000000	4.000000	1.000000
101.000000	365.000000	2.000000	1.375000
101.000000	366.000000	3.000000	1.000000
101.000000	367.000000	4.000000	1.375000
101.000000	368.000000	3.000000	1.000000
101.000000	369.000000	1.000000	1.000000
101.000000	370.000000	4.000000	1.375000
101.000000	371.000000	1.000000	1.375000
101.000000	372.000000	2.000000	1.000000
101.000000	373.000000	1.000000	1.000000
101.000000	374.000000	3.000000	1.375000
101.000000	375.000000	2.000000	1.375000
101.000000	376.000000	4.000000	1.000000
101.000000	377.000000	2.000000	1.375000
101.000000	378.000000	3.000000	1.000000
101.000000	379.000000	4.000000	1.375000
101.000000	380.000000	3.000000	1.000000
101.000000	381.000000	1.000000	1.000000
101.000000	382.000000	4.000000	1.375000
101.000000	383.000000	1.000000	1.375000
101.000000	384.000000	2.000000	1.000000
101.000000	385.000000	1.000000	1.000000
101.000000	386.000000	3.000000	1.375000
101.000000	387.000000	2.000000	1.375000
101.000000	388.000000	4.000000	1.000000
101.000000	389.000000	2.000000	1.375000
101.000000	390.000000	3.000000	1.000000
101.000000	391.000000	4.000000	1.375000
101.000000	392.000000	3.000000	1.000000
101.000000	393.000000	1.000000	1.000000
101.000000	394.000000	4.000000	1.375000
101.000000	395.000000	1.000000	1.375000
101.000000	396.000000	2.000000	1.000000
101.000000	397.000000	1.000000	1.000000
101.000000	398.000000	3.000000	1.375000
101.000000	399.000000	2.000000	1.375000
101.000000	400.000000	4.000000	1.000000
101.000000	401.000000	2.000000	1.375000
101.000000	402.000000	3.000000	1.000000
101.000000	403.000000	4.000000	1.375000
101.000000	404.000000	3.000000	1.000000
101.000000	405.000000	1.000000	1.000000
101.000000	406.000000	4.000000	1.375000
101.000000	407.000000	1.000000	1.375000
101.000000	408.000000	2.000000	1.000000
101.000000	409.000000	3.000000	1.000000
101.000000	410.000000	4.000000	1.375000
101.000000	411.000000	1.000000	1.375000
101.000000	412.000000	2.000000	1.000000
101.000000	413.000000	1.000000	1.375000
101.000000	414.000000	3.000000	1.000000
101.000000	415.000000	2.000000	1.375000
101.000000	416.000000	3.000000	1.000000
101.000000	417.000000	1.000000	1.000000
101.000000	418.000000	4.000000	1.375000
101.000000	419.000000	2.000000	1.375000
101.000000	420.000000	4.000000	1.000000
101.000000	421.000000	2.000000	1.000000
101.000000	422.000000	4.000000	1.375000
101.000000	423.000000	1.000000	1.375000
101.000000	424.000000	2.000000	1.000000
101.000000	425.000000	1.000000	1.375000
101.000000	426.000000	3.000000	1.000000
101.000000	427.000000	2.000000	1.375000
101.000000	428.000000	3.000000	1.000000
101.000000	429.000000	1.000000	1.000000
101.000000	430.000000	4.000000	1.375000
101.000000	431.000000	3.000000	1.375000
101.000000	432.000000	4.000000	1.000000
101.000000	433.000000	1.000000	1.000000
101.000000	434.000000	3.000000	1.375000
101.000000	435.000000	2.000000	1.375000
101.000000	436.000000	4.000000	1.000000
101.000000	437.000000	2.000000	1.375000
101.000000	438.000000	3.000000	1.000000
101.000000	439.000000	4.000000	1.375000
101.000000	440.000000	3.000000	1.000000
101.000000	441.000000	1.000000	1.000000
101.000000	442.000000	4.000000	1.375000
101.000000	443.000000	1.000000	1.375000
101.000000	444.000000	2.000000	1.000000
101.000000	445.000000	1.000000	1.000000
101.000000	446.000000	3.000000	1.375000
101.000000	447.000000	2.000000	1.375000
101.000000	448.000000	4.000000	1.000000
101.000000	449.000000	2.000000	1.375000
101.000000	450.000000	3.000000	1.000000
101.000000	451.000000	4.000000	1.375000
101.000000	452.000000	3.000000	1.000000
101.000000	453.000000	1.000000	1.000000
101.000000	454.000000	4.000000	1.375000
101.000000	455.000000	1.000000	1.375000
101.000000	456.000000	2.000000	1.000000
101.000000	457.000000	1.000000	1.000000
101.000000	458.000000	3.000000	1.375000
101.000000	459.000000	2.000000	1.375000
101.000000	460.000000	4.000000	1.000000
101.000000	461.000000	2.000000	1.375000
101.000000	462.000000	3.000000	1.000000
101.000000	463.000000	4.000000	1.375000
101.000000	464.000000	3.000000	1.000000
101.000000	465.000000	1.000000	1.000000
101.000000	466.000000	4.000000	1.375000
101.000000	467.000000	1.000000	1.375000
101.000000	468.000000	2.000000	1.000000
101.000000	469.000000	1.000000	1.000000
101.000000	470.000000	3.000000	1.375000
101.000000	471.000000	2.000000	1.375000
101.000000	472.000000	4.000000	1.000000
101.000000	473.000000	2.000000	1.375000
101.000000	474.000000	3.000000	1.000000
101.000000	475.000000	4.000000	1.375000
101.000000	476.000000	3.000000	1.000000
101.000000	477.000000	1.000000	1.000000
101.000000	478.000000	4.000000	1.375000
101.000000	479.000000	1.000000	1.375000
101.000000	480.000000	2.000000	1.000000
101.000000	481.000000	1.000000	1.000000
101.000000	482.000000	3.000000	1.375000
101.000000	483.000000	2.000000	1.375000
101.000000	484.000000	3.000000	1.000000
101.000000	485.000000	4.000000	1.375000
101.000000	486.000000	1.000000	1.000000
101.000000	487.000000	4.000000	1.375000
101.000000	488.000000	2.000000	1.000000
101.000000	489.000000	4.000000	1.000000
101.000000	490.000000	3.000000	1.375000
101.000000	491.000000	1.000000	1.375000
101.000000	492.000000	2.000000	1.000000
101.000000	493.000000	1.000000	1.000000
101.000000	494.000000	3.000000	1.375000
101.000000	495.000000	2.000000	1.375000
101.000000	496.000000	4.000000	1.000000
101.000000	497.000000	2.000000	1.375000
101.000000	498.000000	3.000000	1.000000
101.000000	499.000000	4.000000	1.375000
101.000000	500.000000	3.000000	1.000000
101.000000	501.000000	1.000000	1.000000
101.000000	502.000000	4.000000	1.375000
101.000000	503.000000	1.000000	1.375000
101.000000	504.000000	2.000000	1.000000
101.000000	505.000000	1.000000	1.000000
101.000000	506.000000	3.000000	1.375000
101.000000	507.000000	2.000000	1.375000
101.000000	508.000000	4.000000	1.000000
101.000000	509.000000	2.000000	1.375000
101.000000	510.000000	3.000000	1.000000
101.000000	511.000000	4.000000	1.375000
101.000000	512.000000	3.000000	1.000000
101.000000	513.000000	1.000000	1.000000
101.000000	514.000000	4.000000	1.375000
101.000000	515.000000	1.000000	1.375000
101.000000	516.000000	2.000000	1.000000
101.000000	517.000000	1.000000	1.000000
101.000000	518.000000	3.000000	1.375000
101.000000	519.000000	2.000000	1.375000
101.000000	520.000000	4.000000	1.000000
101.000000	521.000000	2.000000	1.375000
101.000000	522.000000	3.000000	1.000000
101.000000	523.000000	4.000000	1.375000
101.000000	524.000000	3.000000	1.000000
101.000000	525.000000	1.000000	1.000000
101.000000	526.000000	4.000000	1.375000
101.000000	527.000000	1.000000	1.375000
101.000000	528.000000	2.000000	1.000000
101.000000	529.000000	1.000000	1.000000
101.000000	530.000000	3.000000	1.375000
101.000000	531.000000	2.000000	1.375000
101.000000	532.000000	4.000000	1.000000
101.000000	533.000000	2.000000	1.375000
101.000000	534.000000	3.000000	1.000000
101.000000	535.000000	4.000000	1.375000
101.000000	536.000000	3.000000	1.000000
101.000000	537.000000	1.000000	1.000000
101.000000	538.000000	4.000000	1.375000
101.000000	539.000000	1.000000	1.375000
101.000000	540.000000	2.000000	1.000000
101.000000	541.000000	1.000000	1.000000
101.000000	542.000000	3.000000	1.375000
101.000000	543.000000	2.000000	1.375000
101.000000	544.000000	4.000000	1.000000
101.000000	545.000000	2.000000	1.375000
101.000000	546.000000	3.000000	1.000000
101.000000	547.000000	4.000000	1.375000
101.000000	548.000000	3.000000	1.000000
101.000000	549.000000	1.000000	1.000000
101.000000	550.000000	4.000000	1.375000
101.000000	551.000000	1.000000	1.375000
101.000000	552.000000	2.000000	1.000000
101.000000	553.000000	1.000000	1.000000
101.000000	554.000000	3.000000	1.375000
101.000000	555.000000	2.000000	1.375000
101.000000	556.000000	4.000000	1.000000
101.000000	557.000000	2.000000	1.375000
101.000000	558.000000	3.000000	1.000000
101.000000	559.000000	4.000000	1.375000
101.000000	560.000000	3.000000	1.000000
101.000000	561.000000	1.000000	1.000000
101.000000	562.000000	4.000000	1.375000
101.000000	563.000000	1.000000	1.375000
101.000000	564.000000	2.000000	1.000000
101.000000	565.000000	1.000000	1.000000
101.000000	566.000000	3.000000	1.375000
101.000000	567.000000	2.000000	1.375000
101.000000	568.000000	4.000000	1.000000
101.000000	569.000000	2.000000	1.375000
101.000000	570.000000	3.000000	1.000000
101.000000	571.000000	4.000000	1.375000
101.000000	572.000000	3.000000	1.000000
101.000000	573.000000	1.000000	1.000000
101.000000	574.000000	4.000000	1.375000
101.000000	575.000000	1.000000	1.375000
101.000000	576.000000	2.000000	1.000000
101.000000	577.000000	1.000000	1.000000
101.000000	578.000000	3.000000	1.375000
101.000000	579.000000	2.000000	1.375000
101.000000	580.000000	4.000000	1.000000
101.000000	581.000000	2.000000	1.375000
101.000000	582.000000	3.000000	1.000000
101.000000	583.000000	4.000000	1.375000
101.000000	584.000000	3.000000	1.000000
101.000000	585.000000	1.000000	1.000000
101.000000	586.000000	4.000000	1.375000
101.000000	587.000000	1.000000	1.375000
101.000000	588.000000	2.000000	1.000000
101.000000	589.000000	4.000000	1.000000
101.000000	590.000000	2.000000	1.375000
101.000000	591.000000	4.000000	1.375000
101.000000	592.000000	1.000000	1.000000
101.000000	593.000000	4.000000	1.375000
101.000000	594.000000	3.000000	1.000000
101.000000	595.000000	1.000000	1.375000
101.000000	596.000000	2.000000	1.000000
101.000000	597.000000	1.000000	1.000000
101.000000	598.000000	3.000000	1.375000
101.000000	599.000000	2.000000	1.375000
101.000000	600.000000	3.000000	1.000000
101.000000	601.000000	1.000000	1.000000
101.000000	602.000000	3.000000	1.375000
101.000000	603.000000	2.000000	1.375000
101.000000	604.000000	4.000000	1.000000
101.000000	605.000000	2.000000	1.375000
101.000000	606.000000	3.000000	1.000000
101.000000	607.000000	4.000000	1.375000
101.000000	608.000000	3.000000	1.000000
101.000000	609.000000	1.000000	1.000000
101.000000	610.000000	4.000000	1.375000
101.000000	611.000000	1.000000	1.375000
101.000000	612.000000	2.000000	1.000000
101.000000	613.000000	1.000000	1.000000
101.000000	614.000000	3.000000	1.375000
101.000000	615.000000	2.000000	1.375000
101.000000	616.000000	4.000000	1.000000
101.000000	617.000000	2.000000	1.375000
101.000000	618.000000	3.000000	1.000000
101.000000	619.000000	4.000000	1.375000
101.000000	620.000000	3.000000	1.000000
101.000000	621.000000	1.000000	1.000000
101.000000	622.000000	4.000000	1.375000
101.000000	623.000000	1.000000	1.375000
101.000000	624.000000	2.000000	1.000000
101.000000	625.000000	1.000000	1.000000
101.000000	626.000000	3.000000	1.375000
101.000000	627.000000	2.000000	1.375000
101.000000	628.000000	4.000000	1.000000
101.000000	629.000000	2.000000	1.375000
101.000000	630.000000	3.000000	1.000000
101.000000	631.000000	4.000000	1.375000
101.000000	632.000000	3.000000	1.000000
101.000000	633.000000	1.000000	1.000000
101.000000	634.000000	4.000000	1.375000
101.000000	635.000000	1.000000	1.375000
101.000000	636.000000	2.000000	1.000000
101.000000	637.000000	1.000000	1.000000
101.000000	638.000000	3.000000	1.375000
101.000000	639.000000	2.000000	1.375000
101.000000	640.000000	3.000000	1.000000
101.000000	641.000000	4.000000	1.375000
101.000000	642.000000	2.000000	1.000000
101.000000	643.000000	4.000000	1.375000
101.000000	644.000000	3.000000	1.000000
101.000000	645.000000	1.000000	1.000000
101.000000	646.000000	4.000000	1.375000
101.000000	647.000000	1.000000	1.375000
101.000000	648.000000	2.000000	1.000000
101.000000	649.000000	1.000000	1.000000
101.000000	650.000000	3.000000	1.375000
101.000000	651.000000	2.000000	1.375000
101.000000	652.000000	4.000000	1.000000
101.000000	653.000000	2.000000	1.375000
101.000000	654.000000	3.000000	1.000000
101.000000	655.000000	4.000000	1.375000
101.000000	656.000000	3.000000	1.000000
101.000000	657.000000	1.000000	1.000000
101.000000	658.000000	4.000000	1.375000
101.000000	659.000000	1.000000	1.375000
101.000000	660.000000	2.000000	1.000000
101.000000	661.000000	1.000000	1.000000
101.000000	662.000000	3.000000	1.375000
101.000000	663.000000	2.000000	1.375000
101.000000	664.000000	4.000000	1.000000
101.000000	665.000000	2.000000	1.375000
101.000000	666.000000	3.000000	1.000000
101.000000	667.000000	4.000000	1.375000
101.000000	668.000000	3.000000	1.000000
101.000000	669.000000	1.000000	1.000000
101.000000	670.000000	4.000000	1.375000
101.000000	671.000000	1.000000	1.375000
101.000000	672.000000	2.000000	1.000000
101.000000	673.000000	1.000000	1.000000
101.000000	674.000000	3.000000	1.375000
101.000000	675.000000	2.000000	1.375000
101.000000	676.000000	3.000000	1.000000
101.000000	677.000000	4.000000	1.375000
101.000000	678.000000	3.000000	1.000000
101.000000	679.000000	1.000000	1.375000
101.000000	680.000000	4.000000	1.000000
101.000000	681.000000	2.000000	1.000000
101.000000	682.000000	4.000000	1.375000
101.000000	683.000000	1.000000	1.375000
101.000000	684.000000	2.000000	1.000000
101.000000	685.000000	1.000000	1.000000
101.000000	686.000000	3.000000	1.375000
101.000000	687.000000	2.000000	1.375000
101.000000	688.000000	4.000000	1.000000
101.000000	689.000000	2.000000	1.375000
101.000000	690.000000	3.000000	1.000000
101.000000	691.000000	4.000000	1.375000
101.000000	692.000000	3.000000	1.000000
101.000000	693.000000	1.000000	1.000000
101.000000	694.000000	4.000000	1.375000
101.000000	695.000000	1.000000	1.375000
101.000000	696.000000	2.000000	1.000000
101.000000	697.000000	1.000000	1.000000
101.000000	698.000000	3.000000	1.375000
101.000000	699.000000	2.000000	1.375000
101.000000	700.000000	4.000000	1.000000
101.000000	701.000000	2.000000	1.375000
101.000000	702.000000	3.000000	1.000000
101.000000	703.000000	4.000000	1.375000
101.000000	704.000000	3.000000	1.000000
101.000000	705.000000	1.000000	1.000000
101.000000	706.000000	4.000000	1.375000
101.000000	707.000000	1.000000	1.375000
101.000000	708.000000	2.000000	1.000000
101.000000	709.000000	1.000000	1.000000
101.000000	710.000000	3.000000	1.375000
101.000000	711.000000	2.000000	1.375000
101.000000	712.000000	4.000000	1.000000
101.000000	713.000000	2.000000	1.375000
101.000000	714.000000	3.000000	1.000000
101.000000	715.000000	4.000000	1.375000
101.000000	716.000000	3.000000	1.000000
101.000000	717.000000	1.000000	1.000000
101.000000	718.000000	4.000000	1.375000
101.000000	719.000000	1.000000	1.375000
101.000000	720.000000	2.000000	1.000000
101.000000	721.000000	1.000000	1.000000
101.000000	722.000000	3.000000	1.375000
101.000000	723.000000	2.000000	1.375000
101.000000	724.000000	4.000000	1.000000
101.000000	725.000000	2.000000	1.375000
101.000000	726.000000	3.000000	1.000000
101.000000	727.000000	4.000000	1.375000
101.000000	728.000000	3.000000	1.000000
101.000000	729.000000	1.000000	1.000000
101.000000	730.000000	4.000000	1.375000
101.000000	731.000000	1.000000	1.375000
101.000000	732.000000	2.000000	1.000000
101.000000	733.000000	1.000000	1.000000
101.000000	734.000000	3.000000	1.375000
101.000000	735.000000	2.000000	1.375000
101.000000	736.000000	4.000000	1.000000
101.000000	737.000000	2.000000	1.375000
101.000000	738.000000	3.000000	1.000000
101.000000	739.000000	4.000000	1.375000
101.000000	740.000000	3.000000	1.000000
101.000000	741.000000	1.000000	1.000000
101.000000	742.000000	4.000000	1.375000
101.000000	743.000000	1.000000	1.375000
101.000000	744.000000	2.000000	1.000000
101.000000	745.000000	1.000000	1.000000
101.000000	746.000000	4.000000	1.375000
101.000000	747.000000	2.000000	1.375000
101.000000	748.000000	3.000000	1.000000
101.000000	749.000000	4.000000	1.375000
101.000000	750.000000	3.000000	1.000000
101.000000	751.000000	1.000000	1.375000
101.000000	752.000000	2.000000	1.000000
101.000000	753.000000	1.000000	1.000000
101.000000	754.000000	3.000000	1.375000
101.000000	755.000000	2.000000	1.375000
101.000000	756.000000	4.000000	1.000000
101.000000	757.000000	1.000000	1.000000
101.000000	758.000000	3.000000	1.375000
101.000000	759.000000	2.000000	1.375000
101.000000	760.000000	4.000000	1.000000
101.000000	761.000000	2.000000	1.375000
101.000000	762.000000	3.000000	1.000000
101.000000	763.000000	4.000000	1.375000
101.000000	764.000000	3.000000	1.000000
101.000000	765.000000	1.000000	1.000000
101.000000	766.000000	4.000000	1.375000
101.000000	767.000000	1.000000	1.375000
101.000000	768.000000	2.000000	1.000000
101.000000	769.000000	1.000000	1.000000
101.000000	770.000000	3.000000	1.375000
101.000000	771.000000	2.000000	1.375000
101.000000	772.000000	4.000000	1.000000
101.000000	773.000000	2.000000	1.375000
101.000000	774.000000	3.000000	1.000000
101.000000	775.000000	4.000000	1.375000
101.000000	776.000000	3.000000	1.000000
101.000000	777.000000	1.000000	1.000000
101.000000	778.000000	4.000000	1.375000
101.000000	779.000000	1.000000	1.375000
101.000000	780.000000	2.000000	1.000000
101.000000	781.000000	1.000000	1.000000
101.000000	782.000000	3.000000	1.375000
101.000000	783.000000	2.000000	1.375000
101.000000	784.000000	4.000000	1.000000
101.000000	785.000000	1.000000	1.375000
101.000000	786.000000	4.000000	1.000000
101.000000	787.000000	3.000000	1.375000
101.000000	788.000000	4.000000	1.000000
101.000000	789.000000	2.000000	1.000000
101.000000	790.000000	3.000000	1.375000
101.000000	791.000000	1.000000	1.375000
101.000000	792.000000	2.000000	1.000000
101.000000	793.000000	1.000000	1.000000
101.000000	794.000000	3.000000	1.375000
101.000000	795.000000	2.000000	1.375000
101.000000	796.000000	4.000000	1.000000
101.000000	797.000000	2.000000	1.375000
101.000000	798.000000	3.000000	1.000000
101.000000	799.000000	4.000000	1.375000
101.000000	800.000000	3.000000	1.000000
101.000000	801.000000	1.000000	1.000000
101.000000	802.000000	4.000000	1.375000
101.000000	803.000000	1.000000	1.375000
101.000000	804.000000	2.000000	1.000000
101.000000	805.000000	1.000000	1.000000
101.000000	806.000000	3.000000	1.375000
101.000000	807.000000	2.000000	1.375000
101.000000	808.000000	4.000000	1.000000
101.000000	809.000000	2.000000	1.375000
101.000000	810.000000	3.000000	1.000000
101.000000	811.000000	4.000000	1.375000
101.000000	812.000000	3.000000	1.000000
101.000000	813.000000	1.000000	1.000000
101.000000	814.000000	4.000000	1.375000
101.000000	815.000000	1.000000	1.375000
101.000000	816.000000	2.000000	1.000000
101.000000	817.000000	1.000000	1.000000
101.000000	818.000000	3.000000	1.375000
101.000000	819.000000	2.000000	1.375000
101.000000	820.000000	4.000000	1.000000
101.000000	821.000000	2.000000	1.375000
101.000000	822.000000	3.000000	1.000000
101.000000	823.000000	4.000000	1.375000
101.000000	824.000000	3.000000	1.000000
101.000000	825.000000	1.000000	1.000000
101.000000	826.000000	4.000000	1.375000
101.000000	827.000000	1.000000	1.375000
101.000000	828.000000	2.000000	1.000000
101.000000	829.000000	1.000000	1.000000
101.000000	830.000000	3.000000	1.375000
101.000000	831.000000	2.000000	1.375000
101.000000	832.000000	4.000000	1.000000
101.000000	833.000000	2.000000	1.375000
101.000000	834.000000	3.000000	1.000000
101.000000	835.000000	4.000000	1.375000
101.000000	836.000000	3.000000	1.000000
101.000000	837.000000	1.000000	1.000000
101.000000	838.000000	4.000000	1.375000
101.000000	839.000000	1.000000	1.375000
101.000000	840.000000	2.000000	1.000000
101.000000	841.000000	1.000000	1.000000
101.000000	842.000000	3.000000	1.375000
101.000000	843.000000	2.000000	1.375000
101.000000	844.000000	4.000000	1.000000
101.000000	845.000000	2.000000	1.375000
101.000000	846.000000	3.000000	1.000000
101.000000	847.000000	4.000000	1.375000
101.000000	848.000000	3.000000	1.000000
101.000000	849.000000	1.000000	1.000000
101.000000	850.000000	4.000000	1.375000
101.000000	851.000000	1.000000	1.375000
101.000000	852.000000	2.000000	1.000000
101.000000	853.000000	1.000000	1.000000
101.000000	854.000000	3.000000	1.375000
101.000000	855.000000	2.000000	1.375000
101.000000	856.000000	4.000000	1.000000
101.000000	857.000000	2.000000	1.375000
101.000000	858.000000	3.000000	1.000000
101.000000	859.000000	4.000000	1.375000
101.000000	860.000000	3.000000	1.000000
101.000000	861.000000	1.000000	1.000000
101.000000	862.000000	4.000000	1.375000
101.000000	863.000000	1.000000	1.375000
101.000000	864.000000	2.000000	1.000000
101.000000	865.000000	1.000000	1.000000
101.000000	866.000000	3.000000	1.375000
101.000000	867.000000	2.000000	1.375000
101.000000	868.000000	4.000000	1.000000
101.000000	869.000000	2.000000	1.375000
101.000000	870.000000	3.000000	1.000000
101.000000	871.000000	4.000000	1.375000
101.000000	872.000000	3.000000	1.000000
101.000000	873.000000	1.000000	1.000000
101.000000	874.000000	4.000000	1.375000
101.000000	875.000000	1.000000	1.375000
101.000000	876.000000	2.000000	1.000000
101.000000	877.000000	1.000000	1.000000
101.000000	878.000000	3.000000	1.375000
101.000000	879.000000	2.000000	1.375000
101.000000	880.000000	4.000000	1.000000
101.000000	881.000000	2.000000	1.375000
101.000000	882.000000	3.000000	1.000000
101.000000	883.000000	4.000000	1.375000
101.000000	884.000000	3.000000	1.000000
101.000000	885.000000	1.000000	1.000000
101.000000	886.000000	4.000000	1.375000
101.000000	887.000000	1.000000	1.375000
101.000000	888.000000	2.000000	1.000000
101.000000	889.000000	1.000000	1.000000
101.000000	890.000000	3.000000	1.375000
101.000000	891.000000	2.000000	1.375000
101.000000	892.000000	4.000000	1.000000
101.000000	893.000000	2.000000	1.375000
101.000000	894.000000	3.000000	1.000000
101.000000	895.000000	1.000000	1.375000
101.000000	896.000000	4.000000	1.000000
101.000000	897.000000	3.000000	1.000000
101.000000	898.000000	4.000000	1.375000
101.000000	899.000000	1.000000	1.375000
101.000000	900.000000	2.000000	1.000000
101.000000	901.000000	1.000000	1.000000
101.000000	902.000000	4.000000	1.375000
101.000000	903.000000	3.000000	1.375000
101.000000	904.000000	1.000000	1.000000
101.000000	905.000000	2.000000	1.375000
101.000000	906.000000	1.000000	1.000000
101.000000	907.000000	3.000000	1.375000
101.000000	908.000000	2.000000	1.000000
101.000000	909.000000	4.000000	1.000000
101.000000	910.000000	2.000000	1.375000
101.000000	911.000000	3.000000	1.375000
101.000000	912.000000	4.000000	1.000000
101.000000	913.000000	1.000000	1.000000
101.000000	914.000000	3.000000	1.375000
101.000000	915.000000	2.000000	1.375000
101.000000	916.000000	4.000000	1.000000
101.000000	917.000000	2.000000	1.375000
101.000000	918.000000	3.000000	1.000000
101.000000	919.000000	4.000000	1.375000
101.000000	920.000000	3.000000	1.000000
101.000000	921.000000	1.000000	1.000000
101.000000	922.000000	4.000000	1.375000
101.000000	923.000000	1.000000	1.375000
101.000000	924.000000	2.000000	1.000000
101.000000	925.000000	1.000000	1.000000
101.000000	926.000000	3.000000	1.375000
101.000000	927.000000	2.000000	1.375000
101.000000	928.000000	4.000000	1.000000
101.000000	929.000000	2.000000	1.375000
101.000000	930.000000	3.000000	1.000000
101.000000	931.000000	4.000000	1.375000
101.000000	932.000000	3.000000	1.000000
101.000000	933.000000	1.000000	1.000000
101.000000	934.000000	4.000000	1.375000
101.000000	935.000000	1.000000	1.375000
101.000000	936.000000	2.000000	1.000000
101.000000	937.000000	1.000000	1.000000
101.000000	938.000000	3.000000	1.375000
101.000000	939.000000	2.000000	1.375000
101.000000	940.000000	4.000000	1.000000
101.000000	941.000000	2.000000	1.375000
101.000000	942.000000	3.000000	1.000000
101.000000	943.000000	4.000000	1.375000
101.000000	944.000000	3.000000	1.000000
101.000000	945.000000	1.000000	1.000000
101.000000	946.000000	4.000000	1.375000
101.000000	947.000000	1.000000	1.375000
101.000000	948.000000	2.000000	1.000000
101.000000	949.000000	1.000000	1.000000
101.000000	950.000000	3.000000	1.375000
101.000000	951.000000	2.000000	1.375000
101.000000	952.000000	4.000000	1.000000
101.000000	953.000000	2.000000	1.375000
101.000000	954.000000	3.000000	1.000000
101.000000	955.000000	4.000000	1.375000
101.000000	956.000000	3.000000	1.000000
101.000000	957.000000	1.000000	1.000000
101.000000	958.000000	4.000000	1.375000
101.000000	959.000000	1.000000	1.375000
101.000000	960.000000	2.000000	1.000000
101.000000	961.000000	1.000000	1.000000
101.000000	962.000000	3.000000	1.375000
101.000000	963.000000	2.000000	1.375000
101.000000	964.000000	4.000000	1.000000
101.000000	965.000000	3.000000	1.375000
101.000000	966.000000	1.000000	1.000000
101.000000	967.000000	4.000000	1.375000
101.000000	968.000000	2.000000	1.000000
101.000000	969.000000	3.000000	1.000000
101.000000	970.000000	4.000000	1.375000
101.000000	971.000000	1.000000	1.375000
101.000000	972.000000	2.000000	1.000000
101.000000	973.000000	1.000000	1.000000
101.000000	974.000000	3.000000	1.375000
101.000000	975.000000	2.000000	1.375000
101.000000	976.000000	4.000000	1.000000
101.000000	977.000000	2.000000	1.375000
101.000000	978.000000	3.000000	1.000000
101.000000	979.000000	4.000000	1.375000
101.000000	980.000000	3.000000	1.000000
101.000000	981.000000	1.000000	1.000000
101.000000	982.000000	4.000000	1.375000
101.000000	983.000000	1.000000	1.375000
101.000000	984.000000	2.000000	1.000000
101.000000	985.000000	1.000000	1.000000
101.000000	986.000000	3.000000	1.375000
101.000000	987.000000	2.000000	1.375000
101.000000	988.000000	4.000000	1.000000
101.000000	989.000000	2.000000	1.375000
101.000000	990.000000	3.000000	1.000000
101.000000	991.000000	4.000000	1.375000
101.000000	992.000000	3.000000	1.000000
101.000000	993.000000	1.000000	1.000000
101.000000	994.000000	4.000000	1.375000
101.000000	995.000000	1.000000	1.375000
101.000000	996.000000	2.000000	1.000000
101.000000	997.000000	1.000000	1.000000
101.000000	998.000000	3.000000	1.375000
101.000000	999.000000	2.000000	1.375000
101.000000	1000.000000	4.000000	1.000000
101.000000	1001.000000	2.000000	1.375000
101.000000	1002.000000	3.000000	1.000000
101.000000	1003.000000	4.000000	1.375000
101.000000	1004.000000	3.000000	1.000000
101.000000	1005.000000	1.000000	1.000000
101.000000	1006.000000	4.000000	1.375000
101.000000	1007.000000	1.000000	1.375000
101.000000	1008.000000	2.000000	1.000000
101.000000	1009.000000	1.000000	1.000000
101.000000	1010.000000	3.000000	1.375000
101.000000	1011.000000	2.000000	1.375000
101.000000	1012.000000	4.000000	1.000000
101.000000	1013.000000	2.000000	1.375000
101.000000	1014.000000	3.000000	1.000000
101.000000	1015.000000	4.000000	1.375000
101.000000	1016.000000	3.000000	1.000000
101.000000	1017.000000	1.000000	1.000000
101.000000	1018.000000	4.000000	1.375000
101.000000	1019.000000	1.000000	1.375000
101.000000	1020.000000	2.000000	1.000000
101.000000	1021.000000	1.000000	1.000000
101.000000	1022.000000	3.000000	1.375000
101.000000	1023.000000	2.000000	1.375000
101.000000	1024.000000	4.000000	1.000000
101.000000	1025.000000	2.000000	1.375000
101.000000	1026.000000	3.000000	1.000000
101.000000	1027.000000	4.000000	1.375000
101.000000	1028.000000	3.000000	1.000000
101.000000	1029.000000	1.000000	1.000000
101.000000	1030.000000	4.000000	1.375000
101.000000	1031.000000	1.000000	1.375000
101.000000	1032.000000	2.000000	1.000000
101.000000	1033.000000	1.000000	1.000000
101.000000	1034.000000	3.000000	1.375000
101.000000	1035.000000	2.000000	1.375000
101.000000	1036.000000	4.000000	1.000000
101.000000	1037.000000	2.000000	1.375000
101.000000	1038.000000	3.000000	1.000000
101.000000	1039.000000	4.000000	1.375000
101.000000	1040.000000	3.000000	1.000000
101.000000	1041.000000	1.000000	1.000000
101.000000	1042.000000	4.000000	1.375000
101.000000	1043.000000	1.000000	1.375000
101.000000	1044.000000	2.000000	1.000000
101.000000	1045.000000	1.000000	1.000000
101.000000	1046.000000	3.000000	1.375000
101.000000	1047.000000	2.000000	1.375000
101.000000	1048.000000	4.000000	1.000000
101.000000	1049.000000	2.000000	1.375000
101.000000	1050.000000	3.000000	1.000000
101.000000	1051.000000	4.000000	1.375000
101.000000	1052.000000	3.000000	1.000000
101.000000	1053.000000	1.000000	1.000000
101.000000	1054.000000	4.000000	1.375000
101.000000	1055.000000	1.000000	1.375000
101.000000	1056.000000	2.000000	1.000000
101.000000	1057.000000	1.000000	1.000000
101.000000	1058.000000	4.000000	1.375000
101.000000	1059.000000	2.000000	1.375000
101.000000	1060.000000	3.000000	1.000000
101.000000	1061.000000	1.000000	1.375000
101.000000	1062.000000	2.000000	1.000000
101.000000	1063.000000	1.000000	1.375000
101.000000	1064.000000	3.000000	1.000000
101.000000	1065.000000	2.000000	1.000000
101.000000	1066.000000	4.000000	1.375000
101.000000	1067.000000	3.000000	1.375000
101.000000	1068.000000	4.000000	1.000000
101.000000	1069.000000	1.000000	1.000000
101.000000	1070.000000	3.000000	1.375000
101.000000	1071.000000	2.000000	1.375000
101.000000	1072.000000	4.000000	1.000000
101.000000	1073.000000	2.000000	1.375000
101.000000	1074.000000	3.000000	1.000000
101.000000	1075.000000	4.000000	1.375000
101.000000	1076.000000	3.000000	1.000000
101.000000	1077.000000	1.000000	1.000000
101.000000	1078.000000	4.000000	1.375000
101.000000	1079.000000	1.000000	1.375000
101.000000	1080.000000	2.000000	1.000000
101.000000	1081.000000	1.000000	1.000000
101.000000	1082.000000	3.000000	1.375000
101.000000	1083.000000	2.000000	1.375000
101.000000	1084.000000	4.000000	1.000000
101.000000	1085.000000	2.000000	1.375000
101.000000	1086.000000	3.000000	1.000000
101.000000	1087.000000	4.000000	1.375000
101.000000	1088.000000	3.000000	1.000000
101.000000	1089.000000	1.000000	1.000000
101.000000	1090.000000	4.000000	1.375000
101.000000	1091.000000	1.000000	1.375000
101.000000	1092.000000	2.000000	1.000000
101.000000	1093.000000	1.000000	1.000000
101.000000	1094.000000	3.000000	1.375000
101.000000	1095.000000	2.000000	1.375000
101.000000	1096.000000	4.000000	1.000000
101.000000	1097.000000	2.000000	1.375000
101.000000	1098.000000	3.000000	1.000000
101.000000	1099.000000	4.000000	1.375000
101.000000	1100.000000	3.000000	1.000000
101.000000	1101.000000	1.000000	1.000000
101.000000	1102.000000	4.000000	1.375000
101.000000	1103.000000	1.000000	1.375000
101.000000	1104.000000	2.000000	1.000000
101.000000	1105.000000	1.000000	1.000000
101.000000	1106.000000	4.000000	1.375000
101.000000	1107.000000	1.000000	1.375000
101.000000	1108.000000	2.000000	1.000000
101.000000	1109.000000	1.000000	1.375000
101.000000	1110.000000	3.000000	1.000000
101.000000	1111.000000	2.000000	1.375000
101.000000	1112.000000	4.000000	1.000000
101.000000	1113.000000	3.000000	1.000000
101.000000	1114.000000	4.000000	1.375000
101.000000	1115.000000	2.000000	1.375000
101.000000	1116.000000	3.000000	1.000000
101.000000	1117.000000	1.000000	1.000000
101.000000	1118.000000	3.000000	1.375000
101.000000	1119.000000	2.000000	1.375000
101.000000	1120.000000	4.000000	1.000000
101.000000	1121.000000	2.000000	1.375000
101.000000	1122.000000	3.000000	1.000000
101.000000	1123.000000	4.000000	1.375000
101.000000	1124.000000	3.000000	1.000000
101.000000	1125.000000	1.000000	1.000000
101.000000	1126.000000	4.000000	1.375000
101.000000	1127.000000	1.000000	1.375000
101.000000	1128.000000	2.000000	1.000000
101.000000	1129.000000	1.000000	1.000000
101.000000	1130.000000	3.000000	1.375000
101.000000	1131.000000	2.000000	1.375000
101.000000	1132.000000	4.000000	1.000000
101.000000	1133.000000	2.000000	1.375000
101.000000	1134.000000	3.000000	1.000000
101.000000	1135.000000	4.000000	1.375000
101.000000	1136.000000	3.000000	1.000000
101.000000	1137.000000	1.000000	1.000000
101.000000	1138.000000	4.000000	1.375000
101.000000	1139.000000	1.000000	1.375000
101.000000	1140.000000	2.000000	1.000000
101.000000	1141.000000	1.000000	1.000000
101.000000	1142.000000	3.000000	1.375000
101.000000	1143.000000	2.000000	1.375000
101.000000	1144.000000	4.000000	1.000000
101.000000	1145.000000	2.000000	1.375000
101.000000	1146.000000	3.000000	1.000000
101.000000	1147.000000	4.000000	1.375000
101.000000	1148.000000	3.000000	1.000000
101.000000	1149.000000	1.000000	1.000000
101.000000	1150.000000	4.000000	1.375000
101.000000	1151.000000	1.000000	1.375000
101.000000	1152.000000	2.000000	1.000000
101.000000	1153.000000	1.000000	1.000000
101.000000	1154.000000	3.000000	1.375000
101.000000	1155.000000	2.000000	1.375000
101.000000	1156.000000	4.000000	1.000000
101.000000	1157.000000	2.000000	1.375000
101.000000	1158.000000	3.000000	1.000000
101.000000	1159.000000	4.000000	1.375000
101.000000	1160.000000	3.000000	1.000000
101.000000	1161.000000	1.000000	1.000000
101.000000	1162.000000	4.000000	1.375000
101.000000	1163.000000	1.000000	1.375000
101.000000	1164.000000	2.000000	1.000000
101.000000	1165.000000	1.000000	1.000000
101.000000	1166.000000	3.000000	1.375000
101.000000	1167.000000	2.000000	1.375000
101.000000	1168.000000	4.000000	1.000000
101.000000	1169.000000	2.000000	1.375000
101.000000	1170.000000	3.000000	1.000000
101.000000	1171.000000	4.000000	1.375000
101.000000	1172.000000	3.000000	1.000000
101.000000	1173.000000	1.000000	1.000000
101.000000	1174.000000	4.000000	1.375000
101.000000	1175.000000	1.000000	1.375000
101.000000	1176.000000	2.000000	1.000000
101.000000	1177.000000	1.000000	1.000000
101.000000	1178.000000	4.000000	1.375000
101.000000	1179.000000	2.000000	1.375000
101.000000	1180.000000	3.000000	1.000000
101.000000	1181.000000	2.000000	1.375000
101.000000	1182.000000	4.000000	1.000000
101.000000	1183.000000	3.000000	1.375000
101.000000	1184.000000	1.000000	1.000000
101.000000	1185.000000	2.000000	1.000000
101.000000	1186.000000	1.000000	1.375000
101.000000	1187.000000	3.000000	1.375000
101.000000	1188.000000	4.000000	1.000000
101.000000	1189.000000	1.000000	1.000000
101.000000	1190.000000	3.000000	1.375000
101.000000	1191.000000	2.000000	1.375000
101.000000	1192.000000	4.000000	1.000000
101.000000	1193.000000	2.000000	1.375000
101.000000	1194.000000	3.000000	1.000000
101.000000	1195.000000	4.000000	1.375000
101.000000	1196.000000	3.000000	1.000000
101.000000	1197.000000	1.000000	1.000000
101.000000	1198.000000	4.000000	1.375000
101.000000	1199.000000	1.000000	1.375000
101.000000	1200.000000	2.000000	1.000000
101.000000	1201.000000	1.000000	1.000000
101.000000	1202.000000	3.000000	1.375000
101.000000	1203.000000	2.000000	1.375000
101.000000	1204.000000	4.000000	1.000000
101.000000	1205.000000	2.000000	1.375000
101.000000	1206.000000	3.000000	1.000000
101.000000	1207.000000	4.000000	1.375000
101.000000	1208.000000	3.000000	1.000000
101.000000	1209.000000	1.000000	1.000000
101.000000	1210.000000	4.000000	1.375000
101.000000	1211.000000	1.000000	1.375000
101.000000	1212.000000	2.000000	1.000000
101.000000	1213.000000	1.000000	1.000000
101.000000	1214.000000	2.000000	1.375000
101.000000	1215.000000	1.000000	1.375000
101.000000	1216.000000	3.000000	1.000000
101.000000	1217.000000	4.000000	1.375000
101.000000	1218.000000	1.000000	1.000000
101.000000	1219.000000	4.000000	1.375000
101.000000	1220.000000	2.000000	1.000000
101.000000	1221.000000	4.000000	1.000000
101.000000	1222.000000	3.000000	1.375000
101.000000	1223.000000	2.000000	1.375000
101.000000	1224.000000	3.000000	1.000000
101.000000	1225.000000	1.000000	1.000000
101.000000	1226.000000	3.000000	1.375000
101.000000	1227.000000	2.000000	1.375000
101.000000	1228.000000	4.000000	1.000000
101.000000	1229.000000	2.000000	1.375000
101.000000	1230.000000	3.000000	1.000000
101.000000	1231.000000	4.000000	1.375000
101.000000	1232.000000	3.000000	1.000000
101.000000	1233.000000	1.000000	1.000000
101.000000	1234.000000	4.000000	1.375000
101.000000	1235.000000	1.000000	1.375000
101.000000	1236.000000	2.000000	1.000000
101.000000	1237.000000	1.000000	1.000000
101.000000	1238.000000	3.000000	1.375000
101.000000	1239.000000	2.000000	1.375000
101.000000	1240.000000	4.000000	1.000000
101.000000	1241.000000	2.000000	1.375000
101.000000	1242.000000	3.000000	1.000000
101.000000	1243.000000	4.000000	1.375000
101.000000	1244.000000	3.000000	1.000000
101.000000	1245.000000	1.000000	1.000000
101.000000	1246.000000	4.000000	1.375000
101.000000	1247.000000	1.000000	1.375000
101.000000	1248.000000	2.000000	1.000000
101.000000	1249.000000	1.000000	1.000000
101.000000	1250.000000	3.000000	1.375000
101.000000	1251.000000	2.000000	1.375000
101.000000	1252.000000	4.000000	1.000000
101.000000	1253.000000	2.000000	1.375000
101.000000	1254.000000	3.000000	1.000000
101.000000	1255.000000	4.000000	1.375000
101.000000	1256.000000	3.000000	1.000000
101.000000	1257.000000	1.000000	1.000000
101.000000	1258.000000	4.000000	1.375000
101.000000	1259.000000	1.000000	1.375000
101.000000	1260.000000	2.000000	1.000000
101.000000	1261.000000	1.000000	1.000000
101.000000	1262.000000	3.000000	1.375000
101.000000	1263.000000	2.000000	1.375000
101.000000	1264.000000	4.000000	1.000000
101.000000	1265.000000	2.000000	1.375000
101.000000	1266.000000	3.000000	1.000000
101.000000	1267.000000	4.000000	1.375000
101.000000	1268.000000	3.000000	1.000000
101.000000	1269.000000	1.000000	1.000000
101.000000	1270.000000	4.000000	1.375000
101.000000	1271.000000	1.000000	1.375000
101.000000	1272.000000	2.000000	1.000000
101.000000	1273.000000	1.000000	1.000000
101.000000	1274.000000	3.000000	1.375000
101.000000	1275.000000	2.000000	1.375000
101.000000	1276.000000	4.000000	1.000000
101.000000	1277.000000	2.000000	1.375000
101.000000	1278.000000	3.000000	1.000000
101.000000	1279.000000	4.000000	1.375000
101.000000	1280.000000	3.000000	1.000000
101.000000	1281.000000	1.000000	1.000000
101.000000	1282.000000	4.000000	1.375000
101.000000	1283.000000	1.000000	1.375000
101.000000	1284.000000	2.000000	1.000000
101.000000	1285.000000	1.000000	1.000000
101.000000	1286.000000	3.000000	1.375000
101.000000	1287.000000	2.000000	1.375000
101.000000	1288.000000	4.000000	1.000000
101.000000	1289.000000	2.000000	1.375000
101.000000	1290.000000	3.000000	1.000000
101.000000	1291.000000	4.000000	1.375000
101.000000	1292.000000	3.000000	1.000000
101.000000	1293.000000	1.000000	1.000000
101.000000	1294.000000	4.000000	1.375000
101.000000	1295.000000	1.000000	1.375000
101.000000	1296.000000	2.000000	1.000000
101.000000	1297.000000	1.000000	1.000000
101.000000	1298.000000	3.000000	1.375000
101.000000	1299.000000	2.000000	1.375000
101.000000	1300.000000	4.000000	1.000000
101.000000	1301.000000	2.000000	1.375000
101.000000	1302.000000	3.000000	1.000000
101.000000	1303.000000	4.000000	1.375000
101.000000	1304.000000	3.000000	1.000000
101.000000	1305.000000	1.000000	1.000000
101.000000	1306.000000	4.000000	1.375000
101.000000	1307.000000	1.000000	1.375000
101.000000	1308.000000	2.000000	1.000000
101.000000	1309.000000	1.000000	1.000000
101.000000	1310.000000	3.000000	1.375000
101.000000	1311.000000	4.000000	1.375000
101.000000	1312.000000	1.000000	1.000000
101.000000	1313.000000	4.000000	1.375000
101.000000	1314.000000	3.000000	1.000000
101.000000	1315.000000	2.000000	1.375000
101.000000	1316.000000	4.000000	1.000000
101.000000	1317.000000	2.000000	1.000000
101.000000	1318.000000	3.000000	1.375000
101.000000	1319.000000	1.000000	1.375000
101.000000	1320.000000	2.000000	1.000000
101.000000	1321.000000	1.000000	1.000000
101.000000	1322.000000	3.000000	1.375000
101.000000	1323.000000	2.000000	1.375000
101.000000	1324.000000	4.000000	1.000000
101.000000	1325.000000	2.000000	1.375000
101.000000	1326.000000	3.000000	1.000000
101.000000	1327.000000	4.000000	1.375000
101.000000	1328.000000	3.000000	1.000000
101.000000	1329.000000	1.000000	1.000000
101.000000	1330.000000	4.000000	1.375000
101.000000	1331.000000	1.000000	1.375000
101.000000	1332.000000	2.000000	1.000000
101.000000	1333.000000	1.000000	1.000000
101.000000	1334.000000	3.000000	1.375000
101.000000	1335.000000	2.000000	1.375000
101.000000	1336.000000	4.000000	1.000000
101.000000	1337.000000	2.000000	1.375000
101.000000	1338.000000	3.000000	1.000000
101.000000	1339.000000	4.000000	1.375000
101.000000	1340.000000	3.000000	1.000000
101.000000	1341.000000	1.000000	1.000000
101.000000	1342.000000	4.000000	1.375000
101.000000	1343.000000	1.000000	1.375000
101.000000	1344.000000	2.000000	1.000000
101.000000	1345.000000	1.000000	1.000000
101.000000	1346.000000	3.000000	1.375000
101.000000	1347.000000	2.000000	1.375000
101.000000	1348.000000	4.000000	1.000000
101.000000	1349.000000	2.000000	1.375000
101.000000	1350.000000	3.000000	1.000000
101.000000	1351.000000	4.000000	1.375000
101.000000	1352.000000	3.000000	1.000000
101.000000	1353.000000	1.000000	1.000000
101.000000	1354.000000	4.000000	1.375000
101.000000	1355.000000	1.000000	1.375000
101.000000	1356.000000	2.000000	1.000000
101.000000	1357.000000	4.000000	1.000000
101.000000	1358.000000	2.000000	1.375000
101.000000	1359.000000	3.000000	1.375000
101.000000	1360.000000	1.000000	1.000000
101.000000	1361.000000	4.000000	1.375000
101.000000	1362.000000	3.000000	1.000000
101.000000	1363.000000	2.000000	1.375000
101.000000	1364.000000	4.000000	1.000000
101.000000	1365.000000	1.000000	1.000000
101.000000	1366.000000	2.000000	1.375000
101.000000	1367.000000	1.000000	1.375000
101.000000	1368.000000	3.000000	1.000000
101.000000	1369.000000	1.000000	1.000000
101.000000	1370.000000	3.000000	1.375000
101.000000	1371.000000	2.000000	1.375000
101.000000	1372.000000	4.000000	1.000000
101.000000	1373.000000	2.000000	1.375000
101.000000	1374.000000	3.000000	1.000000
101.000000	1375.000000	4.000000	1.375000
101.000000	1376.000000	3.000000	1.000000
101.000000	1377.000000	1.000000	1.000000
101.000000	1378.000000	4.000000	1.375000
101.000000	1379.000000	1.000000	1.375000
101.000000	1380.000000	2.000000	1.000000
101.000000	1381.000000	1.000000	1.000000
101.000000	1382.000000	3.000000	1.375000
101.000000	1383.000000	2.000000	1.375000
101.000000	1384.000000	4.000000	1.000000
101.000000	1385.000000	2.000000	1.375000
101.000000	1386.000000	3.000000	1.000000
101.000000	1387.000000	4.000000	1.375000
101.000000	1388.000000	3.000000	1.000000
101.000000	1389.000000	1.000000	1.000000
101.000000	1390.000000	4.000000	1.375000
101.000000	1391.000000	1.000000	1.375000
101.000000	1392.000000	2.000000	1.000000
101.000000	1393.000000	1.000000	1.000000
101.000000	1394.000000	4.000000	1.375000
101.000000	1395.000000	3.000000	1.375000
101.000000	1396.000000	1.000000	1.000000
101.000000	1397.000000	2.000000	1.375000
101.000000	1398.000000	1.000000	1.000000
101.000000	1399.000000	3.000000	1.375000
101.000000	1400.000000	4.000000	1.000000
101.000000	1401.000000	2.000000	1.000000
101.000000	1402.000000	3.000000	1.375000
101.000000	1403.000000	2.000000	1.375000
101.000000	1404.000000	4.000000	1.000000
101.000000	1405.000000	1.000000	1.000000
101.000000	1406.000000	3.000000	1.375000
101.000000	1407.000000	2.000000	1.375000
101.000000	1408.000000	4.000000	1.000000
101.000000	1409.000000	2.000000	1.375000
101.000000	1410.000000	3.000000	1.000000
101.000000	1411.000000	4.000000	1.375000
101.000000	1412.000000	3.000000	1.000000
101.000000	1413.000000	1.000000	1.000000
101.000000	1414.000000	4.000000	1.375000
101.000000	1415.000000	1.000000	1.375000
101.000000	1416.000000	2.000000	1.000000
101.000000	1417.000000	1.000000	1.000000
101.000000	1418.000000	3.000000	1.375000
101.000000	1419.000000	2.000000	1.375000
101.000000	1420.000000	4.000000	1.000000
101.000000	1421.000000	2.000000	1.375000
101.000000	1422.000000	3.000000	1.000000
101.000000	1423.000000	4.000000	1.375000
101.000000	1424.000000	3.000000	1.000000
101.000000	1425.000000	1.000000	1.000000
101.000000	1426.000000	4.000000	1.375000
101.000000	1427.000000	1.000000	1.375000
101.000000	1428.000000	2.000000	1.000000
101.000000	1429.000000	1.000000	1.000000
101.000000	1430.000000	3.000000	1.375000
101.000000	1431.000000	2.000000	1.375000
101.000000	1432.000000	4.000000	1.000000
101.000000	1433.000000	2.000000	1.375000
101.000000	1434.000000	3.000000	1.000000
101.000000	1435.000000	4.000000	1.375000
101.000000	1436.000000	3.000000	1.000000
101.000000	1437.000000	1.000000	1.000000
101.000000	1438.000000	4.000000	1.375000
101.000000	1439.000000	1.000000	1.375000
101.000000	1440.000000	2.000000	1.000000
101.000000	1441.000000	3.000000	1.000000
101.000000	1442.000000	1.000000	1.375000
101.000000	1443.000000	4.000000	1.375000
101.000000	1444.000000	1.000000	1.000000
101.000000	1445.000000	2.000000	1.375000
101.000000	1446.000000	1.000000	1.000000
101.000000	1447.000000	3.000000	1.375000
101.000000	1448.000000	4.000000	1.000000
101.000000	1449.000000	2.000000	1.000000
101.000000	1450.000000	3.000000	1.375000
101.000000	1451.000000	2.000000	1.375000
101.000000	1452.000000	4.000000	1.000000
101.000000	1453.000000	1.000000	1.000000
101.000000	1454.000000	3.000000	1.375000
101.000000	1455.000000	2.000000	1.375000
101.000000	1456.000000	4.000000	1.000000
101.000000	1457.000000	2.000000	1.375000
101.000000	1458.000000	3.000000	1.000000
101.000000	1459.000000	4.000000	1.375000
101.000000	1460.000000	3.000000	1.000000
101.000000	1461.000000	1.000000	1.000000
101.000000	1462.000000	4.000000	1.375000
101.000000	1463.000000	1.000000	1.375000
101.000000	1464.000000	2.000000	1.000000
101.000000	1465.000000	1.000000	1.000000
101.000000	1466.000000	3.000000	1.375000
101.000000	1467.000000	2.000000	1.375000
101.000000	1468.000000	4.000000	1.000000
101.000000	1469.000000	2.000000	1.375000
101.000000	1470.000000	3.000000	1.000000
101.000000	1471.000000	4.000000	1.375000
101.000000	1472.000000	3.000000	1.000000
101.000000	1473.000000	1.000000	1.000000
101.000000	1474.000000	4.000000	1.375000
101.000000	1475.000000	1.000000	1.375000
101.000000	1476.000000	2.000000	1.000000
101.000000	1477.000000	1.000000	1.000000
101.000000	1478.000000	3.000000	1.375000
101.000000	1479.000000	2.000000	1.375000
101.000000	1480.000000	4.000000	1.000000
101.000000	1481.000000	2.000000	1.375000
101.000000	1482.000000	3.000000	1.000000
101.000000	1483.000000	4.000000	1.375000
101.000000	1484.000000	3.000000	1.000000
101.000000	1485.000000	1.000000	1.000000
101.000000	1486.000000	4.000000	1.375000
101.000000	1487.000000	1.000000	1.375000
101.000000	1488.000000	2.000000	1.000000
101.000000	1489.000000	1.000000	1.000000
101.000000	1490.000000	3.000000	1.375000
101.000000	1491.000000	2.000000	1.375000
101.000000	1492.000000	4.000000	1.000000
101.000000	1493.000000	2.000000	1.375000
101.000000	1494.000000	3.000000	1.000000
101.000000	1495.000000	4.000000	1.375000
101.000000	1496.000000	3.000000	1.000000
101.000000	1497.000000	1.000000	1.000000
101.000000	1498.000000	4.000000	1.375000
101.000000	1499.000000	1.000000	1.375000
101.000000	1500.000000	2.000000	1.000000
101.000000	1501.000000	1.000000	1.000000
101.000000	1502.000000	4.000000	1.375000
101.000000	1503.000000	3.000000	1.375000
101.000000	1504.000000	2.000000	1.000000
101.000000	1505.000000	3.000000	1.375000
101.000000	1506.000000	1.000000	1.000000
101.000000	1507.000000	2.000000	1.375000
101.000000	1508.000000	1.000000	1.000000
101.000000	1509.000000	3.000000	1.000000
101.000000	1510.000000	4.000000	1.375000
101.000000	1511.000000	2.000000	1.375000
101.000000	1512.000000	4.000000	1.000000
101.000000	1513.000000	1.000000	1.000000
101.000000	1514.000000	3.000000	1.375000
101.000000	1515.000000	2.000000	1.375000
101.000000	1516.000000	4.000000	1.000000
101.000000	1517.000000	2.000000	1.375000
101.000000	1518.000000	3.000000	1.000000
101.000000	1519.000000	4.000000	1.375000
101.000000	1520.000000	3.000000	1.000000
101.000000	1521.000000	1.000000	1.000000
101.000000	1522.000000	4.000000	1.375000
101.000000	1523.000000	1.000000	1.375000
101.000000	1524.000000	2.000000	1.000000
101.000000	1525.000000	1.000000	1.000000
101.000000	1526.000000	3.000000	1.375000
101.000000	1527.000000	2.000000	1.375000
101.000000	1528.000000	4.000000	1.000000
101.000000	1529.000000	2.000000	1.375000
101.000000	1530.000000	3.000000	1.000000
101.000000	1531.000000	4.000000	1.375000
101.000000	1532.000000	3.000000	1.000000
101.000000	1533.000000	1.000000	1.000000
101.000000	1534.000000	4.000000	1.375000
101.000000	1535.000000	1.000000	1.375000
101.000000	1536.000000	2.000000	1.000000
101.000000	1537.000000	1.000000	1.000000
101.000000	1538.000000	3.000000	1.375000
101.000000	1539.000000	2.000000	1.375000
101.000000	1540.000000	4.000000	1.000000
101.000000	1541.000000	2.000000	1.375000
101.000000	1542.000000	3.000000	1.000000
101.000000	1543.000000	4.000000	1.375000
101.000000	1544.000000	3.000000	1.000000
101.000000	1545.000000	1.000000	1.000000
101.000000	1546.000000	4.000000	1.375000
101.000000	1547.000000	1.000000	1.375000
101.000000	1548.000000	2.000000	1.000000
101.000000	1549.000000	1.000000	1.000000
101.000000	1550.000000	3.000000	1.375000
101.000000	1551.000000	2.000000	1.375000
101.000000	1552.000000	4.000000	1.000000
101.000000	1553.000000	2.000000	1.375000
101.000000	1554.000000	3.000000	1.000000
101.000000	1555.000000	4.000000	1.375000
101.000000	1556.000000	3.000000	1.000000
101.000000	1557.000000	1.000000	1.000000
101.000000	1558.000000	4.000000	1.375000
101.000000	1559.000000	1.000000	1.375000
101.000000	1560.000000	2.000000	1.000000
101.000000	1561.000000	1.000000	1.000000
101.000000	1562.000000	3.000000	1.375000
101.000000	1563.000000	2.000000	1.375000
101.000000	1564.000000	4.000000	1.000000
101.000000	1565.000000	2.000000	1.375000
101.000000	1566.000000	3.000000	1.000000
101.000000	1567.000000	4.000000	1.375000
101.000000	1568.000000	3.000000	1.000000
101.000000	1569.000000	1.000000	1.000000
101.000000	1570.000000	4.000000	1.375000
101.000000	1571.000000	1.000000	1.375000
101.000000	1572.000000	2.000000	1.000000
101.000000	1573.000000	1.000000	1.000000
101.000000	1574.000000	3.000000	1.375000
101.000000	1575.000000	2.000000	1.375000
101.000000	1576.000000	4.000000	1.000000
101.000000	1577.000000	2.000000	1.375000
101.000000	1578.000000	3.000000	1.000000
101.000000	1579.000000	4.000000	1.375000
101.000000	1580.000000	3.000000	1.000000
101.000000	1581.000000	1.000000	1.000000
101.000000	1582.000000	4.000000	1.375000
101.000000	1583.000000	1.000000	1.375000
101.000000	1584.000000	2.000000	1.000000
101.000000	1585.000000	1.000000	1.000000
101.000000	1586.000000	3.000000	1.375000
101.000000	1587.000000	2.000000	1.375000
101.000000	1588.000000	4.000000	1.000000
101.000000	1589.000000	2.000000	1.375000
101.000000	1590.000000	3.000000	1.000000
101.000000	1591.000000	4.000000	1.375000
101.000000	1592.000000	3.000000	1.000000
101.000000	1593.000000	1.000000	1.000000
101.000000	1594.000000	4.000000	1.375000
101.000000	1595.000000	1.000000	1.375000
101.000000	1596.000000	2.000000	1.000000
101.000000	1597.000000	1.000000	1.000000
101.000000	1598.000000	3.000000	1.375000
101.000000	1599.000000	2.000000	1.375000
101.000000	1600.000000	4.000000	1.000000
101.000000	1601.000000	2.000000	1.375000
101.000000	1602.000000	3.000000	1.000000
101.000000	1603.000000	4.000000	1.375000
101.000000	1604.000000	3.000000	1.000000
101.000000	1605.000000	1.000000	1.000000
101.000000	1606.000000	4.000000	1.375000
101.000000	1607.000000	1.000000	1.375000
101.000000	1608.000000	2.000000	1.000000
101.000000	1609.000000	3.000000	1.000000
101.000000	1610.000000	1.000000	1.375000
101.000000	1611.000000	4.000000	1.375000
101.000000	1612.000000	1.000000	1.000000
101.000000	1613.000000	2.000000	1.375000
101.000000	1614.000000	1.000000	1.000000
101.000000	1615.000000	3.000000	1.375000
101.000000	1616.000000	4.000000	1.000000
101.000000	1617.000000	2.000000	1.000000
101.000000	1618.000000	4.000000	1.375000
101.000000	1619.000000	3.000000	1.375000
101.000000	1620.000000	2.000000	1.000000
101.000000	1621.000000	1.000000	1.000000
101.000000	1622.000000	3.000000	1.375000
101.000000	1623.000000	2.000000	1.375000
101.000000	1624.000000	4.000000	1.000000
101.000000	1625.000000	2.000000	1.375000
101.000000	1626.000000	3.000000	1.000000
101.000000	1627.000000	4.000000	1.375000
101.000000	1628.000000	3.000000	1.000000
101.000000	1629.000000	1.000000	1.000000
101.000000	1630.000000	4.000000	1.375000
101.000000	1631.000000	1.000000	1.375000
101.000000	1632.000000	2.000000	1.000000
101.000000	1633.000000	1.000000	1.000000
101.000000	1634.000000	3.000000	1.375000
101.000000	1635.000000	2.000000	1.375000
101.000000	1636.000000	4.000000	1.000000
101.000000	1637.000000	2.000000	1.375000
101.000000	1638.000000	3.000000	1.000000
101.000000	1639.000000	4.000000	1.375000
101.000000	1640.000000	3.000000	1.000000
101.000000	1641.000000	1.000000	1.000000
101.000000	1642.000000	4.000000	1.375000
101.000000	1643.000000	1.000000	1.375000
101.000000	1644.000000	2.000000	1.000000
101.000000	1645.000000	1.000000	1.000000
101.000000	1646.000000	3.000000	1.375000
101.000000	1647.000000	2.000000	1.375000
101.000000	1648.000000	4.000000	1.000000
101.000000	1649.000000	2.000000	1.375000
101.000000	1650.000000	3.000000	1.000000
101.000000	1651.000000	4.000000	1.375000
101.000000	1652.000000	3.000000	1.000000
101.000000	1653.000000	1.000000	1.000000
101.000000	1654.000000	4.000000	1.375000
101.000000	1655.000000	1.000000	1.375000
101.000000	1656.000000	2.000000	1.000000
101.000000	1657.000000	1.000000	1.000000
101.000000	1658.000000	4.000000	1.375000
101.000000	1659.000000	2.000000	1.375000
101.000000	1660.000000	3.000000	1.000000
101.000000	1661.000000	2.000000	1.375000
101.000000	1662.000000	4.000000	1.000000
101.000000	1663.000000	1.000000	1.375000
101.000000	1664.000000	2.000000	1.000000
101.000000	1665.000000	1.000000	1.000000
101.000000	1666.000000	3.000000	1.375000
101.000000	1667.000000	4.000000	1.375000
101.000000	1668.000000	3.000000	1.000000
101.000000	1669.000000	1.000000	1.000000
101.000000	1670.000000	3.000000	1.375000
101.000000	1671.000000	2.000000	1.375000
101.000000	1672.000000	4.000000	1.000000
101.000000	1673.000000	2.000000	1.375000
101.000000	1674.000000	3.000000	1.000000
101.000000	1675.000000	4.000000	1.375000
101.000000	1676.000000	3.000000	1.000000
101.000000	1677.000000	1.000000	1.000000
101.000000	1678.000000	4.000000	1.375000
101.000000	1679.000000	1.000000	1.375000
101.000000	1680.000000	2.000000	1.000000
101.000000	1681.000000	1.000000	1.000000
101.000000	1682.000000	3.000000	1.375000
101.000000	1683.000000	2.000000	1.375000
101.000000	1684.000000	4.000000	1.000000
101.000000	1685.000000	2.000000	1.375000
101.000000	1686.000000	3.000000	1.000000
101.000000	1687.000000	4.000000	1.375000
101.000000	1688.000000	3.000000	1.000000
101.000000	1689.000000	1.000000	1.000000
101.000000	1690.000000	4.000000	1.375000
101.000000	1691.000000	1.000000	1.375000
101.000000	1692.000000	2.000000	1.000000
101.000000	1693.000000	1.000000	1.000000
101.000000	1694.000000	3.000000	1.375000
101.000000	1695.000000	2.000000	1.375000
101.000000	1696.000000	4.000000	1.000000
101.000000	1697.000000	2.000000	1.375000
101.000000	1698.000000	3.000000	1.000000
101.000000	1699.000000	4.000000	1.375000
101.000000	1700.000000	3.000000	1.000000
101.000000	1701.000000	1.000000	1.000000
101.000000	1702.000000	4.000000	1.375000
101.000000	1703.000000	1.000000	1.375000
101.000000	1704.000000	2.000000	1.000000
101.000000	1705.000000	1.000000	1.000000
101.000000	1706.000000	3.000000	1.375000
101.000000	1707.000000	2.000000	1.375000
101.000000	1708.000000	4.000000	1.000000
101.000000	1709.000000	2.000000	1.375000
101.000000	1710.000000	3.000000	1.000000
101.000000	1711.000000	4.000000	1.375000
101.000000	1712.000000	3.000000	1.000000
101.000000	1713.000000	1.000000	1.000000
101.000000	1714.000000	4.000000	1.375000
101.000000	1715.000000	1.000000	1.375000
101.000000	1716.000000	2.000000	1.000000
101.000000	1717.000000	1.000000	1.000000
101.000000	1718.000000	4.000000	1.375000
101.000000	1719.000000	2.000000	1.375000
101.000000	1720.000000	4.000000	1.000000
101.000000	1721.000000	1.000000	1.375000
101.000000	1722.000000	2.000000	1.000000
101.000000	1723.000000	1.000000	1.375000
101.000000	1724.000000	3.000000	1.000000
101.000000	1725.000000	4.000000	1.000000
101.000000	1726.000000	3.000000	1.375000
101.000000	1727.000000	2.000000	1.375000
101.000000	1728.000000	3.000000	1.000000
101.000000	1729.000000	1.000000	1.000000
101.000000	1730.000000	3.000000	1.375000
101.000000	1731.000000	2.000000	1.375000
101.000000	1732.000000	4.000000	1.000000
101.000000	1733.000000	2.000000	1.375000
101.000000	1734.000000	3.000000	1.000000
101.000000	1735.000000	4.000000	1.375000
101.000000	1736.000000	3.000000	1.000000
101.000000	1737.000000	1.000000	1.000000
101.000000	1738.000000	4.000000	1.375000
101.000000	1739.000000	1.000000	1.375000
101.000000	1740.000000	2.000000	1.000000
101.000000	1741.000000	1.000000	1.000000
101.000000	1742.000000	3.000000	1.375000
101.000000	1743.000000	2.000000	1.375000
101.000000	1744.000000	4.000000	1.000000
101.000000	1745.000000	2.000000	1.375000
101.000000	1746.000000	3.000000	1.000000
101.000000	1747.000000	4.000000	1.375000
101.000000	1748.000000	3.000000	1.000000
101.000000	1749.000000	1.000000	1.000000
101.000000	1750.000000	4.000000	1.375000
101.000000	1751.000000	1.000000	1.375000
101.000000	1752.000000	2.000000	1.000000
101.000000	1753.000000	1.000000	1.000000
101.000000	1754.000000	3.000000	1.375000
101.000000	1755.000000	2.000000	1.375000
101.000000	1756.000000	4.000000	1.000000
101.000000	1757.000000	2.000000	1.375000
101.000000	1758.000000	3.000000	1.000000
101.000000	1759.000000	4.000000	1.375000
101.000000	1760.000000	3.000000	1.000000
101.000000	1761.000000	1.000000	1.000000
101.000000	1762.000000	4.000000	1.375000
101.000000	1763.000000	1.000000	1.375000
101.000000	1764.000000	2.000000	1.000000
101.000000	1765.000000	1.000000	1.000000
101.000000	1766.000000	3.000000	1.375000
101.000000	1767.000000	2.000000	1.375000
101.000000	1768.000000	4.000000	1.000000
101.000000	1769.000000	2.000000	1.375000
101.000000	1770.000000	3.000000	1.000000
101.000000	1771.000000	4.000000	1.375000
101.000000	1772.000000	3.000000	1.000000
101.000000	1773.000000	1.000000	1.000000
101.000000	1774.000000	4.000000	1.375000
101.000000	1775.000000	1.000000	1.375000
101.000000	1776.000000	2.000000	1.000000
101.000000	1777.000000	1.000000	1.000000
101.000000	1778.000000	3.000000	1.375000
101.000000	1779.000000	2.000000	1.375000
101.000000	1780.000000	4.000000	1.000000
101.000000	1781.000000	2.000000	1.375000
101.000000	1782.000000	3.000000	1.000000
101.000000	1783.000000	4.000000	1.375000
101.000000	1784.000000	3.000000	1.000000
101.000000	1785.000000	1.000000	1.000000
101.000000	1786.000000	4.000000	1.375000
101.000000	1787.000000	1.000000	1.375000
101.000000	1788.000000	2.000000	1.000000
101.000000	1789.000000	1.000000	1.000000
101.000000	1790.000000	3.000000	1.375000
101.000000	1791.000000	4.000000	1.375000
101.000000	1792.000000	3.000000	1.000000
101.000000	1793.000000	2.000000	1.375000
101.000000	1794.000000	4.000000	1.000000
101.000000	1795.000000	1.000000	1.375000
101.000000	1796.000000	4.000000	1.000000
101.000000	1797.000000	2.000000	1.000000
101.000000	1798.000000	3.000000	1.375000
101.000000	1799.000000	1.000000	1.375000
101.000000	1800.000000	2.000000	1.000000
101.000000	1801.000000	1.000000	1.000000
101.000000	1802.000000	3.000000	1.375000
101.000000	1803.000000	2.000000	1.375000
101.000000	1804.000000	4.000000	1.000000
101.000000	1805.000000	2.000000	1.375000
101.000000	1806.000000	3.000000	1.000000
101.000000	1807.000000	4.000000	1.375000
101.000000	1808.000000	3.000000	1.000000
101.000000	1809.000000	1.000000	1.000000
101.000000	1810.000000	4.000000	1.375000
101.000000	1811.000000	1.000000	1.375000
101.000000	1812.000000	2.000000	1.000000
101.000000	1813.000000	1.000000	1.000000
101.000000	1814.000000	3.000000	1.375000
101.000000	1815.000000	2.000000	1.375000
101.000000	1816.000000	4.000000	1.000000
101.000000	1817.000000	2.000000	1.375000
101.000000	1818.000000	3.000000	1.000000
101.000000	1819.000000	4.000000	1.375000
101.000000	1820.000000	3.000000	1.000000
101.000000	1821.000000	1.000000	1.000000
101.000000	1822.000000	4.000000	1.375000
101.000000	1823.000000	1.000000	1.375000
101.000000	1824.000000	2.000000	1.000000
101.000000	1825.000000	1.000000	1.000000
101.000000	1826.000000	3.000000	1.375000
101.000000	1827.000000	2.000000	1.375000
101.000000	1828.000000	4.000000	1.000000
101.000000	1829.000000	2.000000	1.375000
101.000000	1830.000000	3.000000	1.000000
101.000000	1831.000000	4.000000	1.375000
101.000000	1832.000000	3.000000	1.000000
101.000000	1833.000000	1.000000	1.000000
101.000000	1834.000000	4.000000	1.375000
101.000000	1835.000000	1.000000	1.375000
101.000000	1836.000000	2.000000	1.000000
101.000000	1837.000000	1.000000	1.000000
101.000000	1838.000000	3.000000	1.375000
101.000000	1839.000000	2.000000	1.375000
101.000000	1840.000000	4.000000	1.000000
101.000000	1841.000000	2.000000	1.375000
101.000000	1842.000000	3.000000	1.000000
101.000000	1843.000000	4.000000	1.375000
101.000000	1844.000000	3.000000	1.000000
101.000000	1845.000000	1.000000	1.000000
101.000000	1846.000000	4.000000	1.375000
101.000000	1847.000000	1.000000	1.375000
101.000000	1848.000000	2.000000	1.000000
101.000000	1849.000000	3.000000	1.000000
101.000000	1850.000000	2.000000	1.375000
101.000000	1851.000000	4.000000	1.375000
101.000000	1852.000000	2.000000	1.000000
101.000000	1853.000000	3.000000	1.375000
101.000000	1854.000000	1.000000	1.000000
101.000000	1855.000000	4.000000	1.375000
101.000000	1856.000000	1.000000	1.000000
101.000000	1857.000000	2.000000	1.000000
101.000000	1858.000000	1.000000	1.375000
101.000000	1859.000000	3.000000	1.375000
101.000000	1860.000000	4.000000	1.000000
101.000000	1861.000000	1.000000	1.000000
101.000000	1862.000000	3.000000	1.375000
101.000000	1863.000000	2.000000	1.375000
101.000000	1864.000000	4.000000	1.000000
101.000000	1865.000000	2.000000	1.375000
101.000000	1866.000000	3.000000	1.000000
101.000000	1867.000000	4.000000	1.375000
101.000000	1868.000000	3.000000	1.000000
101.000000	1869.000000	1.000000	1.000000
101.000000	1870.000000	4.000000	1.375000
101.000000	1871.000000	1.000000	1.375000
101.000000	1872.000000	2.000000	1.000000
101.000000	1873.000000	1.000000	1.000000
101.000000	1874.000000	3.000000	1.375000
101.000000	1875.000000	2.000000	1.375000
101.000000	1876.000000	4.000000	1.000000
101.000000	1877.000000	2.000000	1.375000
101.000000	1878.000000	3.000000	1.000000
101.000000	1879.000000	4.000000	1.375000
101.000000	1880.000000	3.000000	1.000000
101.000000	1881.000000	1.000000	1.000000
101.000000	1882.000000	4.000000	1.375000
101.000000	1883.000000	1.000000	1.375000
101.000000	1884.000000	2.000000	1.000000
101.000000	1885.000000	4.000000	1.000000
101.000000	1886.000000	2.000000	1.375000
101.000000	1887.000000	4.000000	1.375000
101.000000	1888.000000	3.000000	1.000000
101.000000	1889.000000	1.000000	1.375000
101.000000	1890.000000	2.000000	1.000000
101.000000	1891.000000	1.000000	1.375000
101.000000	1892.000000	4.000000	1.000000
101.000000	1893.000000	1.000000	1.000000
101.000000	1894.000000	3.000000	1.375000
101.000000	1895.000000	2.000000	1.375000
101.000000	1896.000000	3.000000	1.000000
101.000000	1897.000000	1.000000	1.000000
101.000000	1898.000000	3.000000	1.375000
101.000000	1899.000000	2.000000	1.375000
101.000000	1900.000000	4.000000	1.000000
101.000000	1901.000000	2.000000	1.375000
101.000000	1902.000000	3.000000	1.000000
101.000000	1903.000000	4.000000	1.375000
101.000000	1904.000000	3.000000	1.000000
101.000000	1905.000000	1.000000	1.000000
101.000000	1906.000000	4.000000	1.375000
101.000000	1907.000000	1.000000	1.375000
101.000000	1908.000000	2.000000	1.000000
101.000000	1909.000000	1.000000	1.000000
101.000000	1910.000000	3.000000	1.375000
101.000000	1911.000000	2.000000	1.375000
101.000000	1912.000000	4.000000	1.000000
101.000000	1913.000000	2.000000	1.375000
101.000000	1914.000000	3.000000	1.000000
101.000000	1915.000000	4.000000	1.375000
101.000000	1916.000000	3.000000	1.000000
101.000000	1917.000000	1.000000	1.000000
101.000000	1918.000000	4.000000	1.375000
101.000000	1919.000000	1.000000	1.375000
101.000000	1920.000000	2.000000	1.000000
101.000000	1921.000000	1.000000	1.000000
101.000000	1922.000000	4.000000	1.375000
101.000000	1923.000000	1.000000	1.375000
101.000000	1924.000000	3.000000	1.000000
101.000000	1925.000000	2.000000	1.375000
101.000000	1926.000000	4.000000	1.000000
101.000000	1927.000000	2.000000	1.375000
101.000000	1928.000000	3.000000	1.000000
101.000000	1929.000000	4.000000	1.000000
101.000000	1930.000000	3.000000	1.375000
101.000000	1931.000000	1.000000	1.375000
101.000000	1932.000000	2.000000	1.000000
101.000000	1933.000000	1.000000	1.000000
101.000000	1934.000000	3.000000	1.375000
101.000000	1935.000000	2.000000	1.375000
101.000000	1936.000000	4.000000	1.000000
101.000000	1937.000000	2.000000	1.375000
101.000000	1938.000000	3.000000	1.000000
101.000000	1939.000000	4.000000	1.375000
101.000000	1940.000000	3.000000	1.000000
101.000000	1941.000000	1.000000	1.000000
101.000000	1942.000000	4.000000	1.375000
101.000000	1943.000000	1.000000	1.375000
101.000000	1944.000000	2.000000	1.000000
101.000000	1945.000000	1.000000	1.000000
101.000000	1946.000000	3.000000	1.375000
101.000000	1947.000000	2.000000	1.375000
101.000000	1948.000000	4.000000	1.000000
101.000000	1949.000000	2.000000	1.375000
101.000000	1950.000000	3.000000	1.000000
101.000000	1951.000000	4.000000	1.375000
101.000000	1952.000000	3.000000	1.000000
101.000000	1953.000000	1.000000	1.000000
101.000000	1954.000000	4.000000	1.375000
101.000000	1955.000000	1.000000	1.375000
101.000000	1956.000000	2.000000	1.000000
101.000000	1957.000000	1.000000	1.000000
101.000000	1958.000000	3.000000	1.375000
101.000000	1959.000000	2.000000	1.375000
101.000000	1960.000000	4.000000	1.000000
101.000000	1961.000000	2.000000	1.375000
101.000000	1962.000000	3.000000	1.000000
101.000000	1963.000000	4.000000	1.375000
101.000000	1964.000000	3.000000	1.000000
101.000000	1965.000000	1.000000	1.000000
101.000000	1966.000000	4.000000	1.375000
101.000000	1967.000000	1.000000	1.375000
101.000000	1968.000000	2.000000	1.000000
101.000000	1969.000000	1.000000	1.000000
101.000000	1970.000000	3.000000	1.375000
101.000000	1971.000000	2.000000	1.375000
101.000000	1972.000000	4.000000	1.000000
101.000000	1973.000000	2.000000	1.375000
101.000000	1974.000000	3.000000	1.000000
101.000000	1975.000000	4.000000	1.375000
101.000000	1976.000000	3.000000	1.000000
101.000000	1977.000000	1.000000	1.000000
101.000000	1978.000000	4.000000	1.375000
101.000000	1979.000000	1.000000	1.375000
101.000000	1980.000000	2.000000	1.000000
101.000000	1981.000000	1.000000	1.000000
101.000000	1982.000000	3.000000	1.375000
101.000000	1983.000000	2.000000	1.375000
101.000000	1984.000000	4.000000	1.000000
101.000000	1985.000000	2.000000	1.375000
101.000000	1986.000000	3.000000	1.000000
101.000000	1987.000000	4.000000	1.375000
101.000000	1988.000000	3.000000	1.000000
101.000000	1989.000000	1.000000	1.000000
101.000000	1990.000000	4.000000	1.375000
101.000000	1991.000000	1.000000	1.375000
101.000000	1992.000000	2.000000	1.000000
101.000000	1993.000000	1.000000	1.000000
101.000000	1994.000000	3.000000	1.375000
101.000000	1995.000000	2.000000	1.375000
101.000000	1996.000000	4.000000	1.000000
101.000000	1997.000000	2.000000	1.375000
101.000000	1998.000000	3.000000	1.000000
101.000000	1999.000000	4.000000	1.375000
[truncated: 90,341 more rows]
