# Supplementary material for: Ego Depletion Impairs Implicit Learning
Source: PLoS One. 2014 Oct 2;9(10):e109370. doi: 10.1371/journal.pone.0109370 (PMC4183724; doi:10.1371/journal.pone.0109370)
Supplement: Data S1 — Depletion data. (ZIP) [file pone.0109370.s001.zip › Exp2-1_ResponseData.csv]

ppt	response_key	response_time	trial_num	hit
101.000000	2.000000	1414533.624683	1.000000	1.000000
101.000000	4.000000	1414534.274477	2.000000	1.000000
101.000000	1.000000	1414534.624348	3.000000	1.000000
101.000000	2.000000	1414535.307454	4.000000	0.000000
101.000000	1.000000	1414536.057182	5.000000	1.000000
101.000000	4.000000	1414536.323771	6.000000	0.000000
101.000000	3.000000	1414536.740307	7.000000	1.000000
101.000000	1.000000	1414537.406727	8.000000	0.000000
101.000000	3.000000	1414538.156472	9.000000	1.000000
101.000000	2.000000	1414538.672987	10.000000	0.000000
101.000000	4.000000	1414539.072830	11.000000	0.000000
101.000000	4.000000	1414539.622639	12.000000	1.000000
101.000000	3.000000	1414539.972524	13.000000	1.000000
101.000000	2.000000	1414540.389044	14.000000	0.000000
101.000000	4.000000	1414541.038822	15.000000	1.000000
101.000000	3.000000	1414541.721901	16.000000	1.000000
101.000000	4.000000	1414542.288403	17.000000	0.000000
101.000000	1.000000	1414542.888189	18.000000	0.000000
101.000000	3.000000	1414543.154762	19.000000	0.000000
101.000000	4.000000	1414543.954493	20.000000	0.000000
101.000000	2.000000	1414544.520969	21.000000	1.000000
101.000000	2.000000	1414545.320678	23.000000	0.000000
101.000000	1.000000	1414545.820523	24.000000	1.000000
101.000000	4.000000	1414546.303686	25.000000	0.000000
101.000000	1.000000	1414547.086753	26.000000	0.000000
101.000000	3.000000	1414547.819836	28.000000	0.000000
101.000000	4.000000	1414548.769512	29.000000	1.000000
101.000000	1.000000	1414549.019420	30.000000	1.000000
101.000000	2.000000	1414549.502587	31.000000	0.000000
101.000000	4.000000	1414550.085721	32.000000	1.000000
101.000000	2.000000	1414550.768823	33.000000	1.000000
101.000000	4.000000	1414551.335299	35.000000	0.000000
101.000000	1.000000	1414552.168338	36.000000	1.000000
101.000000	1.000000	1414553.201334	38.000000	1.000000
101.000000	4.000000	1414553.567870	39.000000	1.000000
101.000000	3.000000	1414554.250954	40.000000	1.000000
101.000000	4.000000	1414555.000716	41.000000	1.000000
101.000000	1.000000	1414555.350599	42.000000	1.000000
101.000000	2.000000	1414555.700467	43.000000	1.000000
101.000000	4.000000	1414556.383570	44.000000	1.000000
101.000000	2.000000	1414557.066648	45.000000	1.000000
101.000000	1.000000	1414557.333244	46.000000	0.000000
101.000000	1.000000	1414558.482855	48.000000	1.000000
101.000000	3.000000	1414559.016001	49.000000	0.000000
101.000000	1.000000	1414559.582507	50.000000	1.000000
101.000000	4.000000	1414559.782416	51.000000	0.000000
101.000000	3.000000	1414560.648764	52.000000	1.000000
101.000000	4.000000	1414561.265238	53.000000	1.000000
101.000000	1.000000	1414561.598458	54.000000	1.000000
101.000000	2.000000	1414561.915014	55.000000	0.000000
101.000000	4.000000	1414562.664741	56.000000	1.000000
101.000000	2.000000	1414563.297885	57.000000	0.000000
101.000000	3.000000	1414563.631089	58.000000	0.000000
101.000000	1.000000	1414564.747377	60.000000	1.000000
101.000000	3.000000	1414565.130558	61.000000	1.000000
101.000000	1.000000	1414565.813676	62.000000	1.000000
101.000000	4.000000	1414566.080262	63.000000	0.000000
101.000000	3.000000	1414566.830014	64.000000	1.000000
101.000000	4.000000	1414567.579765	65.000000	1.000000
101.000000	1.000000	1414567.796328	66.000000	0.000000
101.000000	2.000000	1414568.229521	67.000000	1.000000
101.000000	4.000000	1414568.929283	68.000000	1.000000
101.000000	2.000000	1414569.579065	69.000000	0.000000
101.000000	3.000000	1414570.062249	70.000000	1.000000
101.000000	1.000000	1414570.378763	71.000000	0.000000
101.000000	2.000000	1414571.028573	72.000000	0.000000
101.000000	4.000000	1414571.561695	73.000000	0.000000
101.000000	1.000000	1414572.094868	74.000000	1.000000
101.000000	4.000000	1414572.528050	75.000000	1.000000
101.000000	3.000000	1414573.194561	76.000000	1.000000
101.000000	4.000000	1414573.810945	77.000000	0.000000
101.000000	1.000000	1414574.310771	78.000000	1.000000
101.000000	2.000000	1414574.477373	79.000000	0.000000
101.000000	4.000000	1414575.260456	80.000000	1.000000
101.000000	4.000000	1414575.360413	80.000000	1.000000
101.000000	2.000000	1414576.010191	81.000000	1.000000
101.000000	3.000000	1414576.443380	82.000000	0.000000
101.000000	1.000000	1414576.993191	83.000000	0.000000
101.000000	1.000000	1414577.376388	84.000000	1.000000
101.000000	3.000000	1414578.026146	85.000000	0.000000
101.000000	1.000000	1414578.459375	86.000000	1.000000
101.000000	4.000000	1414578.809240	87.000000	1.000000
101.000000	3.000000	1414579.459015	88.000000	1.000000
101.000000	4.000000	1414580.158766	89.000000	1.000000
101.000000	1.000000	1414580.475326	90.000000	1.000000
101.000000	2.000000	1414580.741912	91.000000	0.000000
101.000000	4.000000	1414581.541646	92.000000	1.000000
101.000000	1.000000	1414582.158088	93.000000	0.000000
101.000000	1.000000	1414583.724228	96.000000	1.000000
101.000000	3.000000	1414583.990793	97.000000	1.000000
101.000000	1.000000	1414584.923811	98.000000	0.000000
101.000000	3.000000	1414585.023771	99.000000	0.000000
101.000000	4.000000	1414585.057089	99.000000	1.000000
101.000000	4.000000	1414586.489923	101.000000	1.000000
101.000000	1.000000	1414586.873124	102.000000	1.000000
101.000000	2.000000	1414587.173037	103.000000	1.000000
101.000000	4.000000	1414587.889465	104.000000	1.000000
101.000000	2.000000	1414588.605902	105.000000	1.000000
101.000000	3.000000	1414589.055731	106.000000	0.000000
101.000000	1.000000	1414589.988741	108.000000	1.000000
101.000000	2.000000	1414590.271980	109.000000	1.000000
101.000000	1.000000	1414591.021723	110.000000	1.000000
101.000000	4.000000	1414591.371595	111.000000	1.000000
101.000000	3.000000	1414592.021379	112.000000	1.000000
101.000000	2.000000	1414592.721148	113.000000	1.000000
101.000000	3.000000	1414593.104339	114.000000	1.000000
101.000000	1.000000	1414593.437570	115.000000	1.000000
101.000000	3.000000	1414593.854086	116.000000	0.000000
101.000000	3.000000	1414594.203991	116.000000	1.000000
101.000000	4.000000	1414594.837096	117.000000	1.000000
101.000000	3.000000	1414595.203622	118.000000	0.000000
101.000000	1.000000	1414595.370219	118.000000	0.000000
101.000000	1.000000	1414596.186604	120.000000	0.000000
101.000000	34.000000	1414596.586490	121.000000	0.000000
101.000000	2.000000	1414597.369532	122.000000	0.000000
101.000000	4.000000	1414597.802738	123.000000	0.000000
101.000000	3.000000	1414598.369223	124.000000	1.000000
101.000000	4.000000	1414599.085633	125.000000	1.000000
101.000000	1.000000	1414599.468837	126.000000	1.000000
101.000000	2.000000	1414599.835384	127.000000	1.000000
101.000000	3.000000	1414600.335201	128.000000	0.000000
101.000000	4.000000	1414600.568443	128.000000	1.000000
101.000000	2.000000	1414601.184913	129.000000	1.000000
101.000000	3.000000	1414601.684738	130.000000	0.000000
101.000000	1.000000	1414602.584417	132.000000	1.000000
101.000000	4.000000	1414603.034265	133.000000	0.000000
101.000000	1.000000	1414603.834088	135.000000	0.000000
101.000000	3.000000	1414604.017298	135.000000	0.000000
101.000000	1.000000	1414605.033577	136.000000	0.000000
101.000000	2.000000	1414605.350155	137.000000	1.000000
101.000000	3.000000	1414605.833316	138.000000	0.000000
101.000000	3.000000	1414606.116580	139.000000	1.000000
101.000000	1.000000	1414606.833001	140.000000	1.000000
101.000000	4.000000	1414607.466079	141.000000	1.000000
101.000000	1.000000	1414607.832634	142.000000	1.000000
101.000000	2.000000	1414607.999244	142.000000	0.000000
101.000000	3.000000	1414608.132538	143.000000	1.000000
101.000000	1.000000	1414608.998913	144.000000	0.000000
101.000000	1.000000	1414609.915259	146.000000	1.000000
101.000000	4.000000	1414610.031884	146.000000	0.000000
101.000000	4.000000	1414610.348446	147.000000	1.000000
101.000000	3.000000	1414611.031536	148.000000	1.000000
101.000000	4.000000	1414611.664662	149.000000	1.000000
101.000000	1.000000	1414612.114504	150.000000	1.000000
101.000000	1.000000	1414612.597681	151.000000	0.000000
101.000000	4.000000	1414613.164154	152.000000	1.000000
101.000000	2.000000	1414613.763947	153.000000	1.000000
101.000000	3.000000	1414614.330400	155.000000	0.000000
101.000000	1.000000	1414615.246771	156.000000	1.000000
101.000000	3.000000	1414615.846566	157.000000	0.000000
101.000000	1.000000	1414616.313052	158.000000	1.000000
101.000000	4.000000	1414616.729585	159.000000	0.000000
101.000000	4.000000	1414617.945827	161.000000	1.000000
101.000000	1.000000	1414618.279063	162.000000	1.000000
101.000000	2.000000	1414618.645613	163.000000	1.000000
101.000000	4.000000	1414619.495310	164.000000	0.000000
101.000000	2.000000	1414620.078449	165.000000	1.000000
101.000000	4.000000	1414620.611600	166.000000	0.000000
101.000000	1.000000	1414621.394666	168.000000	0.000000
101.000000	4.000000	1414621.877831	169.000000	0.000000
101.000000	1.000000	1414622.610914	170.000000	1.000000
101.000000	3.000000	1414623.044103	171.000000	0.000000
101.000000	3.000000	1414623.593925	172.000000	1.000000
101.000000	3.000000	1414624.277017	173.000000	0.000000
101.000000	4.000000	1414624.393710	173.000000	0.000000
101.000000	4.000000	1414625.643222	176.000000	1.000000
101.000000	2.000000	1414626.309667	177.000000	0.000000
101.000000	3.000000	1414626.826186	178.000000	1.000000
101.000000	1.000000	1414627.692513	180.000000	0.000000
101.000000	3.000000	1414628.159043	181.000000	1.000000
101.000000	1.000000	1414628.808779	182.000000	1.000000
101.000000	3.000000	1414629.142018	183.000000	0.000000
101.000000	4.000000	1414629.308632	183.000000	0.000000
101.000000	3.000000	1414630.041818	184.000000	0.000000
101.000000	4.000000	1414630.491553	185.000000	0.000000
101.000000	1.000000	1414630.958092	186.000000	1.000000
101.000000	4.000000	1414631.924407	188.000000	1.000000
101.000000	4.000000	1414632.007710	188.000000	1.000000
101.000000	2.000000	1414632.590840	189.000000	0.000000
101.000000	3.000000	1414633.024022	190.000000	1.000000
101.000000	2.000000	1414633.490526	191.000000	0.000000
101.000000	1.000000	1414634.140314	192.000000	1.000000
101.000000	3.000000	1414634.723436	193.000000	0.000000
101.000000	1.000000	1414635.156647	194.000000	1.000000
101.000000	4.000000	1414635.423217	195.000000	1.000000
101.000000	2.000000	1414636.106306	196.000000	0.000000
101.000000	3.000000	1414636.489485	196.000000	0.000000
101.000000	4.000000	1414636.922693	197.000000	1.000000
101.000000	1.000000	1414637.305873	198.000000	1.000000
101.000000	4.000000	1414638.288889	200.000000	1.000000
101.000000	2.000000	1414638.888679	201.000000	0.000000
101.000000	3.000000	1414639.255211	202.000000	0.000000
101.000000	2.000000	1414639.655078	203.000000	1.000000
101.000000	1.000000	1414639.971646	203.000000	0.000000
101.000000	1.000000	1414640.338204	204.000000	1.000000
101.000000	3.000000	1414640.871322	205.000000	0.000000
101.000000	1.000000	1414641.404487	206.000000	1.000000
101.000000	4.000000	1414641.721026	207.000000	1.000000
101.000000	2.000000	1414642.370827	208.000000	0.000000
101.000000	3.000000	1414642.670719	208.000000	0.000000
101.000000	4.000000	1414643.203894	209.000000	1.000000
101.000000	1.000000	1414643.670377	210.000000	0.000000
101.000000	3.000000	1414643.920296	211.000000	0.000000
101.000000	3.000000	1414644.620061	212.000000	0.000000
101.000000	2.000000	1414645.453111	213.000000	0.000000
101.000000	1.000000	1414646.169515	215.000000	0.000000
101.000000	1.000000	1414646.602712	216.000000	0.000000
101.000000	3.000000	1414647.185847	217.000000	0.000000
101.000000	4.000000	1414647.885613	218.000000	0.000000
101.000000	4.000000	1414648.235491	219.000000	0.000000
101.000000	2.000000	1414648.801989	220.000000	0.000000
101.000000	3.000000	1414649.051871	220.000000	0.000000
101.000000	3.000000	1414649.618351	221.000000	0.000000
101.000000	4.000000	1414649.635001	221.000000	0.000000
101.000000	4.000000	1414650.934572	224.000000	1.000000
101.000000	1.000000	1414651.634333	225.000000	0.000000
101.000000	2.000000	1414652.117496	226.000000	0.000000
101.000000	1.000000	1414652.967191	228.000000	1.000000
101.000000	2.000000	1414653.267110	229.000000	0.000000
101.000000	3.000000	1414653.450373	229.000000	0.000000
101.000000	1.000000	1414654.166788	230.000000	0.000000
101.000000	34.000000	1414654.216764	230.000000	0.000000
101.000000	4.000000	1414654.533333	231.000000	0.000000
101.000000	4.000000	1414655.266418	232.000000	0.000000
101.000000	4.000000	1414655.799553	233.000000	1.000000
101.000000	1.000000	1414656.232755	234.000000	1.000000
101.000000	3.000000	1414656.782567	235.000000	0.000000
101.000000	3.000000	1414657.848847	237.000000	1.000000
101.000000	1.000000	1414658.282051	238.000000	0.000000
101.000000	3.000000	1414659.248396	240.000000	0.000000
101.000000	2.000000	1414659.381674	240.000000	1.000000
101.000000	1.000000	1414660.231377	242.000000	0.000000
101.000000	3.000000	1414661.297692	244.000000	0.000000
101.000000	4.000000	1414661.997450	245.000000	0.000000
101.000000	1.000000	1414662.597249	246.000000	0.000000
101.000000	2.000000	1414662.880484	247.000000	1.000000
101.000000	4.000000	1414663.480256	248.000000	1.000000
101.000000	2.000000	1414664.146726	249.000000	1.000000
101.000000	3.000000	1414664.596564	250.000000	1.000000
101.000000	2.000000	1414665.029745	251.000000	0.000000
101.000000	3.000000	1414665.512894	252.000000	0.000000
101.000000	1.000000	1414665.729518	252.000000	0.000000
101.000000	4.000000	1414666.229335	253.000000	0.000000
101.000000	1.000000	1414666.612536	254.000000	1.000000
101.000000	4.000000	1414666.929092	255.000000	1.000000
101.000000	3.000000	1414667.612199	256.000000	0.000000
101.000000	4.000000	1414668.345256	257.000000	1.000000
101.000000	1.000000	1414668.678487	258.000000	1.000000
101.000000	2.000000	1414668.961727	259.000000	0.000000
101.000000	4.000000	1414669.778120	260.000000	1.000000
101.000000	2.000000	1414670.444556	261.000000	1.000000
101.000000	3.000000	1414670.861104	262.000000	1.000000
101.000000	2.000000	1414671.260947	263.000000	1.000000
101.000000	1.000000	1414671.894063	264.000000	1.000000
101.000000	2.000000	1414671.910730	264.000000	0.000000
101.000000	3.000000	1414672.377212	265.000000	0.000000
101.000000	2.000000	1414673.160278	267.000000	0.000000
101.000000	4.000000	1414673.443529	267.000000	0.000000
101.000000	2.000000	1414673.993360	268.000000	0.000000
101.000000	3.000000	1414674.393205	269.000000	0.000000
101.000000	4.000000	1414674.943022	270.000000	0.000000
101.000000	4.000000	1414676.042648	272.000000	1.000000
101.000000	2.000000	1414676.775708	273.000000	1.000000
101.000000	3.000000	1414677.225576	274.000000	1.000000
101.000000	2.000000	1414677.675423	275.000000	0.000000
101.000000	2.000000	1414678.241891	276.000000	0.000000
101.000000	4.000000	1414679.224870	278.000000	1.000000
101.000000	1.000000	1414680.457814	280.000000	0.000000
101.000000	2.000000	1414681.040942	281.000000	1.000000
101.000000	4.000000	1414681.674054	283.000000	1.000000
101.000000	1.000000	1414682.373808	284.000000	1.000000
101.000000	3.000000	1414683.090237	285.000000	1.000000
101.000000	2.000000	1414684.456414	288.000000	1.000000
101.000000	1.000000	1414685.572723	290.000000	1.000000
101.000000	4.000000	1414685.839295	291.000000	1.000000
101.000000	3.000000	1414686.622359	292.000000	1.000000
101.000000	4.000000	1414687.255459	293.000000	1.000000
101.000000	1.000000	1414687.572031	294.000000	1.000000
101.000000	2.000000	1414687.955234	295.000000	1.000000
101.000000	4.000000	1414688.621679	296.000000	1.000000
101.000000	2.000000	1414689.321438	297.000000	1.000000
101.000000	3.000000	1414689.887913	298.000000	0.000000
101.000000	1.000000	1414690.770943	300.000000	1.000000
101.000000	3.000000	1414691.187472	301.000000	1.000000
101.000000	1.000000	1414691.770601	302.000000	1.000000
101.000000	4.000000	1414692.153799	303.000000	1.000000
101.000000	2.000000	1414692.786917	304.000000	0.000000
101.000000	3.000000	1414693.020170	304.000000	0.000000
101.000000	4.000000	1414693.553322	305.000000	1.000000
101.000000	1.000000	1414693.953205	306.000000	1.000000
101.000000	2.000000	1414694.303081	307.000000	1.000000
101.000000	4.000000	1414694.952822	308.000000	1.000000
101.000000	3.000000	1414695.869203	309.000000	0.000000
101.000000	3.000000	1414696.269058	311.000000	0.000000
101.000000	2.000000	1414696.535617	311.000000	0.000000
101.000000	1.000000	1414697.185416	312.000000	0.000000
101.000000	1.000000	1414698.151755	314.000000	1.000000
101.000000	4.000000	1414698.401661	315.000000	0.000000
101.000000	1.000000	1414699.318031	316.000000	0.000000
101.000000	4.000000	1414699.867825	317.000000	1.000000
101.000000	1.000000	1414700.284350	318.000000	1.000000
101.000000	1.000000	1414700.767526	319.000000	0.000000
101.000000	4.000000	1414701.267347	320.000000	1.000000
101.000000	2.000000	1414701.917124	321.000000	1.000000
101.000000	3.000000	1414702.450276	322.000000	0.000000
101.000000	1.000000	1414703.399936	324.000000	1.000000
101.000000	3.000000	1414703.866460	325.000000	0.000000
101.000000	1.000000	1414704.432986	326.000000	1.000000
101.000000	4.000000	1414704.832809	327.000000	1.000000
101.000000	3.000000	1414705.465929	328.000000	1.000000
101.000000	4.000000	1414706.149012	329.000000	1.000000
101.000000	1.000000	1414706.532231	330.000000	1.000000
101.000000	1.000000	1414707.015362	331.000000	0.000000
101.000000	4.000000	1414707.598527	332.000000	1.000000
101.000000	2.000000	1414708.381584	333.000000	1.000000
101.000000	3.000000	1414708.764781	334.000000	0.000000
101.000000	1.000000	1414709.597837	336.000000	0.000000
101.000000	3.000000	1414710.064371	337.000000	1.000000
101.000000	1.000000	1414710.697453	338.000000	1.000000
101.000000	4.000000	1414711.080636	339.000000	1.000000
101.000000	3.000000	1414711.680453	340.000000	0.000000
101.000000	4.000000	1414712.463520	341.000000	1.000000
101.000000	1.000000	1414712.813403	342.000000	1.000000
101.000000	2.000000	1414713.213284	343.000000	1.000000
101.000000	4.000000	1414713.863019	344.000000	1.000000
101.000000	2.000000	1414714.446179	345.000000	0.000000
101.000000	3.000000	1414715.062610	346.000000	0.000000
101.000000	1.000000	1414715.962322	348.000000	1.000000
101.000000	2.000000	1414716.328865	349.000000	1.000000
101.000000	4.000000	1414716.795369	350.000000	0.000000
101.000000	4.000000	1414718.111612	352.000000	1.000000
101.000000	3.000000	1414718.778026	353.000000	1.000000
101.000000	1.000000	1414719.227867	354.000000	0.000000
101.000000	4.000000	1414719.344487	355.000000	0.000000
101.000000	3.000000	1414720.177544	356.000000	1.000000
101.000000	2.000000	1414720.810662	357.000000	0.000000
101.000000	1.000000	1414721.260528	358.000000	1.000000
101.000000	2.000000	1414721.860306	359.000000	0.000000
101.000000	4.000000	1414722.360111	360.000000	1.000000
101.000000	3.000000	1414722.676696	361.000000	1.000000
101.000000	1.000000	1414723.359810	362.000000	1.000000
101.000000	4.000000	1414723.626365	363.000000	1.000000
101.000000	3.000000	1414724.342778	364.000000	1.000000
101.000000	4.000000	1414725.059207	365.000000	1.000000
101.000000	1.000000	1414725.459099	366.000000	1.000000
101.000000	3.000000	1414725.858936	367.000000	0.000000
101.000000	4.000000	1414726.475390	368.000000	1.000000
101.000000	2.000000	1414727.158478	369.000000	1.000000
101.000000	3.000000	1414727.508367	370.000000	1.000000
101.000000	2.000000	1414727.891579	371.000000	1.000000
101.000000	1.000000	1414728.624659	372.000000	1.000000
101.000000	3.000000	1414728.957881	373.000000	1.000000
101.000000	1.000000	1414729.474363	374.000000	0.000000
101.000000	4.000000	1414730.007498	375.000000	1.000000
101.000000	3.000000	1414730.557327	376.000000	1.000000
101.000000	4.000000	1414731.223748	377.000000	1.000000
101.000000	3.000000	1414731.507020	378.000000	0.000000
101.000000	2.000000	1414731.573642	378.000000	0.000000
101.000000	1.000000	1414731.740267	378.000000	0.000000
101.000000	4.000000	1414732.606661	380.000000	1.000000
101.000000	2.000000	1414733.206405	381.000000	1.000000
101.000000	3.000000	1414733.689599	382.000000	0.000000
101.000000	2.000000	1414733.956164	383.000000	1.000000
101.000000	1.000000	1414734.622605	384.000000	1.000000
101.000000	2.000000	1414734.922503	385.000000	1.000000
101.000000	1.000000	1414735.488984	386.000000	0.000000
101.000000	3.000000	1414735.905498	387.000000	1.000000
101.000000	2.000000	1414736.505290	388.000000	0.000000
101.000000	3.000000	1414737.288340	389.000000	1.000000
101.000000	4.000000	1414737.638227	390.000000	1.000000
101.000000	1.000000	1414737.921475	391.000000	1.000000
101.000000	4.000000	1414738.604618	392.000000	1.000000
101.000000	3.000000	1414739.287675	393.000000	1.000000
101.000000	2.000000	1414739.704181	394.000000	0.000000
101.000000	1.000000	1414739.987437	395.000000	0.000000
101.000000	4.000000	1414740.587231	396.000000	1.000000
101.000000	3.000000	1414740.920448	397.000000	1.000000
101.000000	1.000000	1414741.553568	398.000000	1.000000
101.000000	4.000000	1414741.953452	399.000000	1.000000
101.000000	3.000000	1414742.536570	400.000000	1.000000
101.000000	4.000000	1414743.136356	401.000000	0.000000
101.000000	1.000000	1414743.736146	402.000000	0.000000
101.000000	2.000000	1414744.002730	403.000000	1.000000
101.000000	4.000000	1414744.519216	404.000000	0.000000
101.000000	2.000000	1414745.235641	405.000000	1.000000
101.000000	3.000000	1414745.685485	406.000000	0.000000
101.000000	2.000000	1414746.035369	407.000000	0.000000
101.000000	1.000000	1414746.501860	408.000000	0.000000
101.000000	3.000000	1414747.151652	409.000000	0.000000
101.000000	4.000000	1414747.918052	411.000000	1.000000
101.000000	3.000000	1414748.584492	412.000000	1.000000
101.000000	4.000000	1414749.217614	413.000000	1.000000
101.000000	1.000000	1414749.534170	414.000000	1.000000
101.000000	2.000000	1414750.017337	415.000000	1.000000
101.000000	4.000000	1414750.533818	416.000000	1.000000
101.000000	2.000000	1414751.200268	417.000000	1.000000
101.000000	1.000000	1414751.516833	418.000000	0.000000
101.000000	3.000000	1414751.750063	418.000000	0.000000
101.000000	1.000000	1414752.599767	420.000000	1.000000
101.000000	4.000000	1414752.883024	421.000000	0.000000
101.000000	4.000000	1414753.632772	422.000000	1.000000
101.000000	1.000000	1414754.049294	423.000000	0.000000
101.000000	3.000000	1414754.549117	424.000000	0.000000
101.000000	4.000000	1414754.799038	424.000000	0.000000
101.000000	1.000000	1414755.615452	426.000000	1.000000
101.000000	3.000000	1414756.098595	427.000000	0.000000
101.000000	4.000000	1414757.248194	429.000000	1.000000
101.000000	1.000000	1414757.648067	430.000000	0.000000
101.000000	1.000000	1414759.614064	434.000000	1.000000
101.000000	4.000000	1414759.980597	435.000000	1.000000
101.000000	3.000000	1414760.580404	436.000000	0.000000
101.000000	4.000000	1414761.296821	437.000000	0.000000
101.000000	1.000000	1414761.929936	439.000000	0.000000
101.000000	4.000000	1414762.812982	440.000000	1.000000
101.000000	2.000000	1414763.546045	441.000000	1.000000
101.000000	1.000000	1414764.845606	444.000000	1.000000
101.000000	3.000000	1414765.362092	445.000000	0.000000
101.000000	4.000000	1414766.311767	447.000000	1.000000
101.000000	3.000000	1414766.978205	448.000000	1.000000
101.000000	4.000000	1414767.694632	449.000000	1.000000
101.000000	1.000000	1414767.961195	450.000000	0.000000
101.000000	4.000000	1414769.110813	452.000000	1.000000
101.000000	2.000000	1414769.660619	453.000000	0.000000
101.000000	1.000000	1414771.176773	456.000000	1.000000
101.000000	3.000000	1414771.709928	457.000000	0.000000
101.000000	4.000000	1414772.626272	459.000000	1.000000
101.000000	3.000000	1414773.259401	460.000000	1.000000
101.000000	4.000000	1414773.942472	461.000000	1.000000
101.000000	1.000000	1414774.409002	462.000000	1.000000
101.000000	4.000000	1414775.425316	464.000000	1.000000
101.000000	2.000000	1414776.075094	465.000000	1.000000
101.000000	1.000000	1414777.541245	468.000000	1.000000
101.000000	3.000000	1414777.857840	469.000000	1.000000
101.000000	1.000000	1414778.524266	470.000000	1.000000
101.000000	4.000000	1414778.874145	471.000000	1.000000
101.000000	2.000000	1414779.557221	472.000000	0.000000
101.000000	4.000000	1414780.140370	473.000000	0.000000
101.000000	1.000000	1414780.906770	475.000000	0.000000
101.000000	4.000000	1414781.673180	476.000000	1.000000
101.000000	2.000000	1414782.339614	477.000000	1.000000
101.000000	1.000000	1414783.689155	480.000000	0.000000
101.000000	4.000000	1414818.910485	481.000000	1.000000
101.000000	1.000000	1414819.077036	481.000000	0.000000
101.000000	3.000000	1414819.860114	483.000000	0.000000
101.000000	4.000000	1414820.559875	484.000000	0.000000
101.000000	3.000000	1414821.259644	485.000000	0.000000
101.000000	1.000000	1414821.942720	487.000000	0.000000
101.000000	4.000000	1414822.742452	488.000000	1.000000
101.000000	1.000000	1414823.408903	489.000000	0.000000
101.000000	2.000000	1414823.625491	489.000000	0.000000
101.000000	2.000000	1414824.825104	492.000000	1.000000
101.000000	2.000000	1414825.258274	493.000000	0.000000
101.000000	1.000000	1414825.891394	494.000000	1.000000
101.000000	4.000000	1414826.257950	495.000000	1.000000
101.000000	3.000000	1414826.907705	496.000000	1.000000
101.000000	4.000000	1414827.657452	497.000000	1.000000
101.000000	1.000000	1414827.973990	498.000000	1.000000
101.000000	2.000000	1414828.223913	499.000000	0.000000
101.000000	4.000000	1414828.973664	500.000000	0.000000
101.000000	2.000000	1414829.573439	501.000000	0.000000
101.000000	1.000000	1414831.156245	504.000000	1.000000
101.000000	3.000000	1414831.522829	505.000000	1.000000
101.000000	1.000000	1414832.205900	506.000000	1.000000
101.000000	4.000000	1414832.539109	507.000000	1.000000
101.000000	3.000000	1414833.272221	508.000000	1.000000
101.000000	2.000000	1414833.305512	508.000000	0.000000
101.000000	4.000000	1414833.921971	509.000000	1.000000
101.000000	1.000000	1414834.355150	510.000000	1.000000
101.000000	2.000000	1414834.705037	511.000000	1.000000
101.000000	4.000000	1414835.404799	512.000000	1.000000
101.000000	2.000000	1414836.054570	513.000000	1.000000
101.000000	3.000000	1414836.471079	514.000000	1.000000
101.000000	2.000000	1414836.787653	515.000000	1.000000
101.000000	1.000000	1414837.187518	516.000000	0.000000
101.000000	1.000000	1414837.587406	516.000000	0.000000
101.000000	4.000000	1414838.003913	517.000000	0.000000
101.000000	1.000000	1414838.670383	519.000000	0.000000
101.000000	34.000000	1414838.886938	519.000000	0.000000
101.000000	4.000000	1414840.136548	521.000000	1.000000
101.000000	1.000000	1414840.503062	522.000000	1.000000
101.000000	3.000000	1414840.886239	523.000000	0.000000
101.000000	2.000000	1414841.002883	523.000000	0.000000
101.000000	2.000000	1414842.135855	525.000000	1.000000
101.000000	1.000000	1414843.485371	528.000000	1.000000
101.000000	2.000000	1414843.818610	529.000000	0.000000
101.000000	3.000000	1414843.918540	529.000000	0.000000
101.000000	1.000000	1414844.551674	530.000000	1.000000
101.000000	4.000000	1414844.868234	531.000000	1.000000
101.000000	3.000000	1414845.401383	532.000000	0.000000
101.000000	4.000000	1414846.284408	533.000000	1.000000
101.000000	2.000000	1414846.734264	534.000000	0.000000
101.000000	4.000000	1414847.700572	536.000000	1.000000
101.000000	2.000000	1414848.400353	537.000000	1.000000
101.000000	1.000000	1414849.783219	540.000000	1.000000
101.000000	3.000000	1414850.249713	541.000000	0.000000
101.000000	4.000000	1414851.232713	543.000000	1.000000
101.000000	3.000000	1414851.849178	544.000000	1.000000
101.000000	4.000000	1414852.548915	545.000000	1.000000
101.000000	1.000000	1414852.998788	546.000000	0.000000
101.000000	4.000000	1414854.015099	548.000000	1.000000
101.000000	2.000000	1414854.548234	549.000000	0.000000
101.000000	1.000000	1414856.131047	552.000000	1.000000
101.000000	3.000000	1414856.497578	553.000000	0.000000
101.000000	4.000000	1414857.030730	554.000000	1.000000
101.000000	4.000000	1414858.930083	557.000000	1.000000
101.000000	3.000000	1414860.329635	560.000000	1.000000
101.000000	3.000000	1414861.029343	561.000000	0.000000
101.000000	4.000000	1414862.312260	564.000000	1.000000
101.000000	3.000000	1414862.678798	565.000000	1.000000
101.000000	4.000000	1414863.811737	567.000000	1.000000
101.000000	3.000000	1414864.544835	568.000000	0.000000
101.000000	4.000000	1414865.177945	569.000000	1.000000
101.000000	1.000000	1414865.611132	570.000000	0.000000
101.000000	2.000000	1414865.961005	571.000000	0.000000
101.000000	4.000000	1414866.510824	572.000000	1.000000
101.000000	3.000000	1414867.660522	574.000000	1.000000
101.000000	4.000000	1414870.126254	579.000000	1.000000
101.000000	3.000000	1414870.826028	580.000000	1.000000
101.000000	4.000000	1414871.459153	581.000000	1.000000
101.000000	3.000000	1414871.858997	582.000000	0.000000
101.000000	3.000000	1414873.041930	584.000000	0.000000
101.000000	1.000000	1414874.874633	588.000000	1.000000
101.000000	1.000000	1414876.024269	590.000000	1.000000
101.000000	4.000000	1414876.224158	591.000000	0.000000
101.000000	4.000000	1414877.740320	593.000000	1.000000
101.000000	1.000000	1414877.973549	594.000000	0.000000
101.000000	4.000000	1414879.206460	596.000000	1.000000
101.000000	2.000000	1414879.689651	597.000000	0.000000
101.000000	1.000000	1414881.289102	600.000000	1.000000
101.000000	3.000000	1414881.672303	601.000000	1.000000
101.000000	4.000000	1414882.705282	603.000000	1.000000
101.000000	2.000000	1414883.388379	604.000000	0.000000
101.000000	4.000000	1414885.487666	608.000000	1.000000
101.000000	3.000000	1414886.570624	610.000000	1.000000
101.000000	4.000000	1414887.936827	613.000000	0.000000
101.000000	3.000000	1414889.652889	616.000000	1.000000
101.000000	4.000000	1414890.336034	617.000000	1.000000
101.000000	4.000000	1414891.768871	620.000000	1.000000
101.000000	4.000000	1414891.868811	620.000000	0.000000
101.000000	3.000000	1414892.851799	622.000000	1.000000
101.000000	3.000000	1414894.168030	625.000000	1.000000
101.000000	4.000000	1414894.851127	626.000000	1.000000
101.000000	3.000000	1414896.000740	628.000000	1.000000
101.000000	4.000000	1414897.033718	630.000000	1.000000
101.000000	3.000000	1414897.383591	631.000000	1.000000
101.000000	1.000000	1414898.050033	632.000000	0.000000
101.000000	1.000000	1414899.182978	634.000000	1.000000
101.000000	2.000000	1414899.366251	635.000000	0.000000
101.000000	1.000000	1414900.099324	636.000000	1.000000
101.000000	1.000000	1414901.282263	638.000000	1.000000
101.000000	4.000000	1414901.465521	639.000000	0.000000
101.000000	3.000000	1414902.198612	640.000000	1.000000
101.000000	4.000000	1414902.898377	641.000000	1.000000
101.000000	1.000000	1414903.381599	642.000000	1.000000
101.000000	2.000000	1414903.748073	643.000000	0.000000
101.000000	4.000000	1414904.331215	644.000000	1.000000
101.000000	1.000000	1414905.064319	645.000000	0.000000
101.000000	1.000000	1414906.447174	648.000000	1.000000
101.000000	3.000000	1414906.730411	649.000000	1.000000
101.000000	1.000000	1414907.496803	650.000000	1.000000
101.000000	4.000000	1414907.746705	651.000000	0.000000
101.000000	3.000000	1414908.563116	652.000000	1.000000
101.000000	4.000000	1414909.312846	653.000000	1.000000
101.000000	1.000000	1414909.679384	654.000000	1.000000
101.000000	2.000000	1414909.879320	655.000000	1.000000
101.000000	4.000000	1414910.745687	656.000000	0.000000
101.000000	2.000000	1414911.328820	657.000000	1.000000
101.000000	3.000000	1414911.795317	658.000000	0.000000
101.000000	1.000000	1414912.745010	660.000000	1.000000
101.000000	3.000000	1414913.094879	661.000000	1.000000
101.000000	1.000000	1414913.827960	662.000000	1.000000
101.000000	4.000000	1414914.261136	663.000000	0.000000
101.000000	3.000000	1414914.860970	664.000000	1.000000
101.000000	1.000000	1414915.893907	666.000000	1.000000
101.000000	2.000000	1414916.293768	667.000000	1.000000
101.000000	4.000000	1414916.910247	668.000000	1.000000
101.000000	2.000000	1414917.610005	669.000000	1.000000
101.000000	3.000000	1414918.043189	670.000000	1.000000
101.000000	2.000000	1414918.309745	671.000000	1.000000
101.000000	1.000000	1414919.009525	672.000000	1.000000
101.000000	3.000000	1414919.409406	673.000000	1.000000
101.000000	1.000000	1414920.025843	674.000000	1.000000
101.000000	4.000000	1414920.425711	675.000000	1.000000
101.000000	3.000000	1414921.092126	676.000000	1.000000
101.000000	4.000000	1414922.025165	678.000000	0.000000
101.000000	1.000000	1414922.508327	679.000000	0.000000
101.000000	3.000000	1414923.141428	680.000000	0.000000
101.000000	1.000000	1414925.157473	684.000000	0.000000
101.000000	4.000000	1414926.556946	687.000000	0.000000
101.000000	3.000000	1414927.373331	688.000000	0.000000
101.000000	4.000000	1414929.189365	692.000000	1.000000
101.000000	4.000000	1414929.289339	692.000000	1.000000
101.000000	2.000000	1414929.955763	693.000000	1.000000
101.000000	1.000000	1414931.388633	696.000000	1.000000
101.000000	3.000000	1414931.755170	697.000000	1.000000
101.000000	1.000000	1414932.388265	698.000000	1.000000
101.000000	4.000000	1414932.854799	699.000000	0.000000
101.000000	4.000000	1414934.071044	701.000000	0.000000
101.000000	1.000000	1414934.654174	702.000000	0.000000
101.000000	2.000000	1414934.970739	703.000000	0.000000
101.000000	4.000000	1414935.687154	704.000000	0.000000
101.000000	1.000000	1414937.653127	708.000000	1.000000
101.000000	2.000000	1414937.819758	708.000000	0.000000
101.000000	1.000000	1414939.019350	711.000000	1.000000
101.000000	4.000000	1414939.585852	712.000000	0.000000
101.000000	3.000000	1414940.468854	713.000000	1.000000
101.000000	2.000000	1414940.935363	714.000000	0.000000
101.000000	2.000000	1414941.735099	716.000000	0.000000
101.000000	3.000000	1414942.618119	717.000000	1.000000
101.000000	1.000000	1414944.000983	720.000000	1.000000
101.000000	3.000000	1414944.434156	721.000000	0.000000
101.000000	4.000000	1414945.333895	723.000000	1.000000
101.000000	3.000000	1414946.033611	724.000000	1.000000
101.000000	4.000000	1414946.683387	725.000000	1.000000
101.000000	1.000000	1414947.199879	726.000000	0.000000
101.000000	4.000000	1414948.166247	728.000000	1.000000
101.000000	2.000000	1414948.782692	729.000000	1.000000
101.000000	3.000000	1414949.215884	730.000000	1.000000
101.000000	2.000000	1414949.549082	731.000000	1.000000
101.000000	1.000000	1414950.232182	732.000000	1.000000
101.000000	3.000000	1414950.515408	733.000000	0.000000
101.000000	1.000000	1414951.231842	734.000000	1.000000
101.000000	4.000000	1414951.548395	735.000000	0.000000
101.000000	3.000000	1414952.281474	736.000000	1.000000
101.000000	4.000000	1414953.131185	737.000000	1.000000
101.000000	1.000000	1414953.564376	738.000000	0.000000
101.000000	4.000000	1414954.564011	740.000000	0.000000
101.000000	3.000000	1414955.047197	741.000000	0.000000
101.000000	2.000000	1414955.397074	742.000000	0.000000
101.000000	1.000000	1414956.530014	744.000000	1.000000
101.000000	4.000000	1414957.846238	747.000000	0.000000
101.000000	3.000000	1414958.612621	748.000000	1.000000
101.000000	4.000000	1414959.345733	749.000000	1.000000
101.000000	3.000000	1414959.745755	750.000000	0.000000
101.000000	4.000000	1414960.695268	752.000000	1.000000
101.000000	2.000000	1414961.378352	753.000000	1.000000
101.000000	4.000000	1414961.878196	754.000000	0.000000
101.000000	3.000000	1414961.928165	754.000000	0.000000
101.000000	1.000000	1414962.827879	756.000000	1.000000
101.000000	3.000000	1414963.311031	757.000000	0.000000
101.000000	4.000000	1414963.877511	758.000000	1.000000
101.000000	2.000000	1414964.443980	759.000000	0.000000
101.000000	4.000000	1414965.027095	760.000000	1.000000
101.000000	1.000000	1414965.593627	761.000000	1.000000
101.000000	1.000000	1414966.276667	763.000000	1.000000
101.000000	3.000000	1414967.043077	764.000000	1.000000
101.000000	1.000000	1414967.676205	765.000000	1.000000
101.000000	4.000000	1414968.109417	766.000000	1.000000
101.000000	3.000000	1414968.525919	767.000000	1.000000
101.000000	1.000000	1414969.175694	768.000000	0.000000
101.000000	1.000000	1414970.258646	770.000000	1.000000
101.000000	4.000000	1414970.741834	771.000000	0.000000
101.000000	1.000000	1414972.241323	774.000000	1.000000
101.000000	2.000000	1414972.591190	775.000000	1.000000
101.000000	4.000000	1414973.340939	776.000000	1.000000
101.000000	2.000000	1414973.974054	777.000000	1.000000
101.000000	4.000000	1414974.373917	778.000000	0.000000
101.000000	3.000000	1414974.490540	778.000000	1.000000
101.000000	1.000000	1414975.373584	780.000000	0.000000
101.000000	4.000000	1414975.873414	781.000000	1.000000
101.000000	3.000000	1414976.539844	782.000000	1.000000
101.000000	2.000000	1414977.089655	783.000000	0.000000
101.000000	4.000000	1414978.272614	785.000000	1.000000
101.000000	2.000000	1414979.588839	788.000000	1.000000
101.000000	1.000000	1414980.405185	789.000000	1.000000
101.000000	2.000000	1414980.721760	790.000000	1.000000
101.000000	4.000000	1414981.188228	791.000000	0.000000
101.000000	1.000000	1414981.704745	792.000000	1.000000
101.000000	2.000000	1414982.121285	793.000000	0.000000
101.000000	3.000000	1414982.837693	794.000000	0.000000
101.000000	4.000000	1414984.653739	797.000000	0.000000
101.000000	1.000000	1414984.803674	798.000000	0.000000
101.000000	2.000000	1414985.036935	798.000000	0.000000
101.000000	4.000000	1414985.903307	800.000000	1.000000
101.000000	1.000000	1414986.686368	801.000000	0.000000
101.000000	1.000000	1414988.102561	804.000000	1.000000
101.000000	3.000000	1414988.402438	805.000000	1.000000
101.000000	1.000000	1414989.002240	806.000000	0.000000
101.000000	4.000000	1414989.468777	807.000000	1.000000
101.000000	4.000000	1414990.784966	809.000000	1.000000
101.000000	1.000000	1414991.368101	810.000000	0.000000
101.000000	4.000000	1414992.201152	812.000000	1.000000
101.000000	1.000000	1414992.501044	812.000000	0.000000
101.000000	2.000000	1414992.684311	813.000000	0.000000
101.000000	1.000000	1414994.300434	816.000000	1.000000
101.000000	3.000000	1414994.700300	817.000000	1.000000
101.000000	1.000000	1414995.383393	818.000000	1.000000
101.000000	4.000000	1414995.716615	819.000000	1.000000
101.000000	4.000000	1414996.399710	820.000000	0.000000
101.000000	3.000000	1414996.449682	820.000000	1.000000
101.000000	4.000000	1414997.132799	821.000000	1.000000
101.000000	1.000000	1414997.532656	822.000000	1.000000
101.000000	2.000000	1414997.949188	823.000000	0.000000
101.000000	4.000000	1414998.532302	824.000000	1.000000
101.000000	2.000000	1414999.182092	825.000000	1.000000
101.000000	3.000000	1414999.631945	826.000000	1.000000
101.000000	1.000000	1415000.564954	828.000000	0.000000
101.000000	3.000000	1415000.948134	829.000000	1.000000
101.000000	1.000000	1415001.714573	830.000000	1.000000
101.000000	4.000000	1415001.947821	831.000000	0.000000
101.000000	4.000000	1415003.447310	833.000000	1.000000
101.000000	1.000000	1415003.730532	834.000000	1.000000
101.000000	3.000000	1415004.930112	836.000000	0.000000
101.000000	1.000000	1415005.563270	837.000000	0.000000
101.000000	1.000000	1415006.946088	840.000000	1.000000
101.000000	3.000000	1415007.146033	841.000000	0.000000
101.000000	3.000000	1415007.545905	841.000000	0.000000
101.000000	1.000000	1415007.879119	842.000000	0.000000
101.000000	4.000000	1415008.412271	843.000000	1.000000
101.000000	3.000000	1415009.128685	844.000000	1.000000
101.000000	4.000000	1415009.745149	845.000000	1.000000
101.000000	1.000000	1415010.161663	846.000000	1.000000
101.000000	4.000000	1415011.177986	848.000000	1.000000
101.000000	2.000000	1415011.661162	849.000000	0.000000
101.000000	1.000000	1415013.210629	852.000000	1.000000
101.000000	3.000000	1415013.710454	853.000000	0.000000
101.000000	1.000000	1415014.293591	854.000000	1.000000
101.000000	4.000000	1415014.643449	855.000000	1.000000
101.000000	3.000000	1415015.309910	856.000000	1.000000
101.000000	4.000000	1415016.009671	857.000000	1.000000
101.000000	1.000000	1415016.459514	858.000000	1.000000
101.000000	2.000000	1415016.759436	859.000000	1.000000
101.000000	4.000000	1415017.442496	860.000000	1.000000
101.000000	2.000000	1415017.992331	861.000000	0.000000
101.000000	1.000000	1415018.892017	863.000000	0.000000
101.000000	1.000000	1415019.491795	864.000000	1.000000
101.000000	1.000000	1415020.524794	866.000000	1.000000
101.000000	4.000000	1415020.907993	867.000000	1.000000
101.000000	3.000000	1415021.524454	868.000000	0.000000
101.000000	4.000000	1415022.340838	869.000000	1.000000
101.000000	1.000000	1415022.757358	870.000000	1.000000
101.000000	2.000000	1415023.023929	871.000000	1.000000
101.000000	4.000000	1415023.707042	872.000000	1.000000
101.000000	2.000000	1415024.406793	873.000000	1.000000
101.000000	1.000000	1415024.756670	874.000000	0.000000
101.000000	1.000000	1415025.872987	876.000000	1.000000
101.000000	2.000000	1415026.872615	878.000000	0.000000
101.000000	3.000000	1415027.305804	879.000000	0.000000
101.000000	4.000000	1415027.605695	879.000000	0.000000
101.000000	1.000000	1415028.988568	882.000000	1.000000
101.000000	2.000000	1415029.588383	883.000000	0.000000
101.000000	2.000000	1415032.004197	888.000000	0.000000
101.000000	1.000000	1415033.187103	890.000000	1.000000
101.000000	4.000000	1415033.570338	891.000000	1.000000
101.000000	3.000000	1415034.203442	892.000000	1.000000
101.000000	4.000000	1415034.919864	893.000000	1.000000
101.000000	1.000000	1415035.253081	894.000000	1.000000
101.000000	2.000000	1415035.686267	895.000000	1.000000
101.000000	3.000000	1415036.069470	896.000000	0.000000
101.000000	2.000000	1415037.002481	897.000000	1.000000
101.000000	1.000000	1415037.319042	898.000000	0.000000
101.000000	1.000000	1415038.401986	900.000000	1.000000
101.000000	2.000000	1415038.851857	901.000000	0.000000
101.000000	1.000000	1415041.567603	906.000000	1.000000
101.000000	3.000000	1415042.017422	907.000000	1.000000
101.000000	4.000000	1415043.350324	909.000000	1.000000
101.000000	1.000000	1415043.650192	910.000000	1.000000
101.000000	2.000000	1415043.950102	911.000000	0.000000
101.000000	4.000000	1415044.716508	912.000000	1.000000
101.000000	3.000000	1415044.999749	913.000000	0.000000
101.000000	1.000000	1415045.716169	914.000000	0.000000
101.000000	3.000000	1415046.282645	915.000000	0.000000
101.000000	4.000000	1415047.565564	917.000000	1.000000
101.000000	1.000000	1415047.915439	918.000000	1.000000
101.000000	4.000000	1415048.931740	920.000000	1.000000
101.000000	2.000000	1415049.698125	921.000000	1.000000
101.000000	1.000000	1415051.114327	924.000000	1.000000
101.000000	3.000000	1415051.447537	925.000000	1.000000
101.000000	1.000000	1415051.864061	926.000000	0.000000
101.000000	4.000000	1415052.480515	927.000000	1.000000
101.000000	2.000000	1415053.096973	928.000000	0.000000
101.000000	3.000000	1415053.496836	928.000000	0.000000
101.000000	4.000000	1415053.913362	929.000000	1.000000
101.000000	1.000000	1415054.346546	930.000000	0.000000
101.000000	4.000000	1415055.329555	932.000000	1.000000
101.000000	2.000000	1415055.829390	933.000000	0.000000
101.000000	3.000000	1415056.379189	934.000000	1.000000
101.000000	1.000000	1415056.812369	935.000000	0.000000
101.000000	1.000000	1415057.345506	936.000000	1.000000
101.000000	1.000000	1415058.411855	938.000000	1.000000
101.000000	4.000000	1415058.645079	939.000000	0.000000
101.000000	3.000000	1415059.428141	940.000000	1.000000
101.000000	4.000000	1415060.211189	941.000000	1.000000
101.000000	1.000000	1415060.627729	942.000000	0.000000
101.000000	4.000000	1415061.560770	944.000000	1.000000
101.000000	2.000000	1415062.160538	945.000000	0.000000
101.000000	1.000000	1415063.543408	948.000000	0.000000
101.000000	1.000000	1415064.659686	950.000000	1.000000
101.000000	4.000000	1415065.059555	951.000000	1.000000
101.000000	3.000000	1415065.759333	952.000000	1.000000
101.000000	4.000000	1415066.425749	953.000000	1.000000
101.000000	1.000000	1415066.742317	954.000000	1.000000
101.000000	2.000000	1415067.058862	955.000000	0.000000
101.000000	4.000000	1415067.808605	956.000000	1.000000
101.000000	2.000000	1415068.541697	957.000000	1.000000
101.000000	3.000000	1415068.841584	958.000000	1.000000
101.000000	2.000000	1415069.374735	959.000000	0.000000
101.000000	1.000000	1415069.874548	960.000000	1.000000
101.000000	2.000000	1415104.979195	961.000000	1.000000
101.000000	3.000000	1415105.612340	962.000000	0.000000
101.000000	2.000000	1415106.028865	963.000000	1.000000
101.000000	4.000000	1415106.695302	964.000000	0.000000
101.000000	1.000000	1415107.395062	965.000000	0.000000
101.000000	3.000000	1415107.844914	966.000000	1.000000
101.000000	4.000000	1415108.194767	967.000000	1.000000
101.000000	3.000000	1415108.777924	968.000000	0.000000
101.000000	1.000000	1415109.511020	969.000000	0.000000
101.000000	4.000000	1415109.910864	970.000000	1.000000
101.000000	3.000000	1415110.327431	971.000000	0.000000
101.000000	2.000000	1415110.360710	971.000000	1.000000
101.000000	1.000000	1415110.943960	972.000000	1.000000
101.000000	3.000000	1415111.343703	973.000000	1.000000
101.000000	1.000000	1415112.010161	974.000000	1.000000
101.000000	4.000000	1415112.360026	975.000000	1.000000
101.000000	3.000000	1415112.993133	976.000000	0.000000
101.000000	4.000000	1415113.792854	977.000000	1.000000
101.000000	1.000000	1415114.109428	978.000000	1.000000
101.000000	2.000000	1415114.409320	979.000000	0.000000
101.000000	4.000000	1415115.125747	980.000000	1.000000
101.000000	2.000000	1415115.858837	981.000000	1.000000
101.000000	3.000000	1415116.242009	982.000000	1.000000
101.000000	2.000000	1415116.641883	983.000000	1.000000
101.000000	1.000000	1415117.291669	984.000000	1.000000
101.000000	3.000000	1415117.658213	985.000000	1.000000
101.000000	1.000000	1415118.241355	986.000000	1.000000
101.000000	4.000000	1415118.607886	987.000000	1.000000
101.000000	3.000000	1415119.257667	988.000000	1.000000
101.000000	4.000000	1415119.924110	989.000000	1.000000
101.000000	1.000000	1415120.273969	990.000000	1.000000
101.000000	2.000000	1415120.657172	991.000000	1.000000
101.000000	4.000000	1415121.240350	992.000000	1.000000
101.000000	2.000000	1415121.606866	992.000000	0.000000
101.000000	2.000000	1415121.973446	993.000000	1.000000
101.000000	3.000000	1415122.456568	994.000000	0.000000
101.000000	1.000000	1415122.639861	995.000000	0.000000
101.000000	1.000000	1415123.272962	996.000000	1.000000
101.000000	2.000000	1415123.589544	997.000000	0.000000
101.000000	4.000000	1415123.722797	997.000000	0.000000
101.000000	1.000000	1415124.322578	998.000000	1.000000
101.000000	4.000000	1415124.522527	999.000000	1.000000
101.000000	3.000000	1415125.172307	1000.000000	1.000000
101.000000	4.000000	1415125.872057	1001.000000	1.000000
101.000000	1.000000	1415126.271928	1002.000000	0.000000
101.000000	2.000000	1415126.655125	1003.000000	0.000000
101.000000	4.000000	1415127.238301	1004.000000	0.000000
101.000000	2.000000	1415127.821399	1005.000000	1.000000
101.000000	1.000000	1415129.020991	1008.000000	1.000000
101.000000	3.000000	1415129.354230	1009.000000	1.000000
101.000000	1.000000	1415129.904015	1010.000000	1.000000
101.000000	4.000000	1415130.220577	1011.000000	1.000000
101.000000	3.000000	1415130.937031	1012.000000	1.000000
101.000000	4.000000	1415131.503470	1013.000000	1.000000
101.000000	1.000000	1415131.936643	1014.000000	1.000000
101.000000	2.000000	1415132.136591	1015.000000	1.000000
101.000000	4.000000	1415132.803036	1016.000000	1.000000
101.000000	2.000000	1415133.536096	1017.000000	1.000000
101.000000	1.000000	1415134.752372	1020.000000	1.000000
101.000000	3.000000	1415135.102239	1021.000000	1.000000
101.000000	1.000000	1415135.668711	1022.000000	1.000000
101.000000	4.000000	1415135.968619	1023.000000	1.000000
101.000000	3.000000	1415136.501763	1024.000000	1.000000
101.000000	4.000000	1415137.218190	1025.000000	1.000000
101.000000	1.000000	1415137.584732	1026.000000	0.000000
101.000000	4.000000	1415138.301157	1028.000000	1.000000
101.000000	2.000000	1415138.967587	1029.000000	1.000000
101.000000	3.000000	1415139.367458	1030.000000	0.000000
101.000000	1.000000	1415141.016894	1034.000000	0.000000
101.000000	4.000000	1415141.483389	1035.000000	0.000000
101.000000	4.000000	1415142.599675	1037.000000	1.000000
101.000000	1.000000	1415142.982882	1038.000000	0.000000
101.000000	4.000000	1415143.815952	1040.000000	1.000000
101.000000	2.000000	1415144.315759	1041.000000	0.000000
101.000000	1.000000	1415145.615312	1044.000000	1.000000
101.000000	3.000000	1415145.931873	1045.000000	1.000000
101.000000	1.000000	1415146.498326	1046.000000	0.000000
101.000000	4.000000	1415147.048159	1047.000000	0.000000
101.000000	1.000000	1415147.581333	1048.000000	0.000000
101.000000	2.000000	1415150.013814	1053.000000	1.000000
101.000000	3.000000	1415150.330399	1054.000000	1.000000
101.000000	2.000000	1415150.663580	1055.000000	1.000000
101.000000	1.000000	1415151.313341	1056.000000	1.000000
101.000000	2.000000	1415151.563274	1057.000000	0.000000
101.000000	1.000000	1415152.346366	1058.000000	1.000000
101.000000	4.000000	1415152.662896	1059.000000	1.000000
101.000000	1.000000	1415153.346004	1060.000000	1.000000
101.000000	3.000000	1415153.962453	1061.000000	1.000000
101.000000	4.000000	1415154.312336	1062.000000	1.000000
101.000000	1.000000	1415154.695533	1063.000000	0.000000
101.000000	4.000000	1415155.311975	1064.000000	1.000000
101.000000	3.000000	1415156.045071	1065.000000	1.000000
101.000000	2.000000	1415156.461600	1066.000000	0.000000
101.000000	1.000000	1415157.311304	1068.000000	1.000000
101.000000	3.000000	1415157.761145	1069.000000	0.000000
101.000000	1.000000	1415158.277649	1070.000000	1.000000
101.000000	4.000000	1415158.577529	1071.000000	0.000000
101.000000	3.000000	1415159.377255	1072.000000	1.000000
101.000000	4.000000	1415160.027049	1073.000000	1.000000
101.000000	1.000000	1415160.360266	1074.000000	1.000000
101.000000	2.000000	1415160.693478	1075.000000	1.000000
101.000000	4.000000	1415161.343281	1076.000000	1.000000
101.000000	2.000000	1415162.026360	1077.000000	1.000000
101.000000	3.000000	1415162.309595	1078.000000	1.000000
101.000000	2.000000	1415162.626159	1079.000000	1.000000
101.000000	1.000000	1415163.192624	1080.000000	0.000000
101.000000	4.000000	1415164.642112	1083.000000	1.000000
101.000000	3.000000	1415165.208609	1084.000000	0.000000
101.000000	4.000000	1415165.841793	1085.000000	0.000000
101.000000	1.000000	1415166.674798	1087.000000	0.000000
101.000000	4.000000	1415167.457819	1088.000000	0.000000
101.000000	1.000000	1415169.373847	1092.000000	1.000000
101.000000	3.000000	1415169.640422	1093.000000	1.000000
101.000000	1.000000	1415170.290198	1094.000000	0.000000
101.000000	3.000000	1415171.356499	1096.000000	1.000000
101.000000	4.000000	1415172.339497	1098.000000	0.000000
101.000000	4.000000	1415173.505744	1100.000000	1.000000
101.000000	2.000000	1415174.072238	1101.000000	0.000000
101.000000	1.000000	1415175.638398	1104.000000	1.000000
101.000000	3.000000	1415177.604369	1108.000000	0.000000
101.000000	1.000000	1415178.820614	1110.000000	1.000000
101.000000	4.000000	1415179.920217	1112.000000	0.000000
101.000000	2.000000	1415180.486720	1113.000000	1.000000
101.000000	3.000000	1415180.869909	1114.000000	1.000000
101.000000	2.000000	1415181.303101	1115.000000	1.000000
101.000000	1.000000	1415181.752943	1116.000000	0.000000
101.000000	1.000000	1415183.335758	1119.000000	1.000000
101.000000	3.000000	1415183.885545	1120.000000	0.000000
101.000000	2.000000	1415184.735281	1121.000000	1.000000
101.000000	4.000000	1415185.118456	1122.000000	1.000000
101.000000	3.000000	1415185.335077	1123.000000	0.000000
101.000000	1.000000	1415186.151440	1124.000000	1.000000
101.000000	4.000000	1415186.817859	1125.000000	1.000000
101.000000	2.000000	1415187.201060	1126.000000	1.000000
101.000000	1.000000	1415187.667585	1127.000000	0.000000
101.000000	1.000000	1415189.233712	1130.000000	1.000000
101.000000	4.000000	1415189.483622	1131.000000	0.000000
101.000000	3.000000	1415190.350006	1132.000000	1.000000
101.000000	4.000000	1415191.049840	1133.000000	1.000000
101.000000	1.000000	1415191.332991	1134.000000	1.000000
101.000000	2.000000	1415191.799497	1135.000000	1.000000
101.000000	4.000000	1415192.249355	1136.000000	0.000000
101.000000	2.000000	1415193.065756	1137.000000	1.000000
101.000000	1.000000	1415194.498584	1140.000000	1.000000
101.000000	4.000000	1415194.815123	1141.000000	1.000000
101.000000	1.000000	1415195.631511	1142.000000	1.000000
101.000000	4.000000	1415195.781473	1143.000000	0.000000
101.000000	3.000000	1415195.848118	1143.000000	1.000000
101.000000	1.000000	1415196.597861	1144.000000	1.000000
101.000000	2.000000	1415197.280942	1145.000000	1.000000
101.000000	3.000000	1415197.797447	1146.000000	0.000000
101.000000	2.000000	1415198.147327	1147.000000	0.000000
101.000000	1.000000	1415198.730495	1148.000000	1.000000
101.000000	4.000000	1415199.380240	1149.000000	1.000000
101.000000	3.000000	1415199.813427	1150.000000	1.000000
101.000000	4.000000	1415200.113299	1151.000000	1.000000
101.000000	2.000000	1415200.879710	1152.000000	1.000000
101.000000	1.000000	1415201.796080	1154.000000	1.000000
101.000000	4.000000	1415202.112620	1155.000000	1.000000
101.000000	3.000000	1415202.745764	1156.000000	0.000000
101.000000	4.000000	1415203.478845	1157.000000	1.000000
101.000000	2.000000	1415203.895360	1158.000000	0.000000
101.000000	4.000000	1415204.761731	1160.000000	1.000000
101.000000	2.000000	1415205.494812	1161.000000	1.000000
101.000000	1.000000	1415206.827701	1164.000000	1.000000
101.000000	1.000000	1415207.777360	1166.000000	1.000000
101.000000	4.000000	1415208.193887	1167.000000	1.000000
101.000000	1.000000	1415209.793326	1170.000000	1.000000
101.000000	4.000000	1415210.793001	1172.000000	1.000000
101.000000	2.000000	1415211.342800	1173.000000	0.000000
101.000000	1.000000	1415212.842329	1176.000000	1.000000
101.000000	3.000000	1415213.175514	1177.000000	1.000000
101.000000	1.000000	1415213.841960	1178.000000	1.000000
101.000000	4.000000	1415214.125194	1179.000000	0.000000
101.000000	1.000000	1415215.957901	1182.000000	1.000000
101.000000	4.000000	1415217.007521	1184.000000	1.000000
101.000000	2.000000	1415217.657320	1185.000000	1.000000
101.000000	3.000000	1415218.140497	1186.000000	1.000000
101.000000	2.000000	1415218.373738	1187.000000	1.000000
101.000000	1.000000	1415219.106919	1188.000000	1.000000
101.000000	3.000000	1415219.473345	1189.000000	1.000000
101.000000	1.000000	1415220.089857	1190.000000	0.000000
101.000000	4.000000	1415220.506352	1191.000000	1.000000
101.000000	3.000000	1415221.122801	1192.000000	0.000000
101.000000	4.000000	1415221.872526	1193.000000	1.000000
101.000000	1.000000	1415222.289068	1194.000000	1.000000
101.000000	4.000000	1415223.338739	1196.000000	1.000000
101.000000	2.000000	1415223.938502	1197.000000	0.000000
101.000000	3.000000	1415224.471649	1198.000000	0.000000
101.000000	2.000000	1415224.671567	1199.000000	1.000000
101.000000	1.000000	1415225.438013	1200.000000	1.000000
101.000000	4.000000	1415225.687899	1201.000000	0.000000
101.000000	1.000000	1415226.470968	1202.000000	1.000000
101.000000	4.000000	1415226.854173	1203.000000	1.000000
101.000000	3.000000	1415227.437301	1204.000000	0.000000
101.000000	4.000000	1415228.203717	1205.000000	1.000000
101.000000	1.000000	1415228.553587	1206.000000	1.000000
101.000000	2.000000	1415228.953449	1207.000000	1.000000
101.000000	4.000000	1415229.586600	1208.000000	1.000000
101.000000	2.000000	1415230.319630	1209.000000	1.000000
101.000000	3.000000	1415230.636218	1210.000000	1.000000
101.000000	2.000000	1415231.019407	1211.000000	1.000000
101.000000	1.000000	1415231.669189	1212.000000	1.000000
101.000000	3.000000	1415232.035732	1213.000000	1.000000
101.000000	2.000000	1415232.335608	1213.000000	0.000000
101.000000	1.000000	1415232.785477	1214.000000	1.000000
101.000000	4.000000	1415233.185329	1215.000000	0.000000
101.000000	2.000000	1415233.701824	1216.000000	0.000000
101.000000	1.000000	1415234.784771	1218.000000	1.000000
101.000000	2.000000	1415235.018031	1219.000000	1.000000
101.000000	4.000000	1415235.684480	1220.000000	1.000000
101.000000	2.000000	1415236.417568	1221.000000	1.000000
101.000000	3.000000	1415236.717453	1222.000000	1.000000
101.000000	2.000000	1415236.917387	1223.000000	0.000000
101.000000	1.000000	1415237.467194	1224.000000	0.000000
101.000000	3.000000	1415238.766743	1226.000000	0.000000
101.000000	1.000000	1415240.766068	1230.000000	1.000000
101.000000	3.000000	1415241.649087	1232.000000	0.000000
101.000000	1.000000	1415242.432159	1233.000000	1.000000
101.000000	2.000000	1415242.865356	1234.000000	0.000000
101.000000	1.000000	1415243.748414	1236.000000	1.000000
101.000000	3.000000	1415244.148258	1237.000000	1.000000
101.000000	1.000000	1415244.847994	1238.000000	1.000000
101.000000	3.000000	1415245.864335	1240.000000	1.000000
101.000000	4.000000	1415246.480784	1241.000000	1.000000
101.000000	1.000000	1415246.863966	1242.000000	1.000000
101.000000	2.000000	1415247.097240	1243.000000	0.000000
101.000000	4.000000	1415248.030244	1244.000000	0.000000
101.000000	1.000000	1415248.613391	1245.000000	0.000000
101.000000	1.000000	1415250.112972	1248.000000	0.000000
101.000000	3.000000	1415250.396113	1249.000000	1.000000
101.000000	1.000000	1415250.962685	1250.000000	0.000000
101.000000	3.000000	1415252.128854	1252.000000	1.000000
101.000000	1.000000	1415253.161832	1254.000000	1.000000
101.000000	3.000000	1415253.545032	1255.000000	0.000000
101.000000	2.000000	1415254.677977	1257.000000	0.000000
101.000000	1.000000	1415256.360738	1260.000000	1.000000
101.000000	2.000000	1415257.676953	1263.000000	1.000000
101.000000	1.000000	1415259.126458	1265.000000	1.000000
101.000000	2.000000	1415259.343027	1266.000000	0.000000
101.000000	1.000000	1415259.776217	1267.000000	1.000000
101.000000	4.000000	1415260.409345	1268.000000	0.000000
101.000000	3.000000	1415261.109112	1269.000000	0.000000
101.000000	1.000000	1415261.708900	1270.000000	0.000000
101.000000	3.000000	1415262.925152	1273.000000	1.000000
101.000000	2.000000	1415263.608251	1274.000000	0.000000
101.000000	3.000000	1415264.724534	1276.000000	1.000000
101.000000	1.000000	1415265.807479	1278.000000	1.000000
101.000000	2.000000	1415265.974107	1279.000000	0.000000
101.000000	2.000000	1415267.440258	1281.000000	0.000000
101.000000	1.000000	1415268.956420	1284.000000	1.000000
101.000000	1.000000	1415269.989426	1286.000000	1.000000
101.000000	3.000000	1415271.022368	1288.000000	1.000000
101.000000	1.000000	1415272.172001	1290.000000	0.000000
101.000000	2.000000	1415272.305274	1291.000000	0.000000
101.000000	4.000000	1415273.204984	1292.000000	1.000000
101.000000	3.000000	1415273.938056	1293.000000	0.000000
101.000000	1.000000	1415275.237629	1296.000000	1.000000
101.000000	3.000000	1415275.654128	1297.000000	1.000000
101.000000	1.000000	1415276.237255	1298.000000	1.000000
101.000000	4.000000	1415276.720442	1299.000000	0.000000
101.000000	3.000000	1415277.270249	1300.000000	1.000000
101.000000	4.000000	1415277.936684	1301.000000	0.000000
101.000000	1.000000	1415278.419849	1302.000000	1.000000
101.000000	2.000000	1415278.786387	1303.000000	1.000000
101.000000	4.000000	1415279.436192	1304.000000	1.000000
101.000000	2.000000	1415280.169249	1305.000000	1.000000
101.000000	2.000000	1415280.802370	1307.000000	1.000000
101.000000	1.000000	1415281.352178	1308.000000	0.000000
101.000000	3.000000	1415282.001956	1309.000000	0.000000
101.000000	1.000000	1415282.518446	1310.000000	1.000000
101.000000	4.000000	1415283.034942	1311.000000	0.000000
101.000000	3.000000	1415283.634757	1312.000000	1.000000
101.000000	4.000000	1415284.251196	1313.000000	1.000000
101.000000	1.000000	1415284.750998	1314.000000	1.000000
101.000000	4.000000	1415285.734050	1316.000000	1.000000
101.000000	2.000000	1415286.200520	1317.000000	0.000000
101.000000	1.000000	1415287.816634	1320.000000	1.000000
101.000000	3.000000	1415288.299798	1321.000000	0.000000
101.000000	1.000000	1415288.849611	1322.000000	1.000000
101.000000	4.000000	1415289.299462	1323.000000	1.000000
101.000000	3.000000	1415289.899255	1324.000000	1.000000
101.000000	4.000000	1415290.565693	1325.000000	1.000000
101.000000	3.000000	1415290.965555	1326.000000	0.000000
101.000000	4.000000	1415291.998515	1328.000000	1.000000
101.000000	2.000000	1415292.648309	1329.000000	1.000000
101.000000	3.000000	1415293.048168	1330.000000	1.000000
101.000000	2.000000	1415293.531342	1331.000000	0.000000
101.000000	1.000000	1415294.014494	1332.000000	0.000000
101.000000	4.000000	1415294.564324	1333.000000	0.000000
101.000000	1.000000	1415296.247077	1336.000000	1.000000
101.000000	3.000000	1415296.880174	1337.000000	1.000000
101.000000	1.000000	1415297.363362	1338.000000	0.000000
101.000000	4.000000	1415299.029484	1341.000000	1.000000
101.000000	3.000000	1415299.279361	1342.000000	0.000000
101.000000	4.000000	1415299.812528	1343.000000	0.000000
101.000000	1.000000	1415300.329059	1344.000000	0.000000
101.000000	1.000000	1415301.495291	1346.000000	1.000000
101.000000	4.000000	1415301.911806	1347.000000	0.000000
101.000000	3.000000	1415302.511726	1348.000000	1.000000
101.000000	4.000000	1415303.211366	1349.000000	1.000000
101.000000	1.000000	1415303.594598	1350.000000	1.000000
101.000000	2.000000	1415304.027741	1351.000000	0.000000
101.000000	4.000000	1415304.627543	1352.000000	1.000000
101.000000	2.000000	1415305.293960	1353.000000	1.000000
101.000000	3.000000	1415305.743811	1354.000000	1.000000
101.000000	1.000000	1415306.143667	1355.000000	0.000000
101.000000	1.000000	1415306.626850	1356.000000	0.000000
101.000000	1.000000	1415307.759787	1358.000000	1.000000
101.000000	4.000000	1415308.176321	1359.000000	1.000000
101.000000	3.000000	1415308.842789	1360.000000	1.000000
101.000000	4.000000	1415309.525859	1361.000000	1.000000
101.000000	1.000000	1415309.892428	1362.000000	1.000000
101.000000	2.000000	1415310.392230	1363.000000	0.000000
101.000000	4.000000	1415310.942052	1364.000000	1.000000
101.000000	2.000000	1415311.575173	1365.000000	1.000000
101.000000	3.000000	1415311.991711	1366.000000	1.000000
101.000000	2.000000	1415312.324900	1367.000000	1.000000
101.000000	1.000000	1415312.958008	1368.000000	1.000000
101.000000	3.000000	1415313.407869	1369.000000	1.000000
101.000000	1.000000	1415313.841058	1370.000000	0.000000
101.000000	4.000000	1415314.390863	1371.000000	1.000000
101.000000	2.000000	1415315.023981	1372.000000	0.000000
101.000000	3.000000	1415315.323867	1372.000000	0.000000
101.000000	4.000000	1415315.773711	1373.000000	1.000000
101.000000	1.000000	1415316.240260	1375.000000	0.000000
101.000000	4.000000	1415317.006621	1376.000000	1.000000
101.000000	3.000000	1415317.706422	1377.000000	0.000000
101.000000	1.000000	1415319.005938	1380.000000	1.000000
101.000000	1.000000	1415320.022274	1382.000000	1.000000
101.000000	4.000000	1415320.422133	1383.000000	1.000000
101.000000	3.000000	1415321.071896	1384.000000	1.000000
101.000000	4.000000	1415321.804990	1385.000000	1.000000
101.000000	1.000000	1415322.188210	1386.000000	1.000000
101.000000	2.000000	1415322.654684	1387.000000	0.000000
101.000000	4.000000	1415323.237853	1388.000000	1.000000
101.000000	2.000000	1415323.987575	1389.000000	1.000000
101.000000	3.000000	1415324.287566	1390.000000	1.000000
101.000000	1.000000	1415324.637360	1391.000000	0.000000
101.000000	1.000000	1415325.253824	1392.000000	1.000000
101.000000	4.000000	1415325.703652	1393.000000	0.000000
101.000000	1.000000	1415326.353452	1394.000000	1.000000
101.000000	4.000000	1415326.769961	1395.000000	1.000000
101.000000	3.000000	1415327.386422	1396.000000	1.000000
101.000000	4.000000	1415328.202804	1397.000000	1.000000
101.000000	1.000000	1415328.569347	1398.000000	0.000000
101.000000	4.000000	1415329.552340	1400.000000	1.000000
101.000000	2.000000	1415330.285410	1401.000000	1.000000
101.000000	3.000000	1415330.835241	1403.000000	0.000000
101.000000	1.000000	1415331.551658	1404.000000	1.000000
101.000000	3.000000	1415332.068147	1405.000000	0.000000
101.000000	1.000000	1415332.967833	1407.000000	1.000000
101.000000	2.000000	1415333.684256	1408.000000	1.000000
101.000000	4.000000	1415334.384019	1409.000000	1.000000
101.000000	2.000000	1415334.717223	1410.000000	1.000000
101.000000	3.000000	1415335.067112	1411.000000	1.000000
101.000000	1.000000	1415335.766882	1412.000000	1.000000
101.000000	3.000000	1415336.516616	1413.000000	1.000000
101.000000	4.000000	1415336.849841	1414.000000	1.000000
101.000000	2.000000	1415337.299686	1415.000000	0.000000
101.000000	4.000000	1415337.899481	1416.000000	1.000000
101.000000	3.000000	1415338.249386	1417.000000	1.000000
101.000000	1.000000	1415338.932469	1418.000000	1.000000
101.000000	4.000000	1415339.382311	1419.000000	1.000000
101.000000	3.000000	1415339.998746	1420.000000	1.000000
101.000000	4.000000	1415340.598559	1421.000000	0.000000
101.000000	1.000000	1415341.131706	1422.000000	1.000000
101.000000	2.000000	1415341.498239	1423.000000	1.000000
101.000000	4.000000	1415342.114703	1424.000000	1.000000
101.000000	2.000000	1415342.864445	1425.000000	1.000000
101.000000	3.000000	1415343.114352	1426.000000	1.000000
101.000000	2.000000	1415343.480912	1427.000000	1.000000
101.000000	1.000000	1415344.197321	1428.000000	1.000000
101.000000	3.000000	1415344.663829	1429.000000	0.000000
101.000000	1.000000	1415345.196971	1430.000000	1.000000
101.000000	4.000000	1415345.530206	1431.000000	1.000000
101.000000	3.000000	1415346.229962	1432.000000	1.000000
101.000000	4.000000	1415346.879745	1433.000000	1.000000
101.000000	1.000000	1415347.296261	1434.000000	1.000000
101.000000	2.000000	1415347.546169	1435.000000	1.000000
101.000000	4.000000	1415348.162634	1436.000000	1.000000
101.000000	1.000000	1415348.729108	1437.000000	0.000000
101.000000	3.000000	1415349.328900	1438.000000	0.000000
101.000000	4.000000	1415385.000036	1441.000000	0.000000
101.000000	2.000000	1415385.816454	1442.000000	1.000000
101.000000	1.000000	1415386.049664	1443.000000	0.000000
101.000000	2.000000	1415386.749408	1444.000000	1.000000
101.000000	4.000000	1415387.382547	1445.000000	0.000000
101.000000	1.000000	1415387.715761	1446.000000	0.000000
101.000000	3.000000	1415388.182272	1447.000000	1.000000
101.000000	4.000000	1415388.682097	1448.000000	0.000000
101.000000	3.000000	1415389.431849	1449.000000	1.000000
101.000000	2.000000	1415389.865025	1450.000000	1.000000
101.000000	3.000000	1415390.281549	1451.000000	0.000000
101.000000	1.000000	1415390.814708	1452.000000	1.000000
101.000000	3.000000	1415391.114595	1453.000000	1.000000
101.000000	1.000000	1415391.747711	1454.000000	1.000000
101.000000	4.000000	1415392.080922	1455.000000	1.000000
101.000000	3.000000	1415392.747382	1456.000000	1.000000
101.000000	4.000000	1415393.397147	1457.000000	1.000000
101.000000	1.000000	1415393.780359	1458.000000	1.000000
101.000000	2.000000	1415394.080246	1459.000000	1.000000
101.000000	4.000000	1415394.796656	1460.000000	1.000000
101.000000	2.000000	1415395.396471	1461.000000	1.000000
101.000000	3.000000	1415395.829655	1462.000000	1.000000
101.000000	2.000000	1415396.096214	1463.000000	1.000000
101.000000	1.000000	1415396.662695	1464.000000	0.000000
101.000000	3.000000	1415397.229151	1465.000000	0.000000
101.000000	1.000000	1415397.729014	1466.000000	1.000000
101.000000	4.000000	1415398.045538	1467.000000	1.000000
101.000000	3.000000	1415398.662007	1468.000000	1.000000
101.000000	4.000000	1415399.311784	1469.000000	1.000000
101.000000	1.000000	1415399.628332	1470.000000	1.000000
101.000000	2.000000	1415399.878253	1471.000000	0.000000
101.000000	3.000000	1415400.394750	1472.000000	0.000000
101.000000	3.000000	1415400.677985	1472.000000	0.000000
101.000000	4.000000	1415400.744628	1472.000000	0.000000
101.000000	1.000000	1415401.294428	1473.000000	0.000000
101.000000	2.000000	1415401.377741	1473.000000	0.000000
101.000000	2.000000	1415401.910899	1475.000000	1.000000
101.000000	1.000000	1415402.510687	1476.000000	1.000000
101.000000	3.000000	1415402.877215	1477.000000	1.000000
101.000000	1.000000	1415403.427056	1478.000000	1.000000
101.000000	4.000000	1415403.760264	1479.000000	1.000000
101.000000	3.000000	1415404.426704	1480.000000	1.000000
101.000000	4.000000	1415405.043160	1481.000000	1.000000
101.000000	1.000000	1415405.376376	1482.000000	1.000000
101.000000	2.000000	1415405.659608	1483.000000	1.000000
101.000000	4.000000	1415406.292729	1484.000000	1.000000
101.000000	2.000000	1415406.942517	1485.000000	1.000000
101.000000	3.000000	1415407.259059	1486.000000	1.000000
101.000000	2.000000	1415407.558967	1487.000000	1.000000
101.000000	1.000000	1415408.208742	1488.000000	1.000000
101.000000	3.000000	1415408.525292	1489.000000	1.000000
101.000000	2.000000	1415409.125102	1490.000000	0.000000
101.000000	4.000000	1415409.608272	1491.000000	0.000000
101.000000	1.000000	1415410.924469	1494.000000	1.000000
101.000000	2.000000	1415411.274384	1495.000000	1.000000
101.000000	4.000000	1415411.840839	1496.000000	1.000000
101.000000	2.000000	1415412.490628	1497.000000	1.000000
101.000000	3.000000	1415412.707201	1498.000000	1.000000
101.000000	2.000000	1415413.090417	1499.000000	1.000000
101.000000	1.000000	1415413.656872	1500.000000	1.000000
101.000000	2.000000	1415414.040077	1501.000000	0.000000
101.000000	4.000000	1415415.006397	1503.000000	0.000000
101.000000	3.000000	1415415.556230	1504.000000	1.000000
101.000000	1.000000	1415416.372611	1506.000000	1.000000
101.000000	2.000000	1415416.705825	1507.000000	1.000000
101.000000	4.000000	1415417.238980	1508.000000	0.000000
101.000000	2.000000	1415417.722151	1509.000000	0.000000
101.000000	3.000000	1415418.122016	1510.000000	0.000000
101.000000	2.000000	1415418.571851	1511.000000	1.000000
101.000000	1.000000	1415419.171661	1512.000000	1.000000
101.000000	3.000000	1415419.571534	1513.000000	0.000000
101.000000	1.000000	1415420.088040	1514.000000	1.000000
101.000000	4.000000	1415420.421230	1515.000000	1.000000
101.000000	3.000000	1415420.904403	1516.000000	0.000000
101.000000	4.000000	1415421.620823	1517.000000	1.000000
101.000000	4.000000	1415422.837086	1520.000000	0.000000
101.000000	2.000000	1415423.603477	1521.000000	1.000000
101.000000	3.000000	1415423.953355	1522.000000	1.000000
101.000000	1.000000	1415424.819723	1524.000000	1.000000
101.000000	3.000000	1415425.186265	1525.000000	1.000000
101.000000	1.000000	1415425.769398	1526.000000	1.000000
101.000000	4.000000	1415426.119304	1527.000000	1.000000
101.000000	3.000000	1415426.785719	1528.000000	1.000000
101.000000	4.000000	1415427.285545	1529.000000	0.000000
101.000000	1.000000	1415427.868662	1531.000000	0.000000
101.000000	1.000000	1415430.551126	1536.000000	1.000000
101.000000	3.000000	1415430.900975	1537.000000	1.000000
101.000000	1.000000	1415431.250853	1538.000000	0.000000
101.000000	4.000000	1415431.967280	1539.000000	0.000000
101.000000	3.000000	1415432.500427	1540.000000	1.000000
101.000000	4.000000	1415433.166865	1541.000000	1.000000
101.000000	1.000000	1415433.516738	1542.000000	1.000000
101.000000	2.000000	1415433.816647	1543.000000	1.000000
101.000000	4.000000	1415434.499755	1544.000000	1.000000
101.000000	2.000000	1415435.132842	1545.000000	0.000000
101.000000	1.000000	1415436.599032	1548.000000	1.000000
101.000000	3.000000	1415436.898924	1549.000000	1.000000
101.000000	1.000000	1415437.298785	1550.000000	0.000000
101.000000	4.000000	1415438.015212	1551.000000	0.000000
101.000000	4.000000	1415439.164798	1553.000000	1.000000
101.000000	1.000000	1415439.498034	1554.000000	1.000000
101.000000	2.000000	1415439.881257	1555.000000	1.000000
101.000000	3.000000	1415440.531009	1556.000000	1.000000
101.000000	2.000000	1415441.114141	1557.000000	0.000000
101.000000	1.000000	1415441.447364	1558.000000	0.000000
101.000000	3.000000	1415441.947186	1559.000000	1.000000
101.000000	4.000000	1415442.547017	1560.000000	1.000000
101.000000	1.000000	1415443.013490	1561.000000	0.000000
101.000000	3.000000	1415443.596619	1562.000000	1.000000
101.000000	2.000000	1415443.979818	1563.000000	0.000000
101.000000	4.000000	1415444.479664	1564.000000	1.000000
101.000000	4.000000	1415445.679250	1566.000000	0.000000
101.000000	3.000000	1415446.412325	1568.000000	0.000000
101.000000	4.000000	1415447.178738	1569.000000	1.000000
101.000000	3.000000	1415447.561966	1570.000000	1.000000
101.000000	2.000000	1415447.978463	1571.000000	0.000000
101.000000	1.000000	1415449.494615	1574.000000	0.000000
101.000000	4.000000	1415449.977780	1575.000000	1.000000
101.000000	3.000000	1415450.660880	1576.000000	1.000000
101.000000	4.000000	1415451.177365	1577.000000	0.000000
101.000000	1.000000	1415451.877132	1579.000000	0.000000
101.000000	4.000000	1415452.793481	1580.000000	1.000000
101.000000	2.000000	1415453.576571	1581.000000	0.000000
101.000000	1.000000	1415455.925745	1586.000000	1.000000
101.000000	4.000000	1415456.192313	1587.000000	1.000000
101.000000	3.000000	1415456.925384	1588.000000	1.000000
101.000000	4.000000	1415457.608505	1589.000000	1.000000
101.000000	1.000000	1415457.991701	1590.000000	1.000000
101.000000	2.000000	1415458.374903	1591.000000	1.000000
101.000000	4.000000	1415458.974700	1592.000000	1.000000
101.000000	2.000000	1415459.707761	1593.000000	1.000000
101.000000	3.000000	1415460.007679	1594.000000	0.000000
101.000000	2.000000	1415460.324236	1595.000000	0.000000
101.000000	1.000000	1415461.140623	1596.000000	1.000000
101.000000	1.000000	1415462.206951	1598.000000	1.000000
101.000000	4.000000	1415462.573450	1599.000000	1.000000
101.000000	3.000000	1415463.239964	1600.000000	1.000000
101.000000	4.000000	1415463.939673	1601.000000	1.000000
101.000000	1.000000	1415464.339526	1602.000000	1.000000
101.000000	2.000000	1415464.606099	1603.000000	1.000000
101.000000	4.000000	1415465.372485	1604.000000	1.000000
101.000000	2.000000	1415466.022284	1605.000000	1.000000
101.000000	4.000000	1415466.505450	1606.000000	0.000000
101.000000	1.000000	1415467.271863	1608.000000	0.000000
101.000000	3.000000	1415469.454452	1612.000000	0.000000
101.000000	4.000000	1415470.287496	1613.000000	1.000000
101.000000	1.000000	1415470.587368	1614.000000	1.000000
101.000000	2.000000	1415471.037211	1615.000000	0.000000
101.000000	4.000000	1415471.637033	1616.000000	1.000000
101.000000	2.000000	1415472.353470	1617.000000	1.000000
101.000000	3.000000	1415472.603345	1618.000000	0.000000
101.000000	2.000000	1415473.003219	1619.000000	1.000000
101.000000	1.000000	1415473.736336	1620.000000	1.000000
101.000000	3.000000	1415474.136174	1621.000000	1.000000
101.000000	1.000000	1415474.802634	1622.000000	1.000000
101.000000	4.000000	1415475.102503	1623.000000	1.000000
101.000000	3.000000	1415475.818922	1624.000000	1.000000
101.000000	4.000000	1415476.452044	1625.000000	0.000000
101.000000	1.000000	1415476.985191	1626.000000	0.000000
101.000000	2.000000	1415477.218444	1627.000000	1.000000
101.000000	4.000000	1415477.951559	1628.000000	1.000000
101.000000	2.000000	1415478.584651	1629.000000	1.000000
101.000000	3.000000	1415478.934523	1630.000000	1.000000
101.000000	2.000000	1415479.334391	1631.000000	1.000000
101.000000	1.000000	1415480.050836	1632.000000	1.000000
101.000000	2.000000	1415480.317370	1633.000000	0.000000
101.000000	1.000000	1415481.017147	1634.000000	1.000000
101.000000	4.000000	1415481.350371	1635.000000	1.000000
101.000000	3.000000	1415482.050154	1636.000000	1.000000
101.000000	4.000000	1415482.633259	1637.000000	1.000000
101.000000	1.000000	1415483.083088	1638.000000	1.000000
101.000000	2.000000	1415483.299698	1639.000000	0.000000
101.000000	4.000000	1415484.032783	1640.000000	1.000000
101.000000	2.000000	1415484.715889	1641.000000	1.000000
101.000000	3.000000	1415485.049129	1642.000000	1.000000
101.000000	2.000000	1415485.349009	1643.000000	1.000000
101.000000	1.000000	1415486.032096	1644.000000	1.000000
101.000000	2.000000	1415486.298663	1645.000000	0.000000
101.000000	1.000000	1415486.981774	1646.000000	1.000000
101.000000	2.000000	1415487.248381	1647.000000	1.000000
101.000000	4.000000	1415487.898124	1648.000000	1.000000
101.000000	3.000000	1415488.681197	1649.000000	0.000000
101.000000	2.000000	1415488.981087	1650.000000	1.000000
101.000000	4.000000	1415489.447703	1651.000000	0.000000
101.000000	4.000000	1415489.864146	1652.000000	1.000000
101.000000	2.000000	1415490.480584	1653.000000	1.000000
101.000000	1.000000	1415490.713826	1654.000000	0.000000
101.000000	4.000000	1415491.230316	1655.000000	0.000000
101.000000	1.000000	1415491.713482	1656.000000	1.000000
101.000000	3.000000	1415492.146667	1657.000000	1.000000
101.000000	1.000000	1415492.746467	1658.000000	1.000000
101.000000	4.000000	1415493.029703	1659.000000	1.000000
101.000000	3.000000	1415493.662818	1660.000000	1.000000
101.000000	4.000000	1415494.345924	1661.000000	1.000000
101.000000	1.000000	1415494.662477	1662.000000	1.000000
101.000000	2.000000	1415494.979034	1663.000000	1.000000
101.000000	4.000000	1415495.562167	1664.000000	1.000000
101.000000	2.000000	1415496.128644	1665.000000	0.000000
101.000000	3.000000	1415496.461862	1666.000000	1.000000
101.000000	2.000000	1415496.861727	1667.000000	1.000000
101.000000	1.000000	1415497.444853	1668.000000	1.000000
101.000000	3.000000	1415497.861381	1669.000000	0.000000
101.000000	1.000000	1415498.244584	1670.000000	0.000000
101.000000	4.000000	1415498.577803	1671.000000	0.000000
101.000000	3.000000	1415499.360869	1672.000000	1.000000
101.000000	4.000000	1415499.894021	1673.000000	1.000000
101.000000	1.000000	1415500.277217	1674.000000	0.000000
101.000000	3.000000	1415500.560469	1675.000000	0.000000
101.000000	3.000000	1415501.110269	1676.000000	0.000000
101.000000	1.000000	1415502.892979	1680.000000	1.000000
101.000000	3.000000	1415503.259518	1681.000000	1.000000
101.000000	1.000000	1415504.025937	1682.000000	0.000000
101.000000	3.000000	1415504.759022	1684.000000	1.000000
101.000000	4.000000	1415505.442124	1685.000000	1.000000
101.000000	1.000000	1415505.708755	1686.000000	1.000000
101.000000	2.000000	1415506.125204	1687.000000	1.000000
101.000000	4.000000	1415506.758340	1688.000000	1.000000
101.000000	2.000000	1415507.358126	1689.000000	1.000000
101.000000	3.000000	1415507.674672	1690.000000	1.000000
101.000000	2.000000	1415508.057888	1691.000000	1.000000
101.000000	1.000000	1415508.624361	1692.000000	1.000000
101.000000	3.000000	1415509.007564	1693.000000	1.000000
101.000000	2.000000	1415509.607361	1694.000000	0.000000
101.000000	1.000000	1415509.624013	1694.000000	0.000000
101.000000	4.000000	1415511.056862	1697.000000	1.000000
101.000000	1.000000	1415511.206805	1697.000000	0.000000
101.000000	4.000000	1415512.273136	1700.000000	1.000000
101.000000	2.000000	1415512.772949	1701.000000	0.000000
101.000000	3.000000	1415513.339403	1703.000000	0.000000
101.000000	1.000000	1415514.089178	1704.000000	1.000000
101.000000	4.000000	1415514.439036	1705.000000	0.000000
101.000000	3.000000	1415516.021835	1708.000000	1.000000
101.000000	4.000000	1415516.604986	1709.000000	1.000000
101.000000	1.000000	1415517.004806	1710.000000	1.000000
101.000000	2.000000	1415517.321380	1711.000000	1.000000
101.000000	4.000000	1415517.887885	1712.000000	1.000000
101.000000	2.000000	1415518.487680	1713.000000	1.000000
101.000000	3.000000	1415518.870857	1714.000000	1.000000
101.000000	2.000000	1415519.237392	1715.000000	0.000000
101.000000	1.000000	1415519.787191	1716.000000	1.000000
101.000000	3.000000	1415520.270379	1717.000000	0.000000
101.000000	4.000000	1415520.786864	1718.000000	1.000000
101.000000	1.000000	1415521.153401	1719.000000	0.000000
101.000000	4.000000	1415522.352997	1721.000000	1.000000
101.000000	3.000000	1415522.686209	1722.000000	1.000000
101.000000	2.000000	1415523.086072	1723.000000	0.000000
101.000000	1.000000	1415524.252345	1725.000000	1.000000
101.000000	2.000000	1415524.418947	1726.000000	0.000000
101.000000	4.000000	1415525.551902	1728.000000	1.000000
101.000000	3.000000	1415525.901785	1729.000000	1.000000
101.000000	1.000000	1415526.518261	1730.000000	1.000000
101.000000	4.000000	1415526.884774	1731.000000	1.000000
101.000000	3.000000	1415527.484628	1732.000000	1.000000
101.000000	4.000000	1415528.167668	1733.000000	1.000000
101.000000	1.000000	1415528.500892	1734.000000	1.000000
101.000000	2.000000	1415528.700814	1735.000000	0.000000
101.000000	4.000000	1415529.583885	1736.000000	0.000000
101.000000	2.000000	1415530.150330	1737.000000	1.000000
101.000000	1.000000	1415530.650144	1738.000000	0.000000
101.000000	1.000000	1415531.483184	1740.000000	1.000000
101.000000	1.000000	1415532.566168	1742.000000	1.000000
101.000000	3.000000	1415532.766092	1743.000000	0.000000
101.000000	4.000000	1415534.182303	1745.000000	1.000000
101.000000	1.000000	1415534.532156	1746.000000	1.000000
101.000000	2.000000	1415534.948679	1747.000000	0.000000
101.000000	4.000000	1415535.598460	1748.000000	0.000000
101.000000	1.000000	1415536.114954	1749.000000	0.000000
101.000000	1.000000	1415537.564432	1752.000000	1.000000
101.000000	3.000000	1415537.914315	1753.000000	1.000000
101.000000	4.000000	1415538.547454	1754.000000	1.000000
101.000000	3.000000	1415538.897330	1755.000000	1.000000
101.000000	2.000000	1415539.563755	1756.000000	1.000000
101.000000	4.000000	1415540.363475	1757.000000	1.000000
101.000000	1.000000	1415540.746685	1758.000000	0.000000
101.000000	2.000000	1415540.946624	1759.000000	0.000000
101.000000	4.000000	1415541.679709	1760.000000	1.000000
101.000000	1.000000	1415542.446116	1761.000000	1.000000
101.000000	1.000000	1415542.812639	1762.000000	0.000000
101.000000	2.000000	1415542.829324	1762.000000	1.000000
101.000000	3.000000	1415543.212504	1763.000000	0.000000
101.000000	1.000000	1415543.862302	1764.000000	1.000000
101.000000	4.000000	1415544.312153	1765.000000	0.000000
101.000000	1.000000	1415544.845305	1766.000000	1.000000
101.000000	4.000000	1415545.178496	1767.000000	1.000000
101.000000	3.000000	1415545.894937	1768.000000	1.000000
101.000000	4.000000	1415546.528056	1769.000000	1.000000
101.000000	1.000000	1415547.027883	1770.000000	1.000000
101.000000	2.000000	1415547.461062	1771.000000	0.000000
101.000000	4.000000	1415547.994203	1772.000000	1.000000
101.000000	1.000000	1415548.560691	1773.000000	0.000000
101.000000	1.000000	1415550.060165	1776.000000	1.000000
101.000000	3.000000	1415550.443354	1777.000000	1.000000
101.000000	1.000000	1415551.143146	1778.000000	1.000000
101.000000	4.000000	1415551.493017	1779.000000	1.000000
101.000000	3.000000	1415552.192775	1780.000000	1.000000
101.000000	4.000000	1415552.809236	1781.000000	0.000000
101.000000	1.000000	1415553.175774	1782.000000	1.000000
101.000000	2.000000	1415553.625622	1783.000000	1.000000
101.000000	4.000000	1415553.992161	1784.000000	0.000000
101.000000	4.000000	1415554.358704	1784.000000	1.000000
101.000000	2.000000	1415555.008514	1785.000000	1.000000
101.000000	3.000000	1415555.574955	1787.000000	0.000000
101.000000	1.000000	1415556.358022	1788.000000	1.000000
101.000000	3.000000	1415556.857835	1789.000000	0.000000
101.000000	1.000000	1415557.407664	1790.000000	1.000000
101.000000	4.000000	1415557.724217	1791.000000	1.000000
101.000000	3.000000	1415558.440636	1792.000000	1.000000
101.000000	4.000000	1415559.207065	1793.000000	1.000000
101.000000	1.000000	1415559.456954	1794.000000	0.000000
101.000000	2.000000	1415559.806839	1795.000000	0.000000
101.000000	3.000000	1415560.589905	1796.000000	0.000000
101.000000	1.000000	1415561.306336	1797.000000	0.000000
101.000000	1.000000	1415562.639206	1800.000000	1.000000
101.000000	3.000000	1415563.039066	1801.000000	1.000000
101.000000	1.000000	1415563.655515	1802.000000	0.000000
101.000000	4.000000	1415564.138666	1803.000000	1.000000
101.000000	3.000000	1415564.805152	1804.000000	1.000000
101.000000	4.000000	1415565.571530	1805.000000	1.000000
101.000000	1.000000	1415565.938078	1806.000000	0.000000
101.000000	4.000000	1415566.971028	1808.000000	1.000000
101.000000	1.000000	1415567.570847	1809.000000	0.000000
101.000000	1.000000	1415569.003695	1812.000000	1.000000
101.000000	3.000000	1415569.420191	1813.000000	1.000000
101.000000	1.000000	1415569.786745	1814.000000	0.000000
101.000000	4.000000	1415570.453190	1815.000000	1.000000
101.000000	3.000000	1415571.102998	1816.000000	1.000000
101.000000	4.000000	1415571.802733	1817.000000	1.000000
101.000000	1.000000	1415572.285899	1818.000000	0.000000
101.000000	4.000000	1415573.185591	1820.000000	1.000000
101.000000	2.000000	1415573.852033	1821.000000	1.000000
101.000000	3.000000	1415574.301876	1822.000000	1.000000
101.000000	2.000000	1415574.551788	1823.000000	1.000000
101.000000	1.000000	1415575.251546	1824.000000	1.000000
101.000000	2.000000	1415575.668074	1825.000000	1.000000
101.000000	1.000000	1415576.184563	1826.000000	0.000000
101.000000	1.000000	1415578.367151	1830.000000	1.000000
101.000000	3.000000	1415578.767013	1831.000000	1.000000
101.000000	2.000000	1415579.500096	1832.000000	1.000000
101.000000	4.000000	1415580.133210	1833.000000	1.000000
101.000000	2.000000	1415580.599718	1834.000000	1.000000
101.000000	3.000000	1415580.966260	1835.000000	1.000000
101.000000	1.000000	1415581.532837	1836.000000	1.000000
101.000000	3.000000	1415581.899255	1837.000000	1.000000
101.000000	1.000000	1415582.682321	1838.000000	1.000000
101.000000	4.000000	1415582.898924	1839.000000	0.000000
101.000000	3.000000	1415583.715321	1840.000000	1.000000
101.000000	4.000000	1415584.465063	1841.000000	1.000000
101.000000	1.000000	1415584.814935	1842.000000	1.000000
101.000000	2.000000	1415585.148164	1843.000000	1.000000
101.000000	3.000000	1415585.764617	1844.000000	0.000000
101.000000	1.000000	1415586.514362	1845.000000	0.000000
101.000000	1.000000	1415587.847233	1848.000000	1.000000
101.000000	3.000000	1415588.263777	1849.000000	1.000000
101.000000	1.000000	1415588.813570	1850.000000	0.000000
101.000000	4.000000	1415589.363382	1851.000000	1.000000
101.000000	3.000000	1415589.996501	1852.000000	1.000000
101.000000	4.000000	1415590.679603	1853.000000	1.000000
101.000000	1.000000	1415591.262730	1855.000000	0.000000
101.000000	4.000000	1415592.179089	1856.000000	1.000000
101.000000	3.000000	1415592.728891	1857.000000	0.000000
101.000000	1.000000	1415594.145085	1860.000000	1.000000
101.000000	3.000000	1415594.578259	1861.000000	1.000000
101.000000	1.000000	1415595.211359	1862.000000	1.000000
101.000000	4.000000	1415596.977444	1865.000000	1.000000
101.000000	1.000000	1415597.427284	1866.000000	1.000000
101.000000	4.000000	1415598.443589	1868.000000	1.000000
101.000000	2.000000	1415599.143380	1869.000000	1.000000
101.000000	4.000000	1415599.543232	1870.000000	0.000000
101.000000	1.000000	1415600.526238	1872.000000	1.000000
101.000000	3.000000	1415600.926088	1873.000000	1.000000
101.000000	1.000000	1415601.342618	1874.000000	0.000000
101.000000	4.000000	1415601.959070	1875.000000	1.000000
101.000000	3.000000	1415602.625505	1876.000000	1.000000
101.000000	4.000000	1415603.275273	1877.000000	1.000000
101.000000	1.000000	1415603.708470	1878.000000	1.000000
101.000000	4.000000	1415604.724788	1880.000000	1.000000
101.000000	2.000000	1415605.291326	1881.000000	0.000000
101.000000	3.000000	1415605.941041	1883.000000	0.000000
101.000000	1.000000	1415606.807443	1884.000000	1.000000
101.000000	3.000000	1415607.207271	1885.000000	1.000000
101.000000	1.000000	1415607.823728	1886.000000	1.000000
101.000000	4.000000	1415608.240250	1887.000000	1.000000
101.000000	3.000000	1415608.790075	1888.000000	0.000000
101.000000	4.000000	1415609.573154	1889.000000	1.000000
101.000000	1.000000	1415610.122930	1891.000000	0.000000
101.000000	3.000000	1415611.072624	1892.000000	0.000000
101.000000	1.000000	1415613.021948	1896.000000	1.000000
101.000000	3.000000	1415613.471807	1897.000000	1.000000
101.000000	1.000000	1415614.154906	1898.000000	1.000000
101.000000	4.000000	1415614.488115	1899.000000	1.000000
101.000000	3.000000	1415615.204560	1900.000000	1.000000
101.000000	4.000000	1415615.887640	1901.000000	1.000000
101.000000	1.000000	1415616.320824	1902.000000	1.000000
101.000000	2.000000	1415616.687363	1903.000000	0.000000
101.000000	4.000000	1415617.420444	1904.000000	0.000000
101.000000	1.000000	1415618.036904	1905.000000	0.000000
101.000000	1.000000	1415619.353098	1908.000000	1.000000
101.000000	2.000000	1415619.703005	1909.000000	1.000000
101.000000	1.000000	1415620.386102	1910.000000	1.000000
101.000000	3.000000	1415620.802641	1911.000000	1.000000
101.000000	1.000000	1415621.502406	1912.000000	1.000000
101.000000	2.000000	1415622.268786	1913.000000	1.000000
101.000000	3.000000	1415622.568668	1914.000000	1.000000
101.000000	4.000000	1415622.901923	1915.000000	1.000000
101.000000	1.000000	1415623.251783	1916.000000	0.000000
101.000000	4.000000	1415624.251447	1917.000000	1.000000
101.000000	4.000000	1415624.934552	1919.000000	1.000000
101.000000	3.000000	1415625.617723	1920.000000	1.000000
101.000000	2.000000	1415660.455705	1921.000000	0.000000
101.000000	3.000000	1415661.172134	1922.000000	0.000000
101.000000	4.000000	1415661.588678	1923.000000	1.000000
101.000000	2.000000	1415662.155126	1924.000000	0.000000
101.000000	4.000000	1415662.838237	1925.000000	0.000000
101.000000	3.000000	1415663.238091	1926.000000	1.000000
101.000000	1.000000	1415663.687925	1927.000000	0.000000
101.000000	4.000000	1415664.870859	1929.000000	1.000000
101.000000	3.000000	1415665.587313	1931.000000	1.000000
101.000000	1.000000	1415666.237061	1932.000000	1.000000
101.000000	3.000000	1415666.536938	1933.000000	1.000000
101.000000	1.000000	1415667.236716	1934.000000	1.000000
101.000000	4.000000	1415667.603260	1935.000000	1.000000
101.000000	3.000000	1415668.303018	1936.000000	1.000000
101.000000	4.000000	1415669.019440	1937.000000	1.000000
101.000000	1.000000	1415669.302672	1938.000000	0.000000
101.000000	2.000000	1415669.769192	1939.000000	1.000000
101.000000	4.000000	1415670.335688	1940.000000	0.000000
101.000000	2.000000	1415671.185364	1941.000000	1.000000
101.000000	3.000000	1415671.501920	1942.000000	1.000000
101.000000	2.000000	1415671.835150	1943.000000	1.000000
101.000000	1.000000	1415672.551554	1944.000000	1.000000
101.000000	3.000000	1415672.868118	1945.000000	1.000000
101.000000	1.000000	1415673.484584	1946.000000	0.000000
101.000000	4.000000	1415673.834447	1947.000000	1.000000
101.000000	3.000000	1415674.234299	1947.000000	0.000000
101.000000	3.000000	1415674.567538	1948.000000	1.000000
101.000000	4.000000	1415675.333988	1949.000000	0.000000
101.000000	1.000000	1415675.483890	1950.000000	0.000000
101.000000	3.000000	1415676.133670	1951.000000	0.000000
101.000000	4.000000	1415676.566863	1952.000000	1.000000
101.000000	2.000000	1415677.199973	1953.000000	1.000000
101.000000	3.000000	1415677.599837	1954.000000	1.000000
101.000000	2.000000	1415677.899733	1955.000000	1.000000
101.000000	1.000000	1415678.599491	1956.000000	1.000000
101.000000	3.000000	1415678.899395	1957.000000	1.000000
101.000000	1.000000	1415679.549164	1958.000000	1.000000
101.000000	4.000000	1415679.899052	1959.000000	1.000000
101.000000	3.000000	1415680.582173	1960.000000	1.000000
101.000000	4.000000	1415681.215269	1961.000000	1.000000
101.000000	1.000000	1415681.581822	1962.000000	1.000000
101.000000	2.000000	1415681.865020	1963.000000	1.000000
101.000000	4.000000	1415682.564796	1964.000000	1.000000
101.000000	2.000000	1415683.214579	1965.000000	1.000000
101.000000	3.000000	1415683.564458	1966.000000	1.000000
101.000000	2.000000	1415683.831043	1967.000000	1.000000
101.000000	1.000000	1415684.580800	1968.000000	1.000000
101.000000	3.000000	1415684.880674	1969.000000	1.000000
101.000000	1.000000	1415685.463795	1970.000000	1.000000
101.000000	4.000000	1415685.830360	1971.000000	1.000000
101.000000	3.000000	1415686.480143	1972.000000	1.000000
101.000000	4.000000	1415687.046596	1973.000000	1.000000
101.000000	1.000000	1415687.379812	1974.000000	1.000000
101.000000	2.000000	1415687.746364	1975.000000	1.000000
101.000000	4.000000	1415688.362815	1976.000000	1.000000
101.000000	2.000000	1415689.045917	1977.000000	1.000000
101.000000	3.000000	1415689.329152	1978.000000	1.000000
101.000000	2.000000	1415689.629049	1979.000000	1.000000
101.000000	1.000000	1415690.295505	1980.000000	1.000000
101.000000	3.000000	1415690.578722	1981.000000	1.000000
101.000000	2.000000	1415690.911937	1982.000000	0.000000
101.000000	1.000000	1415691.245195	1982.000000	1.000000
101.000000	4.000000	1415691.545041	1983.000000	1.000000
101.000000	3.000000	1415692.128187	1984.000000	1.000000
101.000000	4.000000	1415692.711326	1985.000000	1.000000
101.000000	1.000000	1415693.044540	1986.000000	1.000000
101.000000	2.000000	1415693.194495	1987.000000	0.000000
101.000000	4.000000	1415693.944220	1988.000000	1.000000
101.000000	2.000000	1415694.527398	1989.000000	1.000000
101.000000	3.000000	1415694.793924	1990.000000	1.000000
101.000000	2.000000	1415695.160467	1991.000000	1.000000
101.000000	1.000000	1415695.743649	1992.000000	1.000000
101.000000	3.000000	1415696.043532	1993.000000	1.000000
101.000000	1.000000	1415696.593326	1994.000000	1.000000
101.000000	4.000000	1415696.876565	1995.000000	1.000000
101.000000	3.000000	1415697.409712	1996.000000	1.000000
101.000000	4.000000	1415698.042830	1997.000000	1.000000
101.000000	1.000000	1415698.359381	1998.000000	1.000000
101.000000	2.000000	1415698.625985	1999.000000	1.000000
101.000000	4.000000	1415699.225745	2000.000000	1.000000
101.000000	2.000000	1415699.808898	2001.000000	1.000000
101.000000	3.000000	1415700.042131	2002.000000	1.000000
101.000000	2.000000	1415700.342049	2003.000000	1.000000
101.000000	1.000000	1415700.858539	2004.000000	1.000000
101.000000	3.000000	1415701.308380	2005.000000	0.000000
101.000000	1.000000	1415701.691593	2006.000000	1.000000
101.000000	4.000000	1415702.074789	2007.000000	1.000000
101.000000	3.000000	1415702.574633	2008.000000	1.000000
101.000000	4.000000	1415703.007801	2009.000000	0.000000
101.000000	1.000000	1415703.490970	2010.000000	0.000000
101.000000	2.000000	1415703.674238	2011.000000	1.000000
101.000000	4.000000	1415704.224069	2012.000000	1.000000
101.000000	2.000000	1415704.807180	2013.000000	1.000000
101.000000	3.000000	1415704.923807	2014.000000	0.000000
101.000000	2.000000	1415705.273672	2015.000000	1.000000
101.000000	1.000000	1415705.673552	2016.000000	0.000000
101.000000	1.000000	1415706.056742	2017.000000	0.000000
101.000000	1.000000	1415706.656554	2018.000000	1.000000
101.000000	4.000000	1415706.956446	2019.000000	1.000000
101.000000	3.000000	1415707.522956	2020.000000	1.000000
101.000000	4.000000	1415708.056076	2021.000000	1.000000
101.000000	2.000000	1415708.422607	2022.000000	0.000000
101.000000	4.000000	1415709.322282	2024.000000	0.000000
101.000000	1.000000	1415709.738840	2025.000000	0.000000
101.000000	1.000000	1415710.771810	2028.000000	1.000000
101.000000	3.000000	1415711.138337	2029.000000	1.000000
101.000000	1.000000	1415711.604854	2030.000000	1.000000
101.000000	2.000000	1415711.988054	2031.000000	1.000000
101.000000	1.000000	1415712.321275	2032.000000	0.000000
101.000000	4.000000	1415713.104366	2033.000000	1.000000
101.000000	2.000000	1415713.404235	2034.000000	1.000000
101.000000	3.000000	1415713.687486	2035.000000	1.000000
101.000000	4.000000	1415714.237286	2036.000000	1.000000
101.000000	3.000000	1415714.837124	2037.000000	1.000000
101.000000	1.000000	1415716.003352	2040.000000	1.000000
101.000000	4.000000	1415716.169959	2041.000000	0.000000
101.000000	1.000000	1415716.719791	2042.000000	0.000000
101.000000	3.000000	1415717.269583	2043.000000	0.000000
101.000000	4.000000	1415717.786079	2044.000000	0.000000
101.000000	3.000000	1415719.402187	2048.000000	1.000000
101.000000	1.000000	1415719.985317	2049.000000	1.000000
101.000000	4.000000	1415720.351860	2050.000000	1.000000
101.000000	3.000000	1415720.668413	2051.000000	0.000000
101.000000	1.000000	1415722.001303	2054.000000	1.000000
101.000000	4.000000	1415722.401162	2055.000000	1.000000
101.000000	3.000000	1415722.884326	2056.000000	0.000000
101.000000	4.000000	1415723.550759	2057.000000	1.000000
101.000000	1.000000	1415723.917305	2058.000000	1.000000
101.000000	2.000000	1415724.150569	2059.000000	1.000000
101.000000	4.000000	1415724.633711	2060.000000	0.000000
101.000000	4.000000	1415724.950284	2060.000000	0.000000
101.000000	1.000000	1415725.433432	2061.000000	0.000000
101.000000	1.000000	1415726.549736	2064.000000	1.000000
101.000000	3.000000	1415726.982914	2065.000000	0.000000
101.000000	4.000000	1415727.849275	2067.000000	1.000000
101.000000	3.000000	1415728.399099	2068.000000	1.000000
101.000000	4.000000	1415729.015542	2069.000000	1.000000
101.000000	2.000000	1415729.382097	2070.000000	0.000000
101.000000	4.000000	1415730.331777	2072.000000	0.000000
101.000000	1.000000	1415732.031202	2076.000000	1.000000
101.000000	3.000000	1415732.331091	2077.000000	1.000000
101.000000	1.000000	1415733.030845	2078.000000	1.000000
101.000000	4.000000	1415733.247475	2079.000000	1.000000
101.000000	3.000000	1415733.847223	2080.000000	0.000000
101.000000	4.000000	1415734.580352	2081.000000	1.000000
101.000000	1.000000	1415734.880221	2082.000000	1.000000
101.000000	2.000000	1415735.346725	2083.000000	0.000000
101.000000	2.000000	1415736.313041	2085.000000	0.000000
101.000000	1.000000	1415737.729246	2088.000000	1.000000
101.000000	3.000000	1415738.062456	2089.000000	1.000000
101.000000	1.000000	1415738.728938	2090.000000	1.000000
101.000000	4.000000	1415738.995476	2091.000000	1.000000
101.000000	3.000000	1415739.695241	2092.000000	1.000000
101.000000	4.000000	1415740.344997	2093.000000	1.000000
101.000000	1.000000	1415740.711536	2094.000000	0.000000
101.000000	2.000000	1415740.994789	2095.000000	1.000000
101.000000	4.000000	1415741.477961	2096.000000	0.000000
101.000000	2.000000	1415742.011112	2097.000000	0.000000
101.000000	1.000000	1415743.510588	2100.000000	1.000000
101.000000	2.000000	1415743.743946	2101.000000	1.000000
101.000000	3.000000	1415744.376939	2102.000000	1.000000
101.000000	2.000000	1415744.760168	2103.000000	1.000000
101.000000	4.000000	1415745.376644	2104.000000	1.000000
101.000000	3.000000	1415746.009764	2105.000000	1.000000
101.000000	4.000000	1415746.342943	2106.000000	1.000000
101.000000	2.000000	1415746.659522	2107.000000	0.000000
101.000000	4.000000	1415747.309297	2108.000000	0.000000
101.000000	4.000000	1415749.158665	2112.000000	1.000000
101.000000	3.000000	1415749.441898	2113.000000	1.000000
101.000000	1.000000	1415750.174980	2114.000000	1.000000
101.000000	4.000000	1415750.541518	2115.000000	0.000000
101.000000	3.000000	1415751.058013	2116.000000	1.000000
101.000000	4.000000	1415751.674465	2117.000000	1.000000
101.000000	1.000000	1415752.140975	2118.000000	0.000000
101.000000	2.000000	1415752.374219	2119.000000	1.000000
101.000000	4.000000	1415753.024000	2120.000000	1.000000
101.000000	2.000000	1415753.657102	2121.000000	1.000000
101.000000	3.000000	1415753.940363	2122.000000	1.000000
101.000000	2.000000	1415754.190281	2123.000000	1.000000
101.000000	3.000000	1415754.323554	2123.000000	0.000000
101.000000	1.000000	1415754.856693	2124.000000	1.000000
101.000000	2.000000	1415755.156610	2125.000000	0.000000
101.000000	4.000000	1415756.006314	2127.000000	0.000000
101.000000	3.000000	1415756.739405	2128.000000	1.000000
101.000000	4.000000	1415757.389175	2129.000000	1.000000
101.000000	1.000000	1415757.672395	2130.000000	1.000000
101.000000	2.000000	1415757.889009	2131.000000	1.000000
101.000000	4.000000	1415758.505437	2132.000000	1.000000
101.000000	2.000000	1415759.105256	2133.000000	1.000000
101.000000	3.000000	1415759.388491	2134.000000	1.000000
101.000000	2.000000	1415759.705027	2135.000000	1.000000
101.000000	1.000000	1415760.354861	2136.000000	1.000000
101.000000	2.000000	1415760.638072	2137.000000	0.000000
101.000000	4.000000	1415761.621064	2139.000000	1.000000
101.000000	3.000000	1415762.220851	2140.000000	1.000000
101.000000	4.000000	1415762.687357	2141.000000	1.000000
101.000000	1.000000	1415763.120548	2142.000000	1.000000
101.000000	2.000000	1415763.270498	2143.000000	0.000000
101.000000	4.000000	1415763.936947	2144.000000	1.000000
101.000000	3.000000	1415764.153514	2144.000000	0.000000
101.000000	1.000000	1415764.636696	2145.000000	0.000000
101.000000	1.000000	1415765.669679	2148.000000	0.000000
101.000000	3.000000	1415766.152825	2149.000000	1.000000
101.000000	2.000000	1415766.519367	2150.000000	0.000000
101.000000	4.000000	1415767.152499	2151.000000	0.000000
101.000000	3.000000	1415767.668989	2152.000000	1.000000
101.000000	4.000000	1415768.318796	2153.000000	1.000000
101.000000	1.000000	1415768.701966	2154.000000	1.000000
101.000000	4.000000	1415769.568332	2156.000000	1.000000
101.000000	2.000000	1415770.201455	2157.000000	1.000000
101.000000	3.000000	1415770.567978	2158.000000	1.000000
101.000000	2.000000	1415770.884566	2159.000000	1.000000
101.000000	1.000000	1415771.484350	2160.000000	1.000000
101.000000	3.000000	1415772.000841	2161.000000	0.000000
101.000000	1.000000	1415772.434031	2162.000000	1.000000
101.000000	4.000000	1415772.800567	2163.000000	1.000000
101.000000	3.000000	1415773.483665	2164.000000	0.000000
101.000000	4.000000	1415774.000159	2165.000000	1.000000
101.000000	1.000000	1415774.300052	2166.000000	1.000000
101.000000	2.000000	1415774.699912	2167.000000	1.000000
101.000000	3.000000	1415775.349690	2168.000000	0.000000
101.000000	1.000000	1415776.032795	2169.000000	0.000000
101.000000	1.000000	1415777.115756	2172.000000	0.000000
101.000000	3.000000	1415777.632245	2173.000000	0.000000
101.000000	1.000000	1415778.115413	2174.000000	0.000000
101.000000	4.000000	1415778.615222	2175.000000	1.000000
101.000000	3.000000	1415779.215060	2176.000000	1.000000
101.000000	4.000000	1415779.881495	2177.000000	1.000000
101.000000	1.000000	1415780.314656	2178.000000	0.000000
101.000000	4.000000	1415781.197692	2180.000000	1.000000
101.000000	2.000000	1415781.547564	2181.000000	0.000000
101.000000	2.000000	1415781.914111	2181.000000	1.000000
101.000000	1.000000	1415783.180338	2184.000000	1.000000
101.000000	3.000000	1415783.680172	2185.000000	0.000000
101.000000	1.000000	1415784.113353	2186.000000	0.000000
101.000000	4.000000	1415784.646490	2187.000000	0.000000
101.000000	2.000000	1415785.179657	2188.000000	0.000000
101.000000	4.000000	1415787.129018	2192.000000	1.000000
101.000000	3.000000	1415788.145315	2194.000000	1.000000
101.000000	1.000000	1415789.244936	2196.000000	1.000000
101.000000	2.000000	1415789.611477	2197.000000	1.000000
101.000000	4.000000	1415790.227932	2198.000000	1.000000
101.000000	3.000000	1415790.594477	2199.000000	1.000000
101.000000	2.000000	1415791.277570	2200.000000	1.000000
101.000000	1.000000	1415791.710750	2201.000000	0.000000
101.000000	1.000000	1415793.476822	2204.000000	1.000000
101.000000	4.000000	1415794.009969	2205.000000	0.000000
101.000000	2.000000	1415794.426489	2206.000000	1.000000
101.000000	3.000000	1415794.942980	2207.000000	0.000000
101.000000	1.000000	1415795.542757	2208.000000	1.000000
101.000000	3.000000	1415795.859351	2209.000000	1.000000
101.000000	1.000000	1415796.542438	2210.000000	1.000000
101.000000	4.000000	1415796.759005	2211.000000	0.000000
101.000000	3.000000	1415797.242189	2211.000000	0.000000
101.000000	3.000000	1415797.625388	2212.000000	1.000000
101.000000	4.000000	1415798.325161	2213.000000	1.000000
101.000000	1.000000	1415798.691690	2214.000000	1.000000
101.000000	2.000000	1415799.008288	2215.000000	1.000000
101.000000	4.000000	1415799.674700	2216.000000	1.000000
101.000000	2.000000	1415800.407782	2217.000000	1.000000
101.000000	3.000000	1415800.840942	2218.000000	0.000000
101.000000	2.000000	1415801.207476	2219.000000	0.000000
101.000000	1.000000	1415801.507393	2220.000000	0.000000
101.000000	1.000000	1415801.857274	2220.000000	1.000000
101.000000	4.000000	1415802.240469	2221.000000	0.000000
101.000000	1.000000	1415802.890264	2222.000000	1.000000
101.000000	4.000000	1415803.206820	2223.000000	1.000000
101.000000	3.000000	1415803.956567	2224.000000	1.000000
101.000000	4.000000	1415804.606355	2225.000000	1.000000
101.000000	1.000000	1415804.889568	2226.000000	1.000000
101.000000	2.000000	1415805.172807	2227.000000	0.000000
101.000000	4.000000	1415806.005876	2228.000000	1.000000
101.000000	2.000000	1415806.705644	2229.000000	1.000000
101.000000	3.000000	1415807.038828	2230.000000	1.000000
101.000000	1.000000	1415807.205438	2230.000000	0.000000
101.000000	1.000000	1415808.055135	2232.000000	1.000000
101.000000	3.000000	1415808.471657	2233.000000	1.000000
101.000000	1.000000	1415809.171459	2234.000000	1.000000
101.000000	4.000000	1415809.438011	2235.000000	1.000000
101.000000	3.000000	1415810.154435	2236.000000	1.000000
101.000000	4.000000	1415810.854178	2237.000000	1.000000
101.000000	1.000000	1415811.237390	2238.000000	1.000000
101.000000	2.000000	1415811.653917	2239.000000	1.000000
101.000000	4.000000	1415812.237054	2240.000000	1.000000
101.000000	2.000000	1415812.970143	2241.000000	1.000000
101.000000	3.000000	1415813.336658	2242.000000	1.000000
101.000000	2.000000	1415813.753210	2243.000000	1.000000
101.000000	1.000000	1415814.336339	2244.000000	1.000000
101.000000	2.000000	1415815.435970	2246.000000	1.000000
101.000000	3.000000	1415815.769189	2247.000000	0.000000
101.000000	1.000000	1415817.052081	2249.000000	1.000000
101.000000	4.000000	1415817.435277	2250.000000	1.000000
101.000000	3.000000	1415817.751844	2251.000000	1.000000
101.000000	4.000000	1415818.501575	2252.000000	0.000000
101.000000	1.000000	1415819.784475	2255.000000	1.000000
101.000000	2.000000	1415820.334281	2256.000000	1.000000
101.000000	3.000000	1415820.734152	2257.000000	1.000000
101.000000	4.000000	1415821.717143	2259.000000	1.000000
101.000000	3.000000	1415822.400240	2260.000000	1.000000
101.000000	4.000000	1415823.033360	2261.000000	1.000000
101.000000	1.000000	1415823.383219	2262.000000	1.000000
101.000000	2.000000	1415823.683131	2263.000000	1.000000
101.000000	4.000000	1415824.366236	2264.000000	1.000000
101.000000	2.000000	1415825.049339	2265.000000	1.000000
101.000000	3.000000	1415825.332565	2266.000000	1.000000
101.000000	2.000000	1415825.815714	2267.000000	0.000000
101.000000	1.000000	1415826.332224	2268.000000	1.000000
101.000000	3.000000	1415826.715431	2269.000000	1.000000
101.000000	1.000000	1415827.348536	2270.000000	1.000000
101.000000	4.000000	1415827.681784	2271.000000	1.000000
101.000000	3.000000	1415828.248214	2272.000000	1.000000
101.000000	4.000000	1415828.931342	2273.000000	1.000000
101.000000	1.000000	1415829.231229	2274.000000	1.000000
101.000000	2.000000	1415829.447807	2275.000000	0.000000
101.000000	4.000000	1415830.180909	2276.000000	1.000000
101.000000	2.000000	1415830.864035	2277.000000	1.000000
101.000000	1.000000	1415832.063595	2280.000000	1.000000
101.000000	3.000000	1415832.530101	2281.000000	0.000000
101.000000	1.000000	1415833.079916	2282.000000	1.000000
101.000000	4.000000	1415833.379810	2283.000000	1.000000
101.000000	3.000000	1415833.996269	2284.000000	1.000000
101.000000	4.000000	1415834.496096	2285.000000	0.000000
101.000000	4.000000	1415834.845972	2286.000000	0.000000
101.000000	2.000000	1415835.129210	2286.000000	0.000000
101.000000	4.000000	1415835.928937	2288.000000	1.000000
101.000000	2.000000	1415836.512073	2289.000000	1.000000
101.000000	3.000000	1415836.712035	2289.000000	0.000000
101.000000	3.000000	1415837.045216	2291.000000	0.000000
101.000000	2.000000	1415837.361776	2291.000000	0.000000
101.000000	1.000000	1415837.828288	2292.000000	1.000000
101.000000	4.000000	1415838.161532	2293.000000	0.000000
101.000000	1.000000	1415838.777970	2294.000000	1.000000
101.000000	4.000000	1415839.127824	2295.000000	1.000000
101.000000	3.000000	1415839.727635	2296.000000	1.000000
101.000000	4.000000	1415840.360763	2297.000000	1.000000
101.000000	2.000000	1415840.627328	2298.000000	0.000000
101.000000	4.000000	1415841.726961	2300.000000	0.000000
101.000000	2.000000	1415841.960238	2300.000000	0.000000
101.000000	1.000000	1415843.542979	2304.000000	1.000000
101.000000	3.000000	1415843.909527	2305.000000	1.000000
101.000000	1.000000	1415844.342708	2306.000000	0.000000
101.000000	4.000000	1415844.925858	2307.000000	1.000000
101.000000	3.000000	1415845.542294	2308.000000	1.000000
101.000000	4.000000	1415846.225438	2309.000000	1.000000
101.000000	1.000000	1415846.491988	2310.000000	1.000000
101.000000	2.000000	1415846.858529	2311.000000	1.000000
101.000000	4.000000	1415847.508307	2312.000000	1.000000
101.000000	2.000000	1415848.191404	2313.000000	1.000000
101.000000	3.000000	1415848.408003	2314.000000	0.000000
101.000000	2.000000	1415849.041117	2315.000000	0.000000
101.000000	1.000000	1415849.507629	2316.000000	1.000000
101.000000	2.000000	1415849.924148	2317.000000	1.000000
101.000000	3.000000	1415850.523947	2318.000000	1.000000
101.000000	4.000000	1415851.007114	2319.000000	0.000000
101.000000	1.000000	1415851.490282	2320.000000	1.000000
101.000000	3.000000	1415852.140060	2321.000000	1.000000
101.000000	2.000000	1415852.556597	2322.000000	1.000000
101.000000	1.000000	1415852.939782	2323.000000	1.000000
101.000000	2.000000	1415853.572893	2324.000000	1.000000
101.000000	3.000000	1415854.172698	2325.000000	0.000000
101.000000	1.000000	1415854.855773	2327.000000	1.000000
101.000000	4.000000	1415855.655495	2328.000000	0.000000
101.000000	1.000000	1415856.538549	2330.000000	1.000000
101.000000	4.000000	1415856.905094	2331.000000	1.000000
101.000000	3.000000	1415857.504878	2332.000000	1.000000
101.000000	4.000000	1415858.138001	2333.000000	1.000000
101.000000	1.000000	1415858.554550	2334.000000	1.000000
101.000000	2.000000	1415858.987711	2335.000000	0.000000
101.000000	4.000000	1415859.670820	2336.000000	0.000000
101.000000	2.000000	1415860.237281	2337.000000	1.000000
101.000000	2.000000	1415860.870378	2339.000000	1.000000
101.000000	1.000000	1415861.553519	2340.000000	1.000000
101.000000	3.000000	1415861.953356	2341.000000	1.000000
101.000000	1.000000	1415862.369888	2342.000000	0.000000
101.000000	3.000000	1415863.469515	2344.000000	1.000000
101.000000	4.000000	1415864.119263	2345.000000	0.000000
101.000000	1.000000	1415864.535789	2346.000000	1.000000
101.000000	2.000000	1415864.835715	2347.000000	1.000000
101.000000	4.000000	1415865.552149	2348.000000	1.000000
101.000000	2.000000	1415866.268550	2349.000000	1.000000
101.000000	3.000000	1415866.418491	2350.000000	0.000000
101.000000	2.000000	1415866.851679	2351.000000	1.000000
101.000000	1.000000	1415867.518135	2352.000000	1.000000
101.000000	3.000000	1415867.951316	2353.000000	1.000000
101.000000	4.000000	1415868.817677	2355.000000	1.000000
101.000000	2.000000	1415869.517460	2356.000000	0.000000
101.000000	4.000000	1415870.217221	2357.000000	1.000000
101.000000	1.000000	1415870.683702	2358.000000	0.000000
101.000000	2.000000	1415870.983582	2359.000000	0.000000
101.000000	4.000000	1415871.600061	2360.000000	1.000000
101.000000	3.000000	1415872.283156	2361.000000	0.000000
101.000000	3.000000	1415873.666013	2364.000000	0.000000
101.000000	4.000000	1415874.965548	2367.000000	1.000000
101.000000	3.000000	1415875.582050	2368.000000	1.000000
101.000000	4.000000	1415876.281783	2369.000000	1.000000
101.000000	2.000000	1415877.114830	2371.000000	1.000000
101.000000	4.000000	1415877.764612	2372.000000	1.000000
101.000000	2.000000	1415878.464368	2373.000000	1.000000
101.000000	3.000000	1415878.830923	2374.000000	1.000000
101.000000	2.000000	1415879.047506	2375.000000	0.000000
101.000000	1.000000	1415879.813890	2376.000000	1.000000
101.000000	3.000000	1415880.163788	2377.000000	1.000000
101.000000	1.000000	1415880.846882	2378.000000	1.000000
101.000000	4.000000	1415881.280073	2379.000000	1.000000
101.000000	3.000000	1415881.879902	2380.000000	1.000000
101.000000	4.000000	1415882.596287	2381.000000	1.000000
101.000000	1.000000	1415882.962835	2382.000000	1.000000
101.000000	2.000000	1415883.329376	2383.000000	1.000000
101.000000	4.000000	1415884.062464	2384.000000	1.000000
101.000000	2.000000	1415884.762213	2385.000000	1.000000
[truncated: 212,547 more rows]
