# Supplementary material for: Ego Depletion Impairs Implicit Learning
Source: PLoS One. 2014 Oct 2;9(10):e109370. doi: 10.1371/journal.pone.0109370 (PMC4183724; doi:10.1371/journal.pone.0109370)
Supplement: Data S1 — Depletion data. (ZIP) [file pone.0109370.s001.zip › Exp2-1_SpeedData.csv]

ppt	seconds_to_target	trial_num_set
101.000000	1.500000	1.000000
101.000000	1.500000	13.000000
101.000000	1.500000	25.000000
101.000000	1.500000	37.000000
101.000000	1.500000	49.000000
101.000000	1.500000	61.000000
101.000000	1.500000	73.000000
101.000000	1.500000	85.000000
101.000000	1.500000	97.000000
101.000000	1.500000	109.000000
101.000000	1.500000	121.000000
101.000000	1.500000	133.000000
101.000000	1.500000	145.000000
101.000000	1.500000	157.000000
101.000000	1.500000	169.000000
101.000000	1.500000	181.000000
101.000000	1.500000	193.000000
101.000000	1.500000	205.000000
101.000000	1.500000	217.000000
101.000000	1.500000	229.000000
101.000000	1.500000	241.000000
101.000000	1.500000	253.000000
101.000000	1.500000	265.000000
101.000000	1.500000	277.000000
101.000000	1.500000	289.000000
101.000000	1.500000	301.000000
101.000000	1.500000	313.000000
101.000000	1.500000	325.000000
101.000000	1.500000	337.000000
101.000000	1.500000	349.000000
101.000000	1.500000	361.000000
101.000000	1.428571	373.000000
101.000000	1.428571	385.000000
101.000000	1.428571	397.000000
101.000000	1.428571	409.000000
101.000000	1.428571	421.000000
101.000000	1.500000	433.000000
101.000000	1.500000	445.000000
101.000000	1.500000	457.000000
101.000000	1.500000	469.000000
101.000000	1.500000	481.000000
101.000000	1.500000	493.000000
101.000000	1.500000	505.000000
101.000000	1.428571	517.000000
101.000000	1.500000	529.000000
101.000000	1.500000	541.000000
101.000000	1.500000	553.000000
101.000000	1.500000	565.000000
101.000000	1.500000	577.000000
101.000000	1.500000	589.000000
101.000000	1.500000	601.000000
101.000000	1.500000	613.000000
101.000000	1.500000	625.000000
101.000000	1.500000	637.000000
101.000000	1.500000	649.000000
101.000000	1.500000	661.000000
101.000000	1.428571	673.000000
101.000000	1.500000	685.000000
101.000000	1.500000	697.000000
101.000000	1.500000	709.000000
101.000000	1.500000	721.000000
101.000000	1.500000	733.000000
101.000000	1.500000	745.000000
101.000000	1.500000	757.000000
101.000000	1.500000	769.000000
101.000000	1.500000	781.000000
101.000000	1.500000	793.000000
101.000000	1.500000	805.000000
101.000000	1.500000	817.000000
101.000000	1.500000	829.000000
101.000000	1.500000	841.000000
101.000000	1.500000	853.000000
101.000000	1.500000	865.000000
101.000000	1.500000	877.000000
101.000000	1.500000	889.000000
101.000000	1.500000	901.000000
101.000000	1.500000	913.000000
101.000000	1.500000	925.000000
101.000000	1.500000	937.000000
101.000000	1.500000	949.000000
101.000000	1.500000	961.000000
101.000000	1.500000	973.000000
101.000000	1.428571	985.000000
101.000000	1.360544	997.000000
101.000000	1.360544	1009.000000
101.000000	1.295756	1021.000000
101.000000	1.295756	1033.000000
101.000000	1.360544	1045.000000
101.000000	1.428571	1057.000000
101.000000	1.428571	1069.000000
101.000000	1.428571	1081.000000
101.000000	1.500000	1093.000000
101.000000	1.500000	1105.000000
101.000000	1.500000	1117.000000
101.000000	1.500000	1129.000000
101.000000	1.500000	1141.000000
101.000000	1.428571	1153.000000
101.000000	1.428571	1165.000000
101.000000	1.500000	1177.000000
101.000000	1.500000	1189.000000
101.000000	1.500000	1201.000000
101.000000	1.428571	1213.000000
101.000000	1.428571	1225.000000
101.000000	1.500000	1237.000000
101.000000	1.500000	1249.000000
101.000000	1.500000	1261.000000
101.000000	1.500000	1273.000000
101.000000	1.500000	1285.000000
101.000000	1.500000	1297.000000
101.000000	1.500000	1309.000000
101.000000	1.500000	1321.000000
101.000000	1.500000	1333.000000
101.000000	1.500000	1345.000000
101.000000	1.500000	1357.000000
101.000000	1.428571	1369.000000
101.000000	1.500000	1381.000000
101.000000	1.500000	1393.000000
101.000000	1.500000	1405.000000
101.000000	1.500000	1417.000000
101.000000	1.428571	1429.000000
101.000000	1.428571	1441.000000
101.000000	1.428571	1453.000000
101.000000	1.360544	1465.000000
101.000000	1.360544	1477.000000
101.000000	1.295756	1489.000000
101.000000	1.295756	1501.000000
101.000000	1.360544	1513.000000
101.000000	1.360544	1525.000000
101.000000	1.428571	1537.000000
101.000000	1.428571	1549.000000
101.000000	1.428571	1561.000000
101.000000	1.500000	1573.000000
101.000000	1.500000	1585.000000
101.000000	1.500000	1597.000000
101.000000	1.500000	1609.000000
101.000000	1.500000	1621.000000
101.000000	1.428571	1633.000000
101.000000	1.360544	1645.000000
101.000000	1.360544	1657.000000
101.000000	1.295756	1669.000000
101.000000	1.360544	1681.000000
101.000000	1.295756	1693.000000
101.000000	1.360544	1705.000000
101.000000	1.360544	1717.000000
101.000000	1.428571	1729.000000
101.000000	1.428571	1741.000000
101.000000	1.500000	1753.000000
101.000000	1.500000	1765.000000
101.000000	1.500000	1777.000000
101.000000	1.500000	1789.000000
101.000000	1.500000	1801.000000
101.000000	1.500000	1813.000000
101.000000	1.500000	1825.000000
101.000000	1.500000	1837.000000
101.000000	1.500000	1849.000000
101.000000	1.500000	1861.000000
101.000000	1.500000	1873.000000
101.000000	1.500000	1885.000000
101.000000	1.500000	1897.000000
101.000000	1.500000	1909.000000
101.000000	1.428571	1921.000000
101.000000	1.500000	1933.000000
101.000000	1.428571	1945.000000
101.000000	1.428571	1957.000000
101.000000	1.360544	1969.000000
101.000000	1.295756	1981.000000
101.000000	1.234054	1993.000000
101.000000	1.175289	2005.000000
101.000000	1.175289	2017.000000
101.000000	1.234054	2029.000000
101.000000	1.234054	2041.000000
101.000000	1.295756	2053.000000
101.000000	1.295756	2065.000000
101.000000	1.360544	2077.000000
101.000000	1.360544	2089.000000
101.000000	1.360544	2101.000000
101.000000	1.360544	2113.000000
101.000000	1.295756	2125.000000
101.000000	1.295756	2137.000000
101.000000	1.360544	2149.000000
101.000000	1.360544	2161.000000
101.000000	1.428571	2173.000000
101.000000	1.428571	2185.000000
101.000000	1.500000	2197.000000
101.000000	1.500000	2209.000000
101.000000	1.500000	2221.000000
101.000000	1.500000	2233.000000
101.000000	1.428571	2245.000000
101.000000	1.428571	2257.000000
101.000000	1.360544	2269.000000
101.000000	1.360544	2281.000000
101.000000	1.360544	2293.000000
101.000000	1.428571	2305.000000
101.000000	1.428571	2317.000000
101.000000	1.428571	2329.000000
101.000000	1.428571	2341.000000
101.000000	1.428571	2353.000000
101.000000	1.500000	2365.000000
101.000000	1.500000	2377.000000
101.000000	1.428571	2389.000000
101.000000	1.428571	2401.000000
101.000000	1.428571	2413.000000
101.000000	1.360544	2425.000000
101.000000	1.360544	2437.000000
101.000000	1.360544	2449.000000
101.000000	1.360544	2461.000000
101.000000	1.295756	2473.000000
101.000000	1.295756	2485.000000
101.000000	1.360544	2497.000000
101.000000	1.295756	2509.000000
101.000000	1.360544	2521.000000
101.000000	1.295756	2533.000000
101.000000	1.295756	2545.000000
101.000000	1.295756	2557.000000
101.000000	1.295756	2569.000000
101.000000	1.360544	2581.000000
101.000000	1.295756	2593.000000
101.000000	1.295756	2605.000000
101.000000	1.295756	2617.000000
101.000000	1.360544	2629.000000
101.000000	1.360544	2641.000000
101.000000	1.360544	2653.000000
101.000000	1.360544	2665.000000
101.000000	1.360544	2677.000000
101.000000	1.360544	2689.000000
101.000000	1.428571	2701.000000
101.000000	1.500000	2713.000000
101.000000	1.500000	2725.000000
101.000000	1.500000	2737.000000
101.000000	1.500000	2749.000000
101.000000	1.500000	2761.000000
101.000000	1.500000	2773.000000
101.000000	1.428571	2785.000000
101.000000	1.428571	2797.000000
101.000000	1.360544	2809.000000
101.000000	1.295756	2821.000000
101.000000	1.234054	2833.000000
101.000000	1.234054	2845.000000
101.000000	1.234054	2857.000000
101.000000	1.234054	2869.000000
101.000000	1.234054	2881.000000
101.000000	1.295756	2893.000000
101.000000	1.295756	2905.000000
101.000000	1.234054	2917.000000
101.000000	1.175289	2929.000000
101.000000	1.175289	2941.000000
101.000000	1.175289	2953.000000
101.000000	1.175289	2965.000000
101.000000	1.175289	2977.000000
101.000000	1.119323	2989.000000
101.000000	1.066022	3001.000000
101.000000	1.066022	3013.000000
101.000000	1.066022	3025.000000
101.000000	1.015259	3037.000000
101.000000	1.066022	3049.000000
101.000000	1.119323	3061.000000
101.000000	1.066022	3073.000000
101.000000	1.066022	3085.000000
101.000000	1.015259	3097.000000
101.000000	1.066022	3109.000000
101.000000	1.015259	3121.000000
101.000000	1.066022	3133.000000
101.000000	1.066022	3145.000000
101.000000	1.066022	3157.000000
101.000000	1.066022	3169.000000
101.000000	1.119323	3181.000000
101.000000	1.119323	3193.000000
101.000000	1.119323	3205.000000
101.000000	1.119323	3217.000000
101.000000	1.175289	3229.000000
101.000000	1.175289	3241.000000
101.000000	1.175289	3253.000000
101.000000	1.175289	3265.000000
101.000000	1.175289	3277.000000
101.000000	1.175289	3289.000000
101.000000	1.175289	3301.000000
101.000000	1.234054	3313.000000
101.000000	1.234054	3325.000000
101.000000	1.175289	3337.000000
101.000000	1.119323	3349.000000
101.000000	1.175289	3373.000000
101.000000	1.175289	3385.000000
101.000000	1.234054	3397.000000
101.000000	1.234054	3409.000000
101.000000	1.295756	3421.000000
101.000000	1.360544	3433.000000
101.000000	1.295756	3445.000000
101.000000	1.360544	3457.000000
101.000000	1.360544	3469.000000
101.000000	1.360544	3481.000000
101.000000	1.295756	3493.000000
101.000000	1.234054	3505.000000
101.000000	1.234054	3517.000000
101.000000	1.295756	3529.000000
101.000000	1.360544	3541.000000
101.000000	1.360544	3553.000000
101.000000	1.295756	3565.000000
101.000000	1.295756	3577.000000
101.000000	1.360544	3589.000000
101.000000	1.360544	3601.000000
101.000000	1.360544	3613.000000
101.000000	1.360544	3625.000000
101.000000	1.295756	3637.000000
101.000000	1.234054	3649.000000
101.000000	1.175289	3661.000000
101.000000	1.175289	3673.000000
101.000000	1.175289	3685.000000
101.000000	1.175289	3697.000000
101.000000	1.175289	3709.000000
101.000000	1.175289	3721.000000
101.000000	1.175289	3733.000000
101.000000	1.234054	3745.000000
101.000000	1.234054	3757.000000
101.000000	1.234054	3769.000000
101.000000	1.295756	3781.000000
101.000000	1.360544	3793.000000
101.000000	1.360544	3805.000000
101.000000	1.360544	3817.000000
101.000000	1.360544	3829.000000
101.000000	1.360544	3841.000000
101.000000	1.360544	3853.000000
101.000000	1.360544	3865.000000
101.000000	1.295756	3877.000000
101.000000	1.295756	3889.000000
101.000000	1.234054	3913.000000
101.000000	1.234054	3925.000000
101.000000	1.234054	3937.000000
101.000000	1.295756	3949.000000
102.000000	1.500000	1.000000
102.000000	1.500000	13.000000
102.000000	1.500000	25.000000
102.000000	1.500000	37.000000
102.000000	1.500000	49.000000
102.000000	1.500000	61.000000
102.000000	1.500000	73.000000
102.000000	1.500000	85.000000
102.000000	1.500000	97.000000
102.000000	1.500000	109.000000
102.000000	1.500000	121.000000
102.000000	1.500000	133.000000
102.000000	1.500000	145.000000
102.000000	1.500000	157.000000
102.000000	1.500000	169.000000
102.000000	1.500000	181.000000
102.000000	1.500000	193.000000
102.000000	1.500000	205.000000
102.000000	1.428571	217.000000
102.000000	1.428571	229.000000
102.000000	1.428571	241.000000
102.000000	1.500000	253.000000
102.000000	1.500000	265.000000
102.000000	1.500000	277.000000
102.000000	1.500000	289.000000
102.000000	1.500000	301.000000
102.000000	1.500000	313.000000
102.000000	1.500000	325.000000
102.000000	1.500000	337.000000
102.000000	1.500000	349.000000
102.000000	1.500000	361.000000
102.000000	1.500000	373.000000
102.000000	1.500000	385.000000
102.000000	1.500000	397.000000
102.000000	1.500000	409.000000
102.000000	1.500000	421.000000
102.000000	1.500000	433.000000
102.000000	1.500000	445.000000
102.000000	1.500000	457.000000
102.000000	1.500000	469.000000
102.000000	1.500000	481.000000
102.000000	1.500000	493.000000
102.000000	1.500000	505.000000
102.000000	1.500000	517.000000
102.000000	1.500000	529.000000
102.000000	1.500000	541.000000
102.000000	1.500000	553.000000
102.000000	1.500000	565.000000
102.000000	1.428571	577.000000
102.000000	1.428571	589.000000
102.000000	1.428571	601.000000
102.000000	1.500000	613.000000
102.000000	1.500000	625.000000
102.000000	1.500000	637.000000
102.000000	1.500000	649.000000
102.000000	1.500000	661.000000
102.000000	1.500000	673.000000
102.000000	1.428571	685.000000
102.000000	1.428571	697.000000
102.000000	1.360544	709.000000
102.000000	1.360544	721.000000
102.000000	1.360544	733.000000
102.000000	1.360544	745.000000
102.000000	1.360544	757.000000
102.000000	1.428571	769.000000
102.000000	1.500000	781.000000
102.000000	1.500000	793.000000
102.000000	1.500000	805.000000
102.000000	1.500000	817.000000
102.000000	1.500000	829.000000
102.000000	1.500000	841.000000
102.000000	1.500000	853.000000
102.000000	1.500000	865.000000
102.000000	1.428571	877.000000
102.000000	1.500000	889.000000
102.000000	1.500000	901.000000
102.000000	1.500000	913.000000
102.000000	1.500000	925.000000
102.000000	1.500000	937.000000
102.000000	1.500000	949.000000
102.000000	1.500000	961.000000
102.000000	1.500000	973.000000
102.000000	1.500000	985.000000
102.000000	1.500000	997.000000
102.000000	1.500000	1009.000000
102.000000	1.500000	1021.000000
102.000000	1.500000	1033.000000
102.000000	1.500000	1045.000000
102.000000	1.500000	1057.000000
102.000000	1.500000	1069.000000
102.000000	1.500000	1081.000000
102.000000	1.500000	1093.000000
102.000000	1.500000	1105.000000
102.000000	1.500000	1117.000000
102.000000	1.500000	1129.000000
102.000000	1.500000	1141.000000
102.000000	1.500000	1153.000000
102.000000	1.500000	1165.000000
102.000000	1.428571	1177.000000
102.000000	1.360544	1189.000000
102.000000	1.360544	1201.000000
102.000000	1.295756	1213.000000
102.000000	1.234054	1225.000000
102.000000	1.234054	1237.000000
102.000000	1.295756	1249.000000
102.000000	1.295756	1261.000000
102.000000	1.234054	1273.000000
102.000000	1.234054	1285.000000
102.000000	1.295756	1297.000000
102.000000	1.360544	1309.000000
102.000000	1.360544	1321.000000
102.000000	1.360544	1333.000000
102.000000	1.428571	1345.000000
102.000000	1.428571	1357.000000
102.000000	1.428571	1369.000000
102.000000	1.428571	1381.000000
102.000000	1.500000	1393.000000
102.000000	1.500000	1405.000000
102.000000	1.500000	1417.000000
102.000000	1.500000	1429.000000
102.000000	1.500000	1441.000000
102.000000	1.500000	1453.000000
102.000000	1.500000	1465.000000
102.000000	1.500000	1477.000000
102.000000	1.500000	1489.000000
102.000000	1.500000	1501.000000
102.000000	1.428571	1513.000000
102.000000	1.428571	1525.000000
102.000000	1.428571	1537.000000
102.000000	1.428571	1549.000000
102.000000	1.428571	1561.000000
102.000000	1.360544	1573.000000
102.000000	1.360544	1585.000000
102.000000	1.428571	1597.000000
102.000000	1.500000	1609.000000
102.000000	1.500000	1621.000000
102.000000	1.500000	1633.000000
102.000000	1.500000	1645.000000
102.000000	1.500000	1657.000000
102.000000	1.428571	1669.000000
102.000000	1.428571	1681.000000
102.000000	1.360544	1693.000000
102.000000	1.295756	1705.000000
102.000000	1.295756	1717.000000
102.000000	1.295756	1729.000000
102.000000	1.295756	1741.000000
102.000000	1.360544	1753.000000
102.000000	1.360544	1765.000000
102.000000	1.428571	1777.000000
102.000000	1.500000	1789.000000
102.000000	1.500000	1801.000000
102.000000	1.428571	1813.000000
102.000000	1.428571	1825.000000
102.000000	1.500000	1837.000000
102.000000	1.500000	1849.000000
102.000000	1.500000	1861.000000
102.000000	1.500000	1873.000000
102.000000	1.500000	1885.000000
102.000000	1.428571	1897.000000
102.000000	1.428571	1909.000000
102.000000	1.428571	1921.000000
102.000000	1.428571	1933.000000
102.000000	1.428571	1945.000000
102.000000	1.428571	1957.000000
102.000000	1.428571	1969.000000
102.000000	1.428571	1981.000000
102.000000	1.360544	1993.000000
102.000000	1.295756	2005.000000
102.000000	1.295756	2017.000000
102.000000	1.295756	2029.000000
102.000000	1.360544	2041.000000
102.000000	1.360544	2053.000000
102.000000	1.360544	2065.000000
102.000000	1.360544	2077.000000
102.000000	1.360544	2089.000000
102.000000	1.360544	2101.000000
102.000000	1.295756	2113.000000
102.000000	1.360544	2125.000000
102.000000	1.360544	2137.000000
102.000000	1.428571	2149.000000
102.000000	1.428571	2161.000000
102.000000	1.428571	2173.000000
102.000000	1.360544	2185.000000
102.000000	1.360544	2197.000000
102.000000	1.360544	2209.000000
102.000000	1.295756	2221.000000
102.000000	1.295756	2233.000000
102.000000	1.295756	2245.000000
102.000000	1.295756	2257.000000
102.000000	1.234054	2269.000000
102.000000	1.234054	2281.000000
102.000000	1.234054	2293.000000
102.000000	1.234054	2305.000000
102.000000	1.295756	2317.000000
102.000000	1.295756	2329.000000
102.000000	1.295756	2341.000000
102.000000	1.360544	2353.000000
102.000000	1.360544	2365.000000
102.000000	1.360544	2377.000000
102.000000	1.360544	2389.000000
102.000000	1.360544	2401.000000
102.000000	1.360544	2413.000000
102.000000	1.360544	2425.000000
102.000000	1.295756	2437.000000
102.000000	1.234054	2449.000000
102.000000	1.234054	2461.000000
102.000000	1.234054	2473.000000
102.000000	1.295756	2485.000000
102.000000	1.295756	2497.000000
102.000000	1.295756	2509.000000
102.000000	1.234054	2521.000000
102.000000	1.175289	2533.000000
102.000000	1.119323	2545.000000
102.000000	1.175289	2557.000000
102.000000	1.119323	2569.000000
102.000000	1.175289	2581.000000
102.000000	1.175289	2593.000000
102.000000	1.175289	2605.000000
102.000000	1.234054	2617.000000
102.000000	1.295756	2629.000000
102.000000	1.295756	2641.000000
102.000000	1.295756	2653.000000
102.000000	1.360544	2665.000000
102.000000	1.360544	2677.000000
102.000000	1.360544	2689.000000
102.000000	1.360544	2701.000000
102.000000	1.295756	2713.000000
102.000000	1.360544	2725.000000
102.000000	1.428571	2737.000000
102.000000	1.428571	2749.000000
102.000000	1.360544	2761.000000
102.000000	1.360544	2773.000000
102.000000	1.360544	2785.000000
102.000000	1.360544	2797.000000
102.000000	1.360544	2809.000000
102.000000	1.295756	2821.000000
102.000000	1.295756	2833.000000
102.000000	1.295756	2845.000000
102.000000	1.295756	2857.000000
102.000000	1.295756	2869.000000
102.000000	1.234054	2881.000000
102.000000	1.234054	2893.000000
102.000000	1.234054	2905.000000
102.000000	1.234054	2917.000000
102.000000	1.234054	2929.000000
102.000000	1.234054	2941.000000
102.000000	1.295756	2953.000000
102.000000	1.295756	2965.000000
102.000000	1.295756	2977.000000
102.000000	1.234054	2989.000000
102.000000	1.234054	3001.000000
102.000000	1.234054	3013.000000
102.000000	1.234054	3025.000000
102.000000	1.234054	3037.000000
102.000000	1.234054	3049.000000
102.000000	1.175289	3061.000000
102.000000	1.119323	3073.000000
102.000000	1.119323	3085.000000
102.000000	1.175289	3097.000000
102.000000	1.175289	3109.000000
102.000000	1.119323	3121.000000
102.000000	1.175289	3133.000000
102.000000	1.175289	3145.000000
102.000000	1.175289	3157.000000
102.000000	1.175289	3169.000000
102.000000	1.175289	3181.000000
102.000000	1.175289	3193.000000
102.000000	1.119323	3205.000000
102.000000	1.066022	3217.000000
102.000000	1.015259	3229.000000
102.000000	1.015259	3241.000000
102.000000	0.966913	3253.000000
102.000000	1.015259	3265.000000
102.000000	1.015259	3277.000000
102.000000	1.066022	3289.000000
102.000000	1.066022	3301.000000
102.000000	1.066022	3313.000000
102.000000	1.119323	3325.000000
102.000000	1.175289	3337.000000
102.000000	1.234054	3349.000000
102.000000	1.360544	3373.000000
102.000000	1.295756	3385.000000
102.000000	1.234054	3397.000000
102.000000	1.234054	3409.000000
102.000000	1.234054	3421.000000
102.000000	1.175289	3433.000000
102.000000	1.175289	3445.000000
102.000000	1.175289	3457.000000
102.000000	1.175289	3469.000000
102.000000	1.175289	3481.000000
102.000000	1.175289	3493.000000
102.000000	1.119323	3505.000000
102.000000	1.119323	3517.000000
102.000000	1.119323	3529.000000
102.000000	1.119323	3541.000000
102.000000	1.175289	3553.000000
102.000000	1.175289	3565.000000
102.000000	1.175289	3577.000000
102.000000	1.234054	3589.000000
102.000000	1.295756	3601.000000
102.000000	1.360544	3613.000000
102.000000	1.360544	3625.000000
102.000000	1.360544	3637.000000
102.000000	1.360544	3649.000000
102.000000	1.295756	3661.000000
102.000000	1.360544	3673.000000
102.000000	1.360544	3685.000000
102.000000	1.360544	3697.000000
102.000000	1.360544	3709.000000
102.000000	1.360544	3721.000000
102.000000	1.360544	3733.000000
102.000000	1.295756	3745.000000
102.000000	1.295756	3757.000000
102.000000	1.234054	3769.000000
102.000000	1.175289	3781.000000
102.000000	1.175289	3793.000000
102.000000	1.175289	3805.000000
102.000000	1.234054	3817.000000
102.000000	1.234054	3829.000000
102.000000	1.295756	3841.000000
102.000000	1.295756	3853.000000
102.000000	1.295756	3865.000000
102.000000	1.295756	3877.000000
102.000000	1.360544	3889.000000
102.000000	1.360544	3913.000000
102.000000	1.360544	3925.000000
102.000000	1.360544	3937.000000
102.000000	1.360544	3949.000000
103.000000	1.500000	1.000000
103.000000	1.500000	13.000000
103.000000	1.500000	25.000000
103.000000	1.500000	37.000000
103.000000	1.500000	49.000000
103.000000	1.500000	61.000000
103.000000	1.500000	73.000000
103.000000	1.428571	85.000000
103.000000	1.500000	97.000000
103.000000	1.500000	109.000000
103.000000	1.500000	121.000000
103.000000	1.500000	133.000000
103.000000	1.500000	145.000000
103.000000	1.500000	157.000000
103.000000	1.500000	169.000000
103.000000	1.500000	181.000000
103.000000	1.500000	193.000000
103.000000	1.500000	205.000000
103.000000	1.500000	217.000000
103.000000	1.500000	229.000000
103.000000	1.500000	241.000000
103.000000	1.500000	253.000000
103.000000	1.500000	265.000000
103.000000	1.500000	277.000000
103.000000	1.500000	289.000000
103.000000	1.500000	301.000000
103.000000	1.500000	313.000000
103.000000	1.500000	325.000000
103.000000	1.500000	337.000000
103.000000	1.500000	349.000000
103.000000	1.500000	361.000000
103.000000	1.500000	373.000000
103.000000	1.500000	385.000000
103.000000	1.500000	397.000000
103.000000	1.500000	409.000000
103.000000	1.500000	421.000000
103.000000	1.500000	433.000000
103.000000	1.500000	445.000000
103.000000	1.500000	457.000000
103.000000	1.500000	469.000000
103.000000	1.500000	481.000000
103.000000	1.500000	493.000000
103.000000	1.500000	505.000000
103.000000	1.500000	517.000000
103.000000	1.500000	529.000000
103.000000	1.500000	541.000000
103.000000	1.500000	553.000000
103.000000	1.500000	565.000000
103.000000	1.500000	577.000000
103.000000	1.500000	589.000000
103.000000	1.500000	601.000000
103.000000	1.500000	613.000000
103.000000	1.500000	625.000000
103.000000	1.500000	637.000000
103.000000	1.500000	649.000000
103.000000	1.500000	661.000000
103.000000	1.500000	673.000000
103.000000	1.500000	685.000000
103.000000	1.500000	697.000000
103.000000	1.500000	709.000000
103.000000	1.500000	721.000000
103.000000	1.500000	733.000000
103.000000	1.500000	745.000000
103.000000	1.500000	757.000000
103.000000	1.500000	769.000000
103.000000	1.500000	781.000000
103.000000	1.500000	793.000000
103.000000	1.500000	805.000000
103.000000	1.500000	817.000000
103.000000	1.500000	829.000000
103.000000	1.500000	841.000000
103.000000	1.500000	853.000000
103.000000	1.500000	865.000000
103.000000	1.500000	877.000000
103.000000	1.500000	889.000000
103.000000	1.500000	901.000000
103.000000	1.500000	913.000000
103.000000	1.500000	925.000000
103.000000	1.500000	937.000000
103.000000	1.500000	949.000000
103.000000	1.500000	961.000000
103.000000	1.500000	973.000000
103.000000	1.500000	985.000000
103.000000	1.500000	997.000000
103.000000	1.500000	1009.000000
103.000000	1.428571	1021.000000
103.000000	1.428571	1033.000000
103.000000	1.428571	1045.000000
103.000000	1.500000	1057.000000
103.000000	1.500000	1069.000000
103.000000	1.500000	1081.000000
103.000000	1.500000	1093.000000
103.000000	1.428571	1105.000000
103.000000	1.428571	1117.000000
103.000000	1.428571	1129.000000
103.000000	1.428571	1141.000000
103.000000	1.428571	1153.000000
103.000000	1.428571	1165.000000
103.000000	1.500000	1177.000000
103.000000	1.500000	1189.000000
103.000000	1.428571	1201.000000
103.000000	1.428571	1213.000000
103.000000	1.428571	1225.000000
103.000000	1.428571	1237.000000
103.000000	1.500000	1249.000000
103.000000	1.500000	1261.000000
103.000000	1.428571	1273.000000
103.000000	1.428571	1285.000000
103.000000	1.428571	1297.000000
103.000000	1.428571	1309.000000
103.000000	1.428571	1321.000000
103.000000	1.428571	1333.000000
103.000000	1.500000	1345.000000
103.000000	1.500000	1357.000000
103.000000	1.500000	1369.000000
103.000000	1.500000	1381.000000
103.000000	1.500000	1393.000000
103.000000	1.500000	1405.000000
103.000000	1.500000	1417.000000
103.000000	1.500000	1429.000000
103.000000	1.500000	1441.000000
103.000000	1.500000	1453.000000
103.000000	1.500000	1465.000000
103.000000	1.500000	1477.000000
103.000000	1.428571	1489.000000
103.000000	1.428571	1501.000000
103.000000	1.500000	1513.000000
103.000000	1.500000	1525.000000
103.000000	1.500000	1537.000000
103.000000	1.500000	1549.000000
103.000000	1.500000	1561.000000
103.000000	1.500000	1573.000000
103.000000	1.500000	1585.000000
103.000000	1.500000	1597.000000
103.000000	1.500000	1609.000000
103.000000	1.500000	1621.000000
103.000000	1.500000	1633.000000
103.000000	1.500000	1645.000000
103.000000	1.500000	1657.000000
103.000000	1.500000	1669.000000
103.000000	1.500000	1681.000000
103.000000	1.500000	1693.000000
103.000000	1.500000	1705.000000
103.000000	1.500000	1717.000000
103.000000	1.500000	1729.000000
103.000000	1.500000	1741.000000
103.000000	1.500000	1753.000000
103.000000	1.500000	1765.000000
103.000000	1.500000	1777.000000
103.000000	1.500000	1789.000000
103.000000	1.428571	1801.000000
103.000000	1.428571	1813.000000
103.000000	1.428571	1825.000000
103.000000	1.360544	1837.000000
103.000000	1.360544	1849.000000
103.000000	1.360544	1861.000000
103.000000	1.295756	1873.000000
103.000000	1.295756	1885.000000
103.000000	1.360544	1897.000000
103.000000	1.360544	1909.000000
103.000000	1.360544	1921.000000
103.000000	1.428571	1933.000000
103.000000	1.428571	1945.000000
103.000000	1.428571	1957.000000
103.000000	1.360544	1969.000000
103.000000	1.360544	1981.000000
103.000000	1.360544	1993.000000
103.000000	1.360544	2005.000000
103.000000	1.360544	2017.000000
103.000000	1.360544	2029.000000
103.000000	1.428571	2041.000000
103.000000	1.360544	2053.000000
103.000000	1.360544	2065.000000
103.000000	1.360544	2077.000000
103.000000	1.428571	2089.000000
103.000000	1.428571	2101.000000
103.000000	1.428571	2113.000000
103.000000	1.428571	2125.000000
103.000000	1.428571	2137.000000
103.000000	1.500000	2149.000000
103.000000	1.428571	2161.000000
103.000000	1.500000	2173.000000
103.000000	1.500000	2185.000000
103.000000	1.500000	2197.000000
103.000000	1.500000	2209.000000
103.000000	1.500000	2221.000000
103.000000	1.500000	2233.000000
103.000000	1.500000	2245.000000
103.000000	1.500000	2257.000000
103.000000	1.500000	2269.000000
103.000000	1.500000	2281.000000
103.000000	1.428571	2293.000000
103.000000	1.428571	2305.000000
103.000000	1.428571	2317.000000
103.000000	1.428571	2329.000000
103.000000	1.428571	2341.000000
103.000000	1.500000	2353.000000
103.000000	1.500000	2365.000000
103.000000	1.500000	2377.000000
103.000000	1.500000	2389.000000
103.000000	1.500000	2401.000000
103.000000	1.500000	2413.000000
103.000000	1.428571	2425.000000
103.000000	1.428571	2437.000000
103.000000	1.428571	2449.000000
103.000000	1.428571	2461.000000
103.000000	1.360544	2473.000000
103.000000	1.360544	2485.000000
103.000000	1.360544	2497.000000
103.000000	1.360544	2509.000000
103.000000	1.295756	2521.000000
103.000000	1.295756	2533.000000
103.000000	1.360544	2545.000000
103.000000	1.428571	2557.000000
103.000000	1.428571	2569.000000
103.000000	1.428571	2581.000000
103.000000	1.428571	2593.000000
103.000000	1.360544	2605.000000
103.000000	1.360544	2617.000000
103.000000	1.360544	2629.000000
103.000000	1.360544	2641.000000
103.000000	1.428571	2653.000000
103.000000	1.360544	2665.000000
103.000000	1.360544	2677.000000
103.000000	1.428571	2689.000000
103.000000	1.428571	2701.000000
103.000000	1.428571	2713.000000
103.000000	1.428571	2725.000000
103.000000	1.428571	2737.000000
103.000000	1.500000	2749.000000
103.000000	1.500000	2761.000000
103.000000	1.500000	2773.000000
103.000000	1.500000	2785.000000
103.000000	1.500000	2797.000000
103.000000	1.500000	2809.000000
103.000000	1.500000	2821.000000
103.000000	1.500000	2833.000000
103.000000	1.500000	2845.000000
103.000000	1.500000	2857.000000
103.000000	1.500000	2869.000000
103.000000	1.500000	2881.000000
103.000000	1.500000	2893.000000
103.000000	1.500000	2905.000000
103.000000	1.428571	2917.000000
103.000000	1.428571	2929.000000
103.000000	1.428571	2941.000000
103.000000	1.428571	2953.000000
103.000000	1.500000	2965.000000
103.000000	1.500000	2977.000000
103.000000	1.500000	2989.000000
103.000000	1.500000	3001.000000
103.000000	1.500000	3013.000000
103.000000	1.500000	3025.000000
103.000000	1.500000	3037.000000
103.000000	1.500000	3049.000000
103.000000	1.500000	3061.000000
103.000000	1.500000	3073.000000
103.000000	1.500000	3085.000000
103.000000	1.500000	3097.000000
103.000000	1.500000	3109.000000
103.000000	1.500000	3121.000000
103.000000	1.500000	3133.000000
103.000000	1.500000	3145.000000
103.000000	1.500000	3157.000000
103.000000	1.500000	3169.000000
103.000000	1.500000	3181.000000
103.000000	1.500000	3193.000000
103.000000	1.500000	3205.000000
103.000000	1.428571	3217.000000
103.000000	1.428571	3229.000000
103.000000	1.500000	3241.000000
103.000000	1.500000	3253.000000
103.000000	1.500000	3265.000000
103.000000	1.500000	3277.000000
103.000000	1.500000	3289.000000
103.000000	1.500000	3301.000000
103.000000	1.500000	3313.000000
103.000000	1.500000	3325.000000
103.000000	1.500000	3337.000000
103.000000	1.428571	3349.000000
103.000000	1.360544	3373.000000
103.000000	1.360544	3385.000000
103.000000	1.360544	3397.000000
103.000000	1.428571	3409.000000
103.000000	1.500000	3421.000000
103.000000	1.500000	3433.000000
103.000000	1.500000	3445.000000
103.000000	1.500000	3457.000000
103.000000	1.500000	3469.000000
103.000000	1.500000	3481.000000
103.000000	1.500000	3493.000000
103.000000	1.500000	3505.000000
103.000000	1.500000	3517.000000
103.000000	1.500000	3529.000000
103.000000	1.428571	3541.000000
103.000000	1.500000	3553.000000
103.000000	1.500000	3565.000000
103.000000	1.500000	3577.000000
103.000000	1.500000	3589.000000
103.000000	1.500000	3601.000000
103.000000	1.500000	3613.000000
103.000000	1.500000	3625.000000
103.000000	1.500000	3637.000000
103.000000	1.500000	3649.000000
103.000000	1.500000	3661.000000
103.000000	1.500000	3673.000000
103.000000	1.500000	3685.000000
103.000000	1.428571	3697.000000
103.000000	1.428571	3709.000000
103.000000	1.428571	3721.000000
103.000000	1.428571	3733.000000
103.000000	1.500000	3745.000000
103.000000	1.500000	3757.000000
103.000000	1.500000	3769.000000
103.000000	1.500000	3781.000000
103.000000	1.500000	3793.000000
103.000000	1.500000	3805.000000
103.000000	1.500000	3817.000000
103.000000	1.500000	3829.000000
103.000000	1.500000	3841.000000
103.000000	1.500000	3853.000000
103.000000	1.500000	3865.000000
103.000000	1.500000	3877.000000
103.000000	1.500000	3889.000000
103.000000	1.500000	3913.000000
103.000000	1.428571	3925.000000
103.000000	1.428571	3937.000000
103.000000	1.428571	3949.000000
104.000000	1.500000	1.000000
104.000000	1.428571	13.000000
104.000000	1.428571	25.000000
104.000000	1.428571	37.000000
104.000000	1.428571	49.000000
104.000000	1.428571	61.000000
104.000000	1.428571	73.000000
104.000000	1.428571	85.000000
104.000000	1.428571	97.000000
104.000000	1.428571	109.000000
104.000000	1.428571	121.000000
104.000000	1.428571	133.000000
104.000000	1.500000	145.000000
104.000000	1.500000	157.000000
104.000000	1.500000	169.000000
104.000000	1.500000	181.000000
104.000000	1.500000	193.000000
104.000000	1.500000	205.000000
104.000000	1.500000	217.000000
104.000000	1.428571	229.000000
104.000000	1.428571	241.000000
104.000000	1.500000	253.000000
104.000000	1.500000	265.000000
104.000000	1.500000	277.000000
104.000000	1.500000	289.000000
104.000000	1.500000	301.000000
104.000000	1.428571	313.000000
104.000000	1.500000	325.000000
104.000000	1.500000	337.000000
104.000000	1.500000	349.000000
104.000000	1.500000	361.000000
104.000000	1.500000	373.000000
104.000000	1.500000	385.000000
104.000000	1.500000	397.000000
104.000000	1.500000	409.000000
104.000000	1.500000	421.000000
104.000000	1.500000	433.000000
104.000000	1.500000	445.000000
104.000000	1.500000	457.000000
104.000000	1.500000	469.000000
104.000000	1.500000	481.000000
104.000000	1.500000	493.000000
104.000000	1.500000	505.000000
104.000000	1.500000	517.000000
104.000000	1.500000	529.000000
104.000000	1.500000	541.000000
104.000000	1.500000	553.000000
104.000000	1.500000	565.000000
104.000000	1.500000	577.000000
104.000000	1.500000	589.000000
104.000000	1.500000	601.000000
104.000000	1.500000	613.000000
104.000000	1.500000	625.000000
104.000000	1.500000	637.000000
104.000000	1.500000	649.000000
104.000000	1.500000	661.000000
104.000000	1.428571	673.000000
104.000000	1.428571	685.000000
104.000000	1.428571	697.000000
104.000000	1.428571	709.000000
104.000000	1.428571	721.000000
104.000000	1.500000	733.000000
104.000000	1.500000	745.000000
104.000000	1.500000	757.000000
104.000000	1.500000	769.000000
104.000000	1.500000	781.000000
104.000000	1.500000	793.000000
104.000000	1.500000	805.000000
104.000000	1.500000	817.000000
104.000000	1.500000	829.000000
104.000000	1.500000	841.000000
104.000000	1.500000	853.000000
104.000000	1.500000	865.000000
104.000000	1.500000	877.000000
104.000000	1.500000	889.000000
104.000000	1.500000	901.000000
104.000000	1.500000	913.000000
104.000000	1.500000	925.000000
104.000000	1.500000	937.000000
104.000000	1.500000	949.000000
104.000000	1.500000	961.000000
104.000000	1.500000	973.000000
104.000000	1.500000	985.000000
104.000000	1.500000	997.000000
104.000000	1.500000	1009.000000
104.000000	1.500000	1021.000000
104.000000	1.500000	1033.000000
104.000000	1.428571	1045.000000
104.000000	1.428571	1057.000000
104.000000	1.428571	1069.000000
104.000000	1.428571	1081.000000
104.000000	1.360544	1093.000000
104.000000	1.360544	1105.000000
104.000000	1.360544	1117.000000
104.000000	1.295756	1129.000000
104.000000	1.234054	1141.000000
104.000000	1.234054	1153.000000
104.000000	1.295756	1165.000000
104.000000	1.360544	1177.000000
104.000000	1.295756	1189.000000
104.000000	1.295756	1201.000000
104.000000	1.295756	1213.000000
104.000000	1.360544	1225.000000
104.000000	1.360544	1237.000000
104.000000	1.360544	1249.000000
104.000000	1.360544	1261.000000
104.000000	1.428571	1273.000000
104.000000	1.500000	1285.000000
104.000000	1.500000	1297.000000
104.000000	1.500000	1309.000000
104.000000	1.500000	1321.000000
104.000000	1.500000	1333.000000
104.000000	1.500000	1345.000000
104.000000	1.500000	1357.000000
104.000000	1.500000	1369.000000
104.000000	1.428571	1381.000000
104.000000	1.428571	1393.000000
104.000000	1.360544	1405.000000
104.000000	1.295756	1417.000000
104.000000	1.234054	1429.000000
104.000000	1.234054	1441.000000
104.000000	1.295756	1453.000000
104.000000	1.360544	1465.000000
104.000000	1.295756	1477.000000
104.000000	1.295756	1489.000000
104.000000	1.234054	1501.000000
104.000000	1.295756	1513.000000
104.000000	1.295756	1525.000000
104.000000	1.295756	1537.000000
104.000000	1.360544	1549.000000
104.000000	1.428571	1561.000000
104.000000	1.500000	1573.000000
104.000000	1.500000	1585.000000
104.000000	1.500000	1597.000000
104.000000	1.500000	1609.000000
104.000000	1.428571	1621.000000
104.000000	1.428571	1633.000000
104.000000	1.428571	1645.000000
104.000000	1.360544	1657.000000
104.000000	1.360544	1669.000000
104.000000	1.428571	1681.000000
104.000000	1.428571	1693.000000
104.000000	1.428571	1705.000000
104.000000	1.428571	1717.000000
104.000000	1.428571	1729.000000
104.000000	1.428571	1741.000000
104.000000	1.360544	1753.000000
104.000000	1.360544	1765.000000
104.000000	1.360544	1777.000000
104.000000	1.360544	1789.000000
104.000000	1.360544	1801.000000
104.000000	1.360544	1813.000000
104.000000	1.360544	1825.000000
104.000000	1.360544	1837.000000
104.000000	1.360544	1849.000000
104.000000	1.360544	1861.000000
104.000000	1.360544	1873.000000
104.000000	1.428571	1885.000000
104.000000	1.428571	1897.000000
104.000000	1.428571	1909.000000
104.000000	1.360544	1921.000000
104.000000	1.428571	1933.000000
104.000000	1.428571	1945.000000
104.000000	1.428571	1957.000000
104.000000	1.360544	1969.000000
104.000000	1.428571	1981.000000
104.000000	1.428571	1993.000000
104.000000	1.500000	2005.000000
104.000000	1.428571	2017.000000
104.000000	1.428571	2029.000000
104.000000	1.428571	2041.000000
104.000000	1.428571	2053.000000
104.000000	1.428571	2065.000000
104.000000	1.428571	2077.000000
104.000000	1.428571	2089.000000
104.000000	1.428571	2101.000000
104.000000	1.428571	2113.000000
104.000000	1.428571	2125.000000
104.000000	1.428571	2137.000000
104.000000	1.428571	2149.000000
104.000000	1.428571	2161.000000
104.000000	1.428571	2173.000000
104.000000	1.360544	2185.000000
104.000000	1.360544	2197.000000
104.000000	1.295756	2209.000000
104.000000	1.295756	2221.000000
104.000000	1.295756	2233.000000
104.000000	1.295756	2245.000000
104.000000	1.295756	2257.000000
104.000000	1.295756	2269.000000
104.000000	1.295756	2281.000000
104.000000	1.295756	2293.000000
104.000000	1.295756	2305.000000
104.000000	1.295756	2317.000000
104.000000	1.234054	2329.000000
104.000000	1.234054	2341.000000
104.000000	1.234054	2353.000000
104.000000	1.234054	2365.000000
104.000000	1.295756	2377.000000
104.000000	1.360544	2389.000000
104.000000	1.428571	2401.000000
104.000000	1.500000	2413.000000
104.000000	1.500000	2425.000000
104.000000	1.500000	2437.000000
104.000000	1.500000	2449.000000
104.000000	1.500000	2461.000000
104.000000	1.500000	2473.000000
104.000000	1.500000	2485.000000
104.000000	1.500000	2497.000000
104.000000	1.500000	2509.000000
104.000000	1.500000	2521.000000
104.000000	1.500000	2533.000000
104.000000	1.500000	2545.000000
104.000000	1.500000	2557.000000
104.000000	1.500000	2569.000000
104.000000	1.500000	2581.000000
104.000000	1.428571	2593.000000
104.000000	1.428571	2605.000000
104.000000	1.360544	2617.000000
104.000000	1.360544	2629.000000
104.000000	1.360544	2641.000000
104.000000	1.295756	2653.000000
104.000000	1.295756	2665.000000
104.000000	1.295756	2677.000000
104.000000	1.234054	2689.000000
104.000000	1.234054	2701.000000
104.000000	1.295756	2713.000000
104.000000	1.295756	2725.000000
104.000000	1.234054	2737.000000
104.000000	1.234054	2749.000000
104.000000	1.234054	2761.000000
104.000000	1.175289	2773.000000
104.000000	1.234054	2785.000000
104.000000	1.175289	2797.000000
104.000000	1.175289	2809.000000
104.000000	1.175289	2821.000000
104.000000	1.175289	2833.000000
104.000000	1.234054	2845.000000
104.000000	1.234054	2857.000000
104.000000	1.234054	2869.000000
104.000000	1.295756	2881.000000
104.000000	1.295756	2893.000000
104.000000	1.295756	2905.000000
104.000000	1.295756	2917.000000
104.000000	1.295756	2929.000000
104.000000	1.360544	2941.000000
104.000000	1.428571	2953.000000
104.000000	1.500000	2965.000000
104.000000	1.500000	2977.000000
104.000000	1.500000	2989.000000
104.000000	1.500000	3001.000000
104.000000	1.500000	3013.000000
104.000000	1.500000	3025.000000
104.000000	1.500000	3037.000000
104.000000	1.500000	3049.000000
104.000000	1.500000	3061.000000
104.000000	1.500000	3073.000000
104.000000	1.500000	3085.000000
104.000000	1.500000	3097.000000
104.000000	1.500000	3109.000000
104.000000	1.500000	3121.000000
104.000000	1.500000	3133.000000
104.000000	1.500000	3145.000000
104.000000	1.500000	3157.000000
104.000000	1.500000	3169.000000
104.000000	1.500000	3181.000000
104.000000	1.500000	3193.000000
104.000000	1.500000	3205.000000
104.000000	1.428571	3217.000000
104.000000	1.428571	3229.000000
104.000000	1.428571	3241.000000
104.000000	1.428571	3253.000000
104.000000	1.428571	3265.000000
104.000000	1.428571	3277.000000
104.000000	1.428571	3289.000000
104.000000	1.500000	3301.000000
104.000000	1.500000	3313.000000
104.000000	1.428571	3325.000000
104.000000	1.360544	3337.000000
104.000000	1.295756	3349.000000
104.000000	1.360544	3373.000000
104.000000	1.428571	3385.000000
104.000000	1.500000	3397.000000
104.000000	1.500000	3409.000000
104.000000	1.500000	3421.000000
104.000000	1.500000	3433.000000
104.000000	1.428571	3445.000000
104.000000	1.428571	3457.000000
104.000000	1.360544	3469.000000
104.000000	1.360544	3481.000000
104.000000	1.360544	3493.000000
104.000000	1.360544	3505.000000
104.000000	1.360544	3517.000000
104.000000	1.295756	3529.000000
104.000000	1.295756	3541.000000
104.000000	1.295756	3553.000000
104.000000	1.295756	3565.000000
104.000000	1.295756	3577.000000
104.000000	1.234054	3589.000000
104.000000	1.175289	3601.000000
104.000000	1.175289	3613.000000
104.000000	1.175289	3625.000000
104.000000	1.119323	3637.000000
104.000000	1.119323	3649.000000
104.000000	1.119323	3661.000000
104.000000	1.119323	3673.000000
104.000000	1.175289	3685.000000
104.000000	1.234054	3697.000000
104.000000	1.295756	3709.000000
104.000000	1.295756	3721.000000
104.000000	1.295756	3733.000000
104.000000	1.360544	3745.000000
104.000000	1.428571	3757.000000
104.000000	1.500000	3769.000000
104.000000	1.500000	3781.000000
104.000000	1.500000	3793.000000
104.000000	1.500000	3805.000000
104.000000	1.500000	3817.000000
104.000000	1.500000	3829.000000
104.000000	1.500000	3841.000000
104.000000	1.500000	3853.000000
104.000000	1.500000	3865.000000
104.000000	1.500000	3877.000000
104.000000	1.500000	3889.000000
104.000000	1.500000	3913.000000
104.000000	1.500000	3925.000000
104.000000	1.500000	3937.000000
104.000000	1.500000	3949.000000
105.000000	1.500000	1.000000
105.000000	1.428571	13.000000
105.000000	1.500000	25.000000
105.000000	1.500000	37.000000
105.000000	1.500000	49.000000
105.000000	1.500000	61.000000
105.000000	1.500000	73.000000
105.000000	1.500000	85.000000
105.000000	1.500000	97.000000
105.000000	1.500000	109.000000
105.000000	1.500000	121.000000
105.000000	1.500000	133.000000
105.000000	1.500000	145.000000
105.000000	1.500000	157.000000
105.000000	1.500000	169.000000
105.000000	1.428571	181.000000
105.000000	1.428571	193.000000
105.000000	1.428571	205.000000
105.000000	1.428571	217.000000
105.000000	1.360544	229.000000
105.000000	1.360544	241.000000
105.000000	1.360544	253.000000
105.000000	1.360544	265.000000
105.000000	1.428571	277.000000
105.000000	1.500000	289.000000
105.000000	1.500000	301.000000
105.000000	1.500000	313.000000
105.000000	1.500000	325.000000
105.000000	1.500000	337.000000
105.000000	1.500000	349.000000
105.000000	1.500000	361.000000
105.000000	1.500000	373.000000
105.000000	1.500000	385.000000
105.000000	1.500000	397.000000
105.000000	1.500000	409.000000
105.000000	1.500000	421.000000
105.000000	1.500000	433.000000
105.000000	1.500000	445.000000
105.000000	1.500000	457.000000
105.000000	1.500000	469.000000
105.000000	1.500000	481.000000
105.000000	1.500000	493.000000
105.000000	1.428571	505.000000
105.000000	1.360544	517.000000
105.000000	1.360544	529.000000
105.000000	1.295756	541.000000
105.000000	1.295756	553.000000
105.000000	1.234054	565.000000
105.000000	1.295756	577.000000
105.000000	1.295756	589.000000
105.000000	1.234054	601.000000
105.000000	1.175289	613.000000
105.000000	1.234054	625.000000
105.000000	1.234054	637.000000
105.000000	1.295756	649.000000
105.000000	1.360544	661.000000
105.000000	1.360544	673.000000
105.000000	1.360544	685.000000
105.000000	1.360544	697.000000
105.000000	1.360544	709.000000
105.000000	1.295756	721.000000
105.000000	1.295756	733.000000
105.000000	1.234054	745.000000
105.000000	1.234054	757.000000
105.000000	1.234054	769.000000
105.000000	1.234054	781.000000
105.000000	1.234054	793.000000
105.000000	1.234054	805.000000
105.000000	1.234054	817.000000
105.000000	1.175289	829.000000
105.000000	1.175289	841.000000
105.000000	1.175289	853.000000
105.000000	1.234054	865.000000
105.000000	1.234054	877.000000
105.000000	1.175289	889.000000
105.000000	1.175289	901.000000
105.000000	1.175289	913.000000
105.000000	1.175289	925.000000
105.000000	1.175289	937.000000
105.000000	1.175289	949.000000
105.000000	1.175289	961.000000
105.000000	1.175289	973.000000
105.000000	1.175289	985.000000
105.000000	1.175289	997.000000
105.000000	1.119323	1009.000000
105.000000	1.119323	1021.000000
105.000000	1.119323	1033.000000
105.000000	1.175289	1045.000000
105.000000	1.175289	1057.000000
105.000000	1.175289	1069.000000
105.000000	1.234054	1081.000000
105.000000	1.295756	1093.000000
105.000000	1.234054	1105.000000
105.000000	1.234054	1117.000000
105.000000	1.295756	1129.000000
105.000000	1.360544	1141.000000
105.000000	1.428571	1153.000000
105.000000	1.428571	1165.000000
105.000000	1.360544	1177.000000
105.000000	1.360544	1189.000000
105.000000	1.360544	1201.000000
105.000000	1.360544	1213.000000
105.000000	1.360544	1225.000000
105.000000	1.360544	1237.000000
105.000000	1.295756	1249.000000
105.000000	1.360544	1261.000000
105.000000	1.360544	1273.000000
105.000000	1.360544	1285.000000
105.000000	1.295756	1297.000000
105.000000	1.295756	1309.000000
105.000000	1.234054	1321.000000
105.000000	1.175289	1333.000000
105.000000	1.175289	1345.000000
105.000000	1.119323	1357.000000
105.000000	1.119323	1369.000000
105.000000	1.119323	1381.000000
105.000000	1.119323	1393.000000
105.000000	1.119323	1405.000000
105.000000	1.119323	1417.000000
105.000000	1.119323	1429.000000
105.000000	1.119323	1441.000000
105.000000	1.119323	1453.000000
105.000000	1.066022	1465.000000
105.000000	1.119323	1477.000000
105.000000	1.175289	1489.000000
105.000000	1.234054	1501.000000
105.000000	1.295756	1513.000000
105.000000	1.234054	1525.000000
105.000000	1.234054	1537.000000
105.000000	1.234054	1549.000000
105.000000	1.234054	1561.000000
105.000000	1.234054	1573.000000
105.000000	1.234054	1585.000000
105.000000	1.234054	1597.000000
105.000000	1.295756	1609.000000
105.000000	1.295756	1621.000000
105.000000	1.295756	1633.000000
105.000000	1.234054	1645.000000
105.000000	1.234054	1657.000000
105.000000	1.175289	1669.000000
105.000000	1.175289	1681.000000
105.000000	1.234054	1693.000000
105.000000	1.175289	1705.000000
105.000000	1.175289	1717.000000
105.000000	1.119323	1729.000000
105.000000	1.175289	1741.000000
105.000000	1.119323	1753.000000
105.000000	1.119323	1765.000000
105.000000	1.066022	1777.000000
105.000000	1.066022	1789.000000
105.000000	1.066022	1801.000000
105.000000	1.066022	1813.000000
105.000000	1.066022	1825.000000
105.000000	1.066022	1837.000000
105.000000	1.066022	1849.000000
105.000000	1.015259	1861.000000
105.000000	1.066022	1873.000000
105.000000	1.015259	1885.000000
105.000000	1.015259	1897.000000
105.000000	1.066022	1909.000000
105.000000	1.015259	1921.000000
105.000000	0.966913	1933.000000
105.000000	0.920870	1945.000000
105.000000	0.877019	1957.000000
105.000000	0.877019	1969.000000
105.000000	0.877019	1981.000000
105.000000	0.877019	1993.000000
105.000000	0.877019	2005.000000
105.000000	0.920870	2017.000000
105.000000	0.966913	2029.000000
105.000000	0.966913	2041.000000
105.000000	0.966913	2053.000000
105.000000	0.966913	2065.000000
105.000000	1.015259	2077.000000
105.000000	1.015259	2089.000000
105.000000	0.966913	2101.000000
105.000000	0.966913	2113.000000
105.000000	1.015259	2125.000000
105.000000	1.066022	2137.000000
105.000000	1.119323	2149.000000
105.000000	1.175289	2161.000000
105.000000	1.119323	2173.000000
105.000000	1.119323	2185.000000
105.000000	1.175289	2197.000000
105.000000	1.119323	2209.000000
105.000000	1.119323	2221.000000
105.000000	1.119323	2233.000000
105.000000	1.119323	2245.000000
105.000000	1.119323	2257.000000
105.000000	1.066022	2269.000000
105.000000	1.119323	2281.000000
105.000000	1.119323	2293.000000
105.000000	1.066022	2305.000000
105.000000	1.015259	2317.000000
105.000000	1.015259	2329.000000
105.000000	0.966913	2341.000000
105.000000	0.966913	2353.000000
105.000000	0.966913	2365.000000
105.000000	0.920870	2377.000000
105.000000	0.920870	2389.000000
105.000000	0.920870	2401.000000
105.000000	0.920870	2413.000000
105.000000	0.920870	2425.000000
105.000000	0.920870	2437.000000
105.000000	0.966913	2449.000000
105.000000	0.966913	2461.000000
105.000000	1.015259	2473.000000
105.000000	1.015259	2485.000000
105.000000	1.066022	2497.000000
105.000000	1.066022	2509.000000
105.000000	1.066022	2521.000000
105.000000	1.066022	2533.000000
105.000000	1.119323	2545.000000
105.000000	1.119323	2557.000000
105.000000	1.175289	2569.000000
105.000000	1.175289	2581.000000
105.000000	1.175289	2593.000000
105.000000	1.175289	2605.000000
105.000000	1.175289	2617.000000
105.000000	1.119323	2629.000000
105.000000	1.119323	2641.000000
105.000000	1.119323	2653.000000
105.000000	1.119323	2665.000000
105.000000	1.066022	2677.000000
105.000000	1.066022	2689.000000
105.000000	1.066022	2701.000000
105.000000	1.015259	2713.000000
105.000000	1.015259	2725.000000
105.000000	1.066022	2737.000000
105.000000	1.066022	2749.000000
105.000000	1.015259	2761.000000
105.000000	1.015259	2773.000000
105.000000	1.066022	2785.000000
105.000000	1.066022	2797.000000
105.000000	1.015259	2809.000000
105.000000	1.015259	2821.000000
105.000000	1.015259	2833.000000
105.000000	1.066022	2845.000000
105.000000	1.066022	2857.000000
105.000000	1.015259	2869.000000
105.000000	0.966913	2881.000000
105.000000	0.966913	2893.000000
105.000000	0.920870	2905.000000
105.000000	0.920870	2917.000000
105.000000	0.920870	2929.000000
105.000000	0.920870	2941.000000
105.000000	0.920870	2953.000000
105.000000	0.920870	2965.000000
105.000000	0.920870	2977.000000
105.000000	0.920870	2989.000000
105.000000	0.877019	3001.000000
105.000000	0.877019	3013.000000
105.000000	0.877019	3025.000000
105.000000	0.920870	3037.000000
105.000000	0.920870	3049.000000
105.000000	0.966913	3061.000000
105.000000	0.920870	3073.000000
105.000000	0.877019	3085.000000
105.000000	0.835256	3097.000000
105.000000	0.835256	3109.000000
105.000000	0.835256	3121.000000
105.000000	0.835256	3133.000000
105.000000	0.835256	3145.000000
105.000000	0.877019	3157.000000
105.000000	0.920870	3169.000000
105.000000	0.920870	3181.000000
105.000000	0.920870	3193.000000
105.000000	0.920870	3205.000000
105.000000	0.877019	3217.000000
105.000000	0.877019	3229.000000
105.000000	0.835256	3241.000000
105.000000	0.835256	3253.000000
105.000000	0.835256	3265.000000
105.000000	0.877019	3277.000000
105.000000	0.920870	3289.000000
105.000000	0.920870	3301.000000
105.000000	0.920870	3313.000000
105.000000	0.920870	3325.000000
105.000000	0.920870	3337.000000
105.000000	0.877019	3349.000000
105.000000	0.920870	3373.000000
105.000000	0.920870	3385.000000
105.000000	0.920870	3397.000000
105.000000	0.920870	3409.000000
105.000000	0.877019	3421.000000
105.000000	0.877019	3433.000000
105.000000	0.835256	3445.000000
105.000000	0.835256	3457.000000
105.000000	0.835256	3469.000000
105.000000	0.877019	3481.000000
105.000000	0.877019	3493.000000
105.000000	0.835256	3505.000000
105.000000	0.835256	3517.000000
105.000000	0.835256	3529.000000
105.000000	0.835256	3541.000000
105.000000	0.877019	3553.000000
105.000000	0.920870	3565.000000
105.000000	0.920870	3577.000000
105.000000	0.920870	3589.000000
105.000000	0.920870	3601.000000
105.000000	0.920870	3613.000000
105.000000	0.920870	3625.000000
105.000000	0.920870	3637.000000
105.000000	0.920870	3649.000000
105.000000	0.877019	3661.000000
105.000000	0.920870	3673.000000
105.000000	0.920870	3685.000000
105.000000	0.920870	3697.000000
105.000000	0.877019	3709.000000
105.000000	0.920870	3721.000000
105.000000	0.877019	3733.000000
105.000000	0.877019	3745.000000
105.000000	0.920870	3757.000000
105.000000	0.877019	3769.000000
105.000000	0.835256	3781.000000
105.000000	0.835256	3793.000000
105.000000	0.877019	3805.000000
105.000000	0.877019	3817.000000
105.000000	0.877019	3829.000000
105.000000	0.877019	3841.000000
105.000000	0.877019	3853.000000
105.000000	0.835256	3865.000000
105.000000	0.835256	3877.000000
105.000000	0.795482	3889.000000
105.000000	0.835256	3913.000000
105.000000	0.835256	3925.000000
105.000000	0.877019	3937.000000
105.000000	0.877019	3949.000000
106.000000	1.500000	1.000000
106.000000	1.500000	13.000000
106.000000	1.428571	25.000000
106.000000	1.428571	37.000000
106.000000	1.428571	49.000000
106.000000	1.500000	61.000000
106.000000	1.500000	73.000000
106.000000	1.428571	85.000000
106.000000	1.360544	97.000000
106.000000	1.360544	109.000000
106.000000	1.295756	121.000000
106.000000	1.295756	133.000000
106.000000	1.295756	145.000000
106.000000	1.295756	157.000000
106.000000	1.234054	169.000000
106.000000	1.175289	181.000000
106.000000	1.175289	193.000000
106.000000	1.175289	205.000000
106.000000	1.175289	217.000000
106.000000	1.119323	229.000000
106.000000	1.119323	241.000000
106.000000	1.119323	253.000000
106.000000	1.119323	265.000000
106.000000	1.119323	277.000000
106.000000	1.066022	289.000000
106.000000	1.066022	301.000000
106.000000	1.119323	313.000000
106.000000	1.175289	325.000000
106.000000	1.175289	337.000000
106.000000	1.119323	349.000000
106.000000	1.119323	361.000000
106.000000	1.066022	373.000000
106.000000	1.015259	385.000000
106.000000	0.966913	397.000000
106.000000	1.015259	409.000000
106.000000	1.015259	421.000000
106.000000	1.066022	433.000000
106.000000	1.066022	445.000000
106.000000	1.066022	457.000000
106.000000	1.119323	469.000000
106.000000	1.119323	481.000000
106.000000	1.119323	493.000000
106.000000	1.119323	505.000000
106.000000	1.066022	517.000000
106.000000	1.066022	529.000000
106.000000	1.066022	541.000000
106.000000	1.119323	553.000000
106.000000	1.066022	565.000000
106.000000	1.066022	577.000000
106.000000	1.066022	589.000000
106.000000	1.066022	601.000000
106.000000	1.015259	613.000000
106.000000	1.015259	625.000000
106.000000	1.015259	637.000000
106.000000	1.066022	649.000000
106.000000	1.066022	661.000000
106.000000	1.066022	673.000000
106.000000	1.066022	685.000000
106.000000	1.119323	697.000000
106.000000	1.119323	709.000000
106.000000	1.175289	721.000000
106.000000	1.234054	733.000000
106.000000	1.295756	745.000000
106.000000	1.360544	757.000000
106.000000	1.428571	769.000000
106.000000	1.428571	781.000000
106.000000	1.428571	793.000000
106.000000	1.428571	805.000000
106.000000	1.428571	817.000000
106.000000	1.428571	829.000000
106.000000	1.360544	841.000000
106.000000	1.360544	853.000000
106.000000	1.360544	865.000000
106.000000	1.295756	877.000000
106.000000	1.234054	889.000000
106.000000	1.234054	901.000000
106.000000	1.234054	913.000000
106.000000	1.295756	925.000000
106.000000	1.295756	937.000000
106.000000	1.295756	949.000000
106.000000	1.295756	961.000000
106.000000	1.295756	973.000000
106.000000	1.234054	985.000000
106.000000	1.234054	997.000000
106.000000	1.175289	1009.000000
106.000000	1.175289	1021.000000
106.000000	1.175289	1033.000000
106.000000	1.234054	1045.000000
106.000000	1.175289	1057.000000
106.000000	1.175289	1069.000000
106.000000	1.234054	1081.000000
106.000000	1.234054	1093.000000
106.000000	1.234054	1105.000000
106.000000	1.234054	1117.000000
106.000000	1.295756	1129.000000
106.000000	1.295756	1141.000000
106.000000	1.295756	1153.000000
106.000000	1.295756	1165.000000
106.000000	1.295756	1177.000000
106.000000	1.295756	1189.000000
106.000000	1.295756	1201.000000
106.000000	1.295756	1213.000000
106.000000	1.295756	1225.000000
106.000000	1.295756	1237.000000
106.000000	1.295756	1249.000000
106.000000	1.234054	1261.000000
106.000000	1.234054	1273.000000
106.000000	1.234054	1285.000000
106.000000	1.234054	1297.000000
106.000000	1.234054	1309.000000
106.000000	1.234054	1321.000000
106.000000	1.234054	1333.000000
106.000000	1.234054	1345.000000
106.000000	1.234054	1357.000000
106.000000	1.295756	1369.000000
106.000000	1.360544	1381.000000
106.000000	1.360544	1393.000000
106.000000	1.360544	1405.000000
106.000000	1.360544	1417.000000
106.000000	1.295756	1429.000000
106.000000	1.295756	1441.000000
106.000000	1.295756	1453.000000
106.000000	1.360544	1465.000000
106.000000	1.428571	1477.000000
106.000000	1.500000	1489.000000
106.000000	1.500000	1501.000000
106.000000	1.428571	1513.000000
106.000000	1.360544	1525.000000
106.000000	1.360544	1537.000000
106.000000	1.360544	1549.000000
106.000000	1.360544	1561.000000
106.000000	1.295756	1573.000000
106.000000	1.295756	1585.000000
106.000000	1.295756	1597.000000
106.000000	1.295756	1609.000000
106.000000	1.234054	1621.000000
106.000000	1.234054	1633.000000
106.000000	1.234054	1645.000000
106.000000	1.234054	1657.000000
106.000000	1.234054	1669.000000
106.000000	1.234054	1681.000000
106.000000	1.234054	1693.000000
106.000000	1.234054	1705.000000
106.000000	1.234054	1717.000000
106.000000	1.234054	1729.000000
106.000000	1.234054	1741.000000
106.000000	1.234054	1753.000000
106.000000	1.234054	1765.000000
106.000000	1.234054	1777.000000
106.000000	1.175289	1789.000000
106.000000	1.119323	1801.000000
106.000000	1.066022	1813.000000
106.000000	1.066022	1825.000000
106.000000	1.066022	1837.000000
106.000000	1.015259	1849.000000
106.000000	1.066022	1861.000000
106.000000	1.066022	1873.000000
106.000000	1.066022	1885.000000
106.000000	1.066022	1897.000000
106.000000	1.066022	1909.000000
106.000000	1.015259	1921.000000
106.000000	1.066022	1933.000000
106.000000	1.066022	1945.000000
106.000000	1.015259	1957.000000
106.000000	1.015259	1969.000000
106.000000	1.015259	1981.000000
106.000000	1.066022	1993.000000
106.000000	1.066022	2005.000000
106.000000	1.066022	2017.000000
106.000000	1.066022	2029.000000
106.000000	1.015259	2041.000000
106.000000	1.015259	2053.000000
106.000000	0.966913	2065.000000
106.000000	0.966913	2077.000000
106.000000	0.966913	2089.000000
106.000000	0.966913	2101.000000
106.000000	1.015259	2113.000000
106.000000	1.015259	2125.000000
106.000000	1.015259	2137.000000
106.000000	1.015259	2149.000000
106.000000	1.015259	2161.000000
106.000000	1.066022	2173.000000
106.000000	1.119323	2185.000000
106.000000	1.119323	2197.000000
106.000000	1.066022	2209.000000
106.000000	1.066022	2221.000000
106.000000	1.066022	2233.000000
106.000000	1.015259	2245.000000
106.000000	1.015259	2257.000000
106.000000	1.066022	2269.000000
106.000000	1.119323	2281.000000
106.000000	1.175289	2293.000000
106.000000	1.175289	2305.000000
106.000000	1.234054	2317.000000
106.000000	1.234054	2329.000000
106.000000	1.234054	2341.000000
106.000000	1.234054	2353.000000
106.000000	1.175289	2365.000000
106.000000	1.175289	2377.000000
106.000000	1.175289	2389.000000
106.000000	1.175289	2401.000000
106.000000	1.175289	2413.000000
106.000000	1.234054	2425.000000
106.000000	1.175289	2437.000000
106.000000	1.175289	2449.000000
106.000000	1.119323	2461.000000
106.000000	1.119323	2473.000000
106.000000	1.119323	2485.000000
106.000000	1.119323	2497.000000
106.000000	1.119323	2509.000000
106.000000	1.175289	2521.000000
106.000000	1.119323	2533.000000
106.000000	1.119323	2545.000000
106.000000	1.175289	2557.000000
106.000000	1.175289	2569.000000
106.000000	1.175289	2581.000000
106.000000	1.175289	2593.000000
106.000000	1.175289	2605.000000
106.000000	1.175289	2617.000000
106.000000	1.175289	2629.000000
106.000000	1.175289	2641.000000
106.000000	1.175289	2653.000000
106.000000	1.175289	2665.000000
106.000000	1.175289	2677.000000
106.000000	1.175289	2689.000000
106.000000	1.175289	2701.000000
106.000000	1.119323	2713.000000
106.000000	1.119323	2725.000000
106.000000	1.119323	2737.000000
106.000000	1.119323	2749.000000
106.000000	1.119323	2761.000000
106.000000	1.119323	2773.000000
106.000000	1.119323	2785.000000
106.000000	1.119323	2797.000000
106.000000	1.119323	2809.000000
106.000000	1.175289	2821.000000
106.000000	1.175289	2833.000000
106.000000	1.175289	2845.000000
106.000000	1.234054	2857.000000
106.000000	1.234054	2869.000000
106.000000	1.295756	2881.000000
106.000000	1.295756	2893.000000
106.000000	1.295756	2905.000000
106.000000	1.295756	2917.000000
106.000000	1.295756	2929.000000
106.000000	1.295756	2941.000000
106.000000	1.295756	2953.000000
106.000000	1.295756	2965.000000
106.000000	1.295756	2977.000000
106.000000	1.234054	2989.000000
106.000000	1.295756	3001.000000
106.000000	1.234054	3013.000000
106.000000	1.234054	3025.000000
106.000000	1.234054	3037.000000
106.000000	1.234054	3049.000000
106.000000	1.234054	3061.000000
106.000000	1.175289	3073.000000
106.000000	1.175289	3085.000000
106.000000	1.175289	3097.000000
106.000000	1.119323	3109.000000
106.000000	1.119323	3121.000000
106.000000	1.119323	3133.000000
106.000000	1.119323	3145.000000
106.000000	1.066022	3157.000000
106.000000	1.066022	3169.000000
106.000000	1.066022	3181.000000
106.000000	1.119323	3193.000000
106.000000	1.119323	3205.000000
106.000000	1.119323	3217.000000
106.000000	1.066022	3229.000000
106.000000	1.119323	3241.000000
106.000000	1.119323	3253.000000
106.000000	1.175289	3265.000000
106.000000	1.175289	3277.000000
106.000000	1.175289	3289.000000
106.000000	1.175289	3301.000000
106.000000	1.175289	3313.000000
106.000000	1.234054	3325.000000
106.000000	1.234054	3337.000000
106.000000	1.175289	3349.000000
106.000000	1.234054	3373.000000
106.000000	1.175289	3385.000000
106.000000	1.119323	3397.000000
106.000000	1.119323	3409.000000
106.000000	1.119323	3421.000000
106.000000	1.175289	3433.000000
106.000000	1.175289	3445.000000
106.000000	1.119323	3457.000000
106.000000	1.119323	3469.000000
106.000000	1.119323	3481.000000
106.000000	1.119323	3493.000000
106.000000	1.119323	3505.000000
106.000000	1.119323	3517.000000
106.000000	1.066022	3529.000000
106.000000	1.015259	3541.000000
106.000000	1.066022	3553.000000
106.000000	1.066022	3565.000000
106.000000	1.066022	3577.000000
106.000000	1.066022	3589.000000
106.000000	1.015259	3601.000000
106.000000	1.015259	3613.000000
106.000000	1.015259	3625.000000
106.000000	1.066022	3637.000000
106.000000	1.066022	3649.000000
106.000000	1.119323	3661.000000
106.000000	1.119323	3673.000000
106.000000	1.119323	3685.000000
106.000000	1.119323	3697.000000
106.000000	1.119323	3709.000000
106.000000	1.119323	3721.000000
106.000000	1.119323	3733.000000
106.000000	1.175289	3745.000000
106.000000	1.175289	3757.000000
106.000000	1.175289	3769.000000
106.000000	1.119323	3781.000000
106.000000	1.119323	3793.000000
106.000000	1.119323	3805.000000
106.000000	1.175289	3817.000000
106.000000	1.234054	3829.000000
106.000000	1.175289	3841.000000
106.000000	1.175289	3853.000000
106.000000	1.175289	3865.000000
106.000000	1.119323	3877.000000
106.000000	1.119323	3889.000000
106.000000	1.119323	3913.000000
106.000000	1.066022	3925.000000
106.000000	1.066022	3937.000000
106.000000	1.015259	3949.000000
107.000000	1.500000	1.000000
107.000000	1.500000	13.000000
107.000000	1.428571	25.000000
107.000000	1.428571	37.000000
107.000000	1.428571	49.000000
107.000000	1.428571	61.000000
107.000000	1.360544	73.000000
107.000000	1.360544	85.000000
107.000000	1.360544	97.000000
107.000000	1.295756	109.000000
107.000000	1.295756	121.000000
107.000000	1.234054	133.000000
107.000000	1.234054	145.000000
107.000000	1.175289	157.000000
107.000000	1.119323	169.000000
107.000000	1.119323	181.000000
107.000000	1.119323	193.000000
107.000000	1.175289	205.000000
107.000000	1.119323	217.000000
107.000000	1.066022	229.000000
107.000000	1.066022	241.000000
107.000000	1.015259	253.000000
107.000000	1.015259	265.000000
107.000000	1.015259	277.000000
107.000000	1.015259	289.000000
107.000000	1.015259	301.000000
107.000000	1.015259	313.000000
107.000000	1.015259	325.000000
107.000000	1.066022	337.000000
107.000000	1.066022	349.000000
107.000000	1.015259	361.000000
[truncated: 16,369 more rows]
