# Supplementary material for: Ego Depletion Impairs Implicit Learning
Source: PLoS One. 2014 Oct 2;9(10):e109370. doi: 10.1371/journal.pone.0109370 (PMC4183724; doi:10.1371/journal.pone.0109370)
Supplement: Data S1 — Depletion data. (ZIP) [file pone.0109370.s001.zip › Exp2-2_ResponseData.csv]

ppt	response_key	response_time	trial_num	hit
101.000000	4.000000	2895.721755	1.000000	0.000000
101.000000	2.000000	2895.905026	2.000000	1.000000
101.000000	1.000000	2896.571470	3.000000	1.000000
101.000000	4.000000	2896.954665	4.000000	1.000000
101.000000	3.000000	2897.304546	5.000000	1.000000
101.000000	4.000000	2897.970970	6.000000	1.000000
101.000000	1.000000	2898.654086	7.000000	1.000000
101.000000	3.000000	2898.937318	8.000000	0.000000
101.000000	1.000000	2899.737051	9.000000	1.000000
101.000000	2.000000	2900.336843	10.000000	0.000000
101.000000	3.000000	2900.836653	11.000000	1.000000
101.000000	2.000000	2901.486456	12.000000	1.000000
101.000000	4.000000	2902.086252	14.000000	0.000000
101.000000	2.000000	2902.252846	14.000000	1.000000
101.000000	4.000000	2902.902644	15.000000	1.000000
101.000000	2.000000	2903.119232	16.000000	0.000000
101.000000	0.000000	2903.385791	16.000000	0.000000
101.000000	1.000000	2903.419121	16.000000	0.000000
101.000000	3.000000	2904.252181	18.000000	1.000000
101.000000	2.000000	2904.868644	19.000000	0.000000
101.000000	3.000000	2905.485087	20.000000	0.000000
101.000000	2.000000	2905.968257	21.000000	0.000000
101.000000	1.000000	2907.184503	23.000000	1.000000
101.000000	4.000000	2907.800966	24.000000	0.000000
101.000000	4.000000	2909.267106	27.000000	1.000000
101.000000	1.000000	2909.700317	28.000000	1.000000
101.000000	4.000000	2910.066834	29.000000	1.000000
101.000000	3.000000	2910.666657	30.000000	1.000000
101.000000	2.000000	2911.383073	31.000000	0.000000
101.000000	3.000000	2911.766269	32.000000	1.000000
101.000000	1.000000	2912.549338	33.000000	1.000000
101.000000	23.000000	2913.265762	34.000000	0.000000
101.000000	1.000000	2913.815596	35.000000	0.000000
101.000000	3.000000	2914.232103	36.000000	0.000000
101.000000	4.000000	2914.698612	37.000000	0.000000
101.000000	2.000000	2915.231753	38.000000	1.000000
101.000000	4.000000	2915.898238	39.000000	1.000000
101.000000	1.000000	2916.448006	41.000000	0.000000
101.000000	3.000000	2917.197753	42.000000	0.000000
101.000000	2.000000	2918.097455	43.000000	1.000000
101.000000	3.000000	2918.580612	44.000000	0.000000
101.000000	2.000000	2919.113770	45.000000	0.000000
101.000000	3.000000	2919.946838	46.000000	0.000000
101.000000	3.000000	2920.796528	48.000000	0.000000
101.000000	4.000000	2921.362976	49.000000	1.000000
101.000000	1.000000	2922.012787	50.000000	0.000000
101.000000	2.000000	2922.129397	50.000000	0.000000
101.000000	4.000000	2923.245688	53.000000	0.000000
101.000000	3.000000	2923.878814	54.000000	0.000000
101.000000	2.000000	2924.728520	55.000000	0.000000
101.000000	3.000000	2925.078394	55.000000	0.000000
101.000000	1.000000	2925.978084	57.000000	1.000000
101.000000	2.000000	2926.761158	58.000000	1.000000
101.000000	1.000000	2927.377600	59.000000	0.000000
101.000000	3.000000	2928.044622	60.000000	1.000000
101.000000	4.000000	2928.443919	61.000000	1.000000
101.000000	3.000000	2928.877110	62.000000	0.000000
101.000000	2.000000	2929.093717	62.000000	0.000000
101.000000	4.000000	2929.626847	63.000000	1.000000
101.000000	4.000000	2930.343270	65.000000	1.000000
101.000000	3.000000	2931.093023	66.000000	0.000000
101.000000	1.000000	2931.926059	67.000000	0.000000
101.000000	3.000000	2932.359242	68.000000	1.000000
101.000000	2.000000	2933.225622	69.000000	0.000000
101.000000	1.000000	2933.358902	69.000000	0.000000
101.000000	2.000000	2934.042010	70.000000	1.000000
101.000000	1.000000	2934.508516	71.000000	1.000000
101.000000	3.000000	2935.108673	72.000000	0.000000
101.000000	4.000000	2935.608135	73.000000	1.000000
101.000000	2.000000	2936.141284	74.000000	1.000000
101.000000	4.000000	2936.841049	75.000000	1.000000
101.000000	1.000000	2937.107604	76.000000	0.000000
101.000000	3.000000	2937.924122	77.000000	0.000000
101.000000	4.000000	2938.490481	78.000000	0.000000
101.000000	1.000000	2939.523449	80.000000	0.000000
101.000000	1.000000	2940.473142	81.000000	1.000000
101.000000	2.000000	2941.039610	82.000000	0.000000
101.000000	3.000000	2942.439141	84.000000	0.000000
101.000000	4.000000	2942.988977	85.000000	1.000000
101.000000	2.000000	2943.522082	86.000000	0.000000
101.000000	4.000000	2944.155216	87.000000	0.000000
101.000000	4.000000	2944.921628	89.000000	0.000000
101.000000	3.000000	2945.888109	90.000000	1.000000
101.000000	1.000000	2946.637715	91.000000	0.000000
101.000000	2.000000	2946.671027	91.000000	0.000000
101.000000	3.000000	2947.220843	92.000000	1.000000
101.000000	1.000000	2948.003887	93.000000	1.000000
101.000000	2.000000	2948.853625	94.000000	1.000000
101.000000	1.000000	2949.236821	95.000000	0.000000
101.000000	3.000000	2950.053214	96.000000	0.000000
101.000000	4.000000	2950.503060	97.000000	0.000000
101.000000	2.000000	2951.219541	98.000000	0.000000
101.000000	4.000000	2952.002543	99.000000	1.000000
101.000000	4.000000	2952.735629	101.000000	0.000000
101.000000	2.000000	2953.685302	102.000000	0.000000
101.000000	3.000000	2953.785298	102.000000	1.000000
101.000000	2.000000	2954.668301	103.000000	1.000000
101.000000	3.000000	2955.168127	104.000000	1.000000
101.000000	2.000000	2955.917871	105.000000	0.000000
101.000000	2.000000	2956.617636	106.000000	0.000000
101.000000	3.000000	2958.233752	108.000000	1.000000
101.000000	4.000000	2958.550310	109.000000	0.000000
101.000000	3.000000	2958.983494	110.000000	0.000000
101.000000	2.000000	2959.949834	111.000000	0.000000
101.000000	3.000000	2960.466306	112.000000	0.000000
101.000000	4.000000	2961.082785	113.000000	1.000000
101.000000	1.000000	2961.932489	114.000000	1.000000
101.000000	3.000000	2962.865481	115.000000	1.000000
101.000000	1.000000	2963.182058	116.000000	0.000000
101.000000	4.000000	2964.281688	117.000000	1.000000
101.000000	2.000000	2965.131405	118.000000	0.000000
101.000000	1.000000	2965.731187	119.000000	1.000000
101.000000	3.000000	2966.614245	120.000000	0.000000
101.000000	2.000000	2967.730493	122.000000	1.000000
101.000000	4.000000	2968.346969	123.000000	0.000000
101.000000	4.000000	2968.746833	123.000000	1.000000
101.000000	1.000000	2969.113384	124.000000	1.000000
101.000000	4.000000	2969.663194	125.000000	1.000000
101.000000	3.000000	2970.429606	126.000000	0.000000
101.000000	2.000000	2971.379244	127.000000	0.000000
101.000000	3.000000	2972.178975	128.000000	1.000000
101.000000	1.000000	2972.995362	129.000000	1.000000
101.000000	2.000000	2973.928399	130.000000	0.000000
101.000000	1.000000	2974.328262	131.000000	0.000000
101.000000	3.000000	2975.411205	132.000000	0.000000
101.000000	2.000000	2976.077679	133.000000	1.000000
101.000000	3.000000	2976.627477	134.000000	1.000000
101.000000	1.000000	2977.343900	135.000000	0.000000
101.000000	2.000000	2977.993674	136.000000	1.000000
101.000000	1.000000	2978.610111	137.000000	1.000000
101.000000	3.000000	2979.443159	138.000000	0.000000
101.000000	1.000000	2980.492829	139.000000	1.000000
101.000000	4.000000	2981.942332	141.000000	1.000000
101.000000	2.000000	2982.825360	142.000000	1.000000
101.000000	2.000000	2983.108596	142.000000	0.000000
101.000000	4.000000	2983.358506	143.000000	1.000000
101.000000	3.000000	2984.291501	144.000000	0.000000
101.000000	4.000000	2984.874668	145.000000	1.000000
101.000000	2.000000	2985.424470	146.000000	1.000000
101.000000	4.000000	2986.290820	147.000000	1.000000
101.000000	1.000000	2986.724034	148.000000	0.000000
101.000000	4.000000	2987.407135	149.000000	1.000000
101.000000	3.000000	2988.373480	150.000000	1.000000
101.000000	2.000000	2989.223179	151.000000	1.000000
101.000000	3.000000	2989.889801	152.000000	1.000000
101.000000	1.000000	2990.656025	153.000000	0.000000
101.000000	2.000000	2991.772315	154.000000	1.000000
101.000000	1.000000	2992.238816	155.000000	1.000000
101.000000	3.000000	2993.288479	156.000000	1.000000
101.000000	4.000000	2993.788294	157.000000	1.000000
101.000000	2.000000	2994.171486	158.000000	1.000000
101.000000	4.000000	2995.204475	159.000000	1.000000
101.000000	1.000000	2995.571009	160.000000	1.000000
101.000000	4.000000	2996.054178	161.000000	1.000000
101.000000	3.000000	2996.920560	162.000000	1.000000
101.000000	2.000000	2997.970171	163.000000	1.000000
101.000000	3.000000	2998.370039	164.000000	1.000000
101.000000	1.000000	2999.403053	165.000000	1.000000
101.000000	2.000000	2999.919531	166.000000	0.000000
101.000000	1.000000	3000.802543	167.000000	1.000000
101.000000	3.000000	3001.718919	168.000000	1.000000
101.000000	4.000000	3002.252073	169.000000	1.000000
101.000000	2.000000	3002.535302	170.000000	1.000000
101.000000	4.000000	3003.518328	171.000000	1.000000
101.000000	2.000000	3004.034847	172.000000	0.000000
101.000000	1.000000	3004.118097	172.000000	0.000000
101.000000	3.000000	3005.234358	174.000000	1.000000
101.000000	2.000000	3006.184057	175.000000	1.000000
101.000000	3.000000	3006.567265	176.000000	1.000000
101.000000	1.000000	3007.483607	177.000000	1.000000
101.000000	2.000000	3008.483280	178.000000	1.000000
101.000000	1.000000	3008.849801	179.000000	1.000000
101.000000	3.000000	3009.649520	180.000000	0.000000
101.000000	4.000000	3010.266005	181.000000	1.000000
101.000000	2.000000	3010.749169	182.000000	1.000000
101.000000	4.000000	3011.565581	183.000000	1.000000
101.000000	1.000000	3011.832178	184.000000	0.000000
101.000000	4.000000	3012.448572	185.000000	1.000000
101.000000	3.000000	3013.264961	186.000000	1.000000
101.000000	2.000000	3014.214659	187.000000	1.000000
101.000000	3.000000	3014.614516	188.000000	1.000000
101.000000	1.000000	3015.514209	189.000000	1.000000
101.000000	2.000000	3016.380583	190.000000	1.000000
101.000000	1.000000	3016.897067	191.000000	1.000000
101.000000	3.000000	3017.813461	192.000000	1.000000
101.000000	4.000000	3018.196625	193.000000	1.000000
101.000000	2.000000	3018.613158	194.000000	1.000000
101.000000	4.000000	3019.479520	195.000000	1.000000
101.000000	1.000000	3019.812761	196.000000	0.000000
101.000000	4.000000	3020.379234	197.000000	1.000000
101.000000	3.000000	3021.095640	198.000000	0.000000
101.000000	2.000000	3022.095308	199.000000	1.000000
101.000000	3.000000	3022.495183	200.000000	1.000000
101.000000	1.000000	3023.378170	201.000000	1.000000
101.000000	3.000000	3024.177898	202.000000	0.000000
101.000000	1.000000	3024.744399	203.000000	0.000000
101.000000	3.000000	3025.477503	204.000000	1.000000
101.000000	4.000000	3025.943991	205.000000	1.000000
101.000000	2.000000	3026.293866	206.000000	1.000000
101.000000	4.000000	3027.210225	207.000000	1.000000
101.000000	1.000000	3027.643413	208.000000	1.000000
101.000000	4.000000	3028.109916	209.000000	1.000000
101.000000	3.000000	3028.876344	210.000000	1.000000
101.000000	2.000000	3029.709369	211.000000	1.000000
101.000000	3.000000	3030.142555	212.000000	1.000000
101.000000	1.000000	3030.992247	213.000000	1.000000
101.000000	2.000000	3031.808645	214.000000	1.000000
101.000000	1.000000	3032.258498	215.000000	1.000000
101.000000	3.000000	3033.174854	216.000000	1.000000
101.000000	4.000000	3033.491408	217.000000	1.000000
101.000000	2.000000	3034.107867	218.000000	0.000000
101.000000	4.000000	3034.691000	219.000000	1.000000
101.000000	1.000000	3035.040873	220.000000	0.000000
101.000000	4.000000	3035.590708	221.000000	1.000000
101.000000	3.000000	3036.340435	222.000000	1.000000
101.000000	2.000000	3037.123510	223.000000	1.000000
101.000000	3.000000	3037.606697	224.000000	1.000000
101.000000	1.000000	3038.373081	225.000000	1.000000
101.000000	2.000000	3039.139490	226.000000	1.000000
101.000000	1.000000	3039.489340	227.000000	0.000000
101.000000	3.000000	3040.289065	228.000000	0.000000
101.000000	4.000000	3040.888891	229.000000	1.000000
101.000000	1.000000	3041.305409	230.000000	1.000000
101.000000	4.000000	3042.071838	231.000000	1.000000
101.000000	3.000000	3042.488339	232.000000	1.000000
101.000000	1.000000	3042.938193	233.000000	0.000000
101.000000	4.000000	3043.754580	234.000000	1.000000
101.000000	2.000000	3044.204427	235.000000	0.000000
101.000000	1.000000	3044.920842	236.000000	1.000000
101.000000	2.000000	3045.637273	237.000000	1.000000
101.000000	3.000000	3046.486980	238.000000	1.000000
101.000000	1.000000	3046.836853	239.000000	1.000000
101.000000	3.000000	3047.669911	240.000000	1.000000
101.000000	4.000000	3048.019783	241.000000	0.000000
101.000000	2.000000	3048.636247	242.000000	0.000000
101.000000	4.000000	3049.186119	243.000000	1.000000
101.000000	1.000000	3049.819189	244.000000	0.000000
101.000000	3.000000	3050.785492	246.000000	1.000000
101.000000	2.000000	3051.501963	247.000000	1.000000
101.000000	3.000000	3051.835146	248.000000	0.000000
101.000000	1.000000	3052.668206	249.000000	1.000000
101.000000	2.000000	3053.451272	250.000000	1.000000
101.000000	1.000000	3053.851130	251.000000	1.000000
101.000000	3.000000	3054.617535	252.000000	1.000000
101.000000	4.000000	3054.967421	253.000000	1.000000
101.000000	2.000000	3055.550556	254.000000	0.000000
101.000000	4.000000	3056.100378	255.000000	0.000000
101.000000	1.000000	3056.583538	256.000000	1.000000
101.000000	3.000000	3057.033383	257.000000	0.000000
101.000000	3.000000	3057.749804	258.000000	1.000000
101.000000	2.000000	3058.416230	259.000000	0.000000
101.000000	3.000000	3058.982719	260.000000	1.000000
101.000000	1.000000	3059.565850	261.000000	0.000000
101.000000	2.000000	3060.432200	262.000000	1.000000
101.000000	1.000000	3060.782096	263.000000	1.000000
101.000000	3.000000	3061.615143	264.000000	1.000000
101.000000	4.000000	3061.931710	265.000000	1.000000
101.000000	1.000000	3062.414874	266.000000	0.000000
101.000000	2.000000	3062.531503	266.000000	0.000000
101.000000	3.000000	3063.197955	267.000000	0.000000
101.000000	4.000000	3063.314568	267.000000	0.000000
101.000000	4.000000	3063.814396	269.000000	0.000000
101.000000	3.000000	3064.664110	270.000000	1.000000
101.000000	2.000000	3065.480523	271.000000	1.000000
101.000000	3.000000	3065.830377	272.000000	1.000000
101.000000	1.000000	3066.496803	273.000000	0.000000
101.000000	2.000000	3067.330058	274.000000	1.000000
101.000000	1.000000	3067.746364	275.000000	1.000000
101.000000	3.000000	3068.529447	276.000000	1.000000
101.000000	4.000000	3068.945972	277.000000	1.000000
101.000000	3.000000	3069.295845	278.000000	1.000000
101.000000	4.000000	3070.062284	279.000000	1.000000
101.000000	1.000000	3070.495474	280.000000	1.000000
101.000000	2.000000	3070.878662	281.000000	1.000000
101.000000	3.000000	3071.678384	282.000000	1.000000
101.000000	1.000000	3072.444786	283.000000	1.000000
101.000000	4.000000	3072.877981	284.000000	1.000000
101.000000	2.000000	3073.527748	285.000000	1.000000
101.000000	1.000000	3074.244180	286.000000	0.000000
101.000000	3.000000	3074.827309	287.000000	1.000000
101.000000	2.000000	3075.393776	288.000000	0.000000
101.000000	4.000000	3075.876957	289.000000	1.000000
101.000000	2.000000	3076.260179	290.000000	1.000000
101.000000	4.000000	3076.926594	291.000000	1.000000
101.000000	1.000000	3077.293135	292.000000	1.000000
101.000000	4.000000	3077.792939	293.000000	1.000000
101.000000	3.000000	3078.442748	294.000000	1.000000
101.000000	2.000000	3079.159168	295.000000	1.000000
101.000000	3.000000	3079.509041	296.000000	1.000000
101.000000	1.000000	3080.358756	297.000000	1.000000
101.000000	2.000000	3080.808605	298.000000	0.000000
101.000000	1.000000	3081.441885	299.000000	1.000000
101.000000	3.000000	3082.074852	300.000000	1.000000
101.000000	4.000000	3082.491386	301.000000	1.000000
101.000000	2.000000	3082.807919	302.000000	1.000000
101.000000	4.000000	3083.491017	303.000000	1.000000
101.000000	1.000000	3083.940868	304.000000	1.000000
101.000000	3.000000	3084.290754	305.000000	0.000000
101.000000	4.000000	3084.773920	306.000000	0.000000
101.000000	3.000000	3085.040473	306.000000	0.000000
101.000000	2.000000	3085.656954	307.000000	1.000000
101.000000	3.000000	3085.973503	308.000000	1.000000
101.000000	1.000000	3086.556639	309.000000	0.000000
101.000000	3.000000	3087.373028	310.000000	0.000000
101.000000	3.000000	3088.372707	312.000000	1.000000
101.000000	2.000000	3089.039113	314.000000	0.000000
101.000000	4.000000	3089.722235	315.000000	0.000000
101.000000	1.000000	3090.122091	316.000000	1.000000
101.000000	4.000000	3090.505294	317.000000	1.000000
101.000000	3.000000	3091.121732	318.000000	0.000000
101.000000	2.000000	3091.988161	319.000000	1.000000
101.000000	3.000000	3092.337979	320.000000	1.000000
101.000000	1.000000	3093.037770	321.000000	1.000000
101.000000	2.000000	3093.670882	322.000000	1.000000
101.000000	1.000000	3093.954117	323.000000	1.000000
101.000000	3.000000	3094.703852	324.000000	1.000000
101.000000	2.000000	3095.420286	326.000000	1.000000
101.000000	3.000000	3096.086730	327.000000	1.000000
101.000000	1.000000	3096.369955	328.000000	0.000000
101.000000	1.000000	3096.619877	328.000000	0.000000
101.000000	2.000000	3097.036401	329.000000	0.000000
101.000000	4.000000	3097.619533	330.000000	0.000000
101.000000	3.000000	3098.202673	331.000000	1.000000
101.000000	4.000000	3098.535893	332.000000	1.000000
101.000000	1.000000	3099.069047	333.000000	0.000000
101.000000	3.000000	3099.985395	334.000000	1.000000
101.000000	2.000000	3100.152006	334.000000	0.000000
101.000000	2.000000	3100.618505	335.000000	0.000000
101.000000	1.000000	3101.001713	336.000000	1.000000
101.000000	2.000000	3101.718138	338.000000	1.000000
101.000000	4.000000	3102.434582	339.000000	1.000000
101.000000	1.000000	3102.817737	340.000000	1.000000
101.000000	4.000000	3103.184279	341.000000	1.000000
101.000000	3.000000	3103.900747	342.000000	1.000000
101.000000	2.000000	3104.500528	343.000000	1.000000
101.000000	3.000000	3104.833718	344.000000	1.000000
101.000000	1.000000	3105.633580	345.000000	1.000000
101.000000	2.000000	3106.266585	346.000000	1.000000
101.000000	1.000000	3106.616469	347.000000	1.000000
101.000000	3.000000	3107.299568	348.000000	1.000000
101.000000	4.000000	3107.649549	349.000000	1.000000
101.000000	2.000000	3108.032631	350.000000	1.000000
101.000000	4.000000	3108.599136	351.000000	1.000000
101.000000	1.000000	3108.982326	352.000000	1.000000
101.000000	4.000000	3109.432179	353.000000	0.000000
101.000000	3.000000	3110.015318	354.000000	1.000000
101.000000	2.000000	3110.615110	355.000000	1.000000
101.000000	3.000000	3110.998308	356.000000	1.000000
101.000000	1.000000	3111.481474	357.000000	0.000000
101.000000	2.000000	3112.297868	358.000000	1.000000
101.000000	1.000000	3112.681090	359.000000	1.000000
101.000000	3.000000	3113.314185	360.000000	1.000000
101.000000	4.000000	3113.797358	361.000000	0.000000
101.000000	2.000000	3114.047271	362.000000	1.000000
101.000000	4.000000	3114.547095	363.000000	1.000000
101.000000	1.000000	3115.080247	364.000000	0.000000
101.000000	3.000000	3115.330166	365.000000	0.000000
101.000000	4.000000	3115.413455	365.000000	0.000000
101.000000	3.000000	3115.946617	366.000000	1.000000
101.000000	2.000000	3116.513062	367.000000	1.000000
101.000000	3.000000	3116.812991	368.000000	1.000000
101.000000	1.000000	3117.479450	369.000000	1.000000
101.000000	2.000000	3118.129186	370.000000	1.000000
101.000000	1.000000	3118.379119	371.000000	1.000000
101.000000	3.000000	3119.028900	372.000000	1.000000
101.000000	4.000000	3119.345453	373.000000	1.000000
101.000000	2.000000	3119.745317	374.000000	1.000000
101.000000	4.000000	3120.311795	375.000000	1.000000
101.000000	1.000000	3120.628351	376.000000	1.000000
101.000000	4.000000	3120.961557	377.000000	1.000000
101.000000	3.000000	3121.661338	378.000000	1.000000
101.000000	2.000000	3122.194489	379.000000	1.000000
101.000000	3.000000	3122.494373	380.000000	1.000000
101.000000	1.000000	3122.927555	381.000000	0.000000
101.000000	2.000000	3123.777376	382.000000	1.000000
101.000000	1.000000	3124.077175	383.000000	1.000000
101.000000	3.000000	3124.793605	384.000000	1.000000
101.000000	4.000000	3125.060175	385.000000	1.000000
101.000000	1.000000	3125.376710	386.000000	0.000000
101.000000	4.000000	3126.193099	388.000000	0.000000
101.000000	2.000000	3126.542980	389.000000	0.000000
101.000000	4.000000	3126.676290	389.000000	0.000000
101.000000	3.000000	3127.192788	390.000000	1.000000
101.000000	2.000000	3127.825902	391.000000	1.000000
101.000000	3.000000	3128.109154	392.000000	1.000000
101.000000	1.000000	3128.725593	393.000000	1.000000
101.000000	2.000000	3129.125458	394.000000	0.000000
101.000000	1.000000	3129.658611	395.000000	1.000000
101.000000	3.000000	3130.141771	396.000000	0.000000
101.000000	4.000000	3130.624918	397.000000	0.000000
101.000000	2.000000	3130.924842	398.000000	0.000000
101.000000	3.000000	3131.407988	399.000000	1.000000
101.000000	2.000000	3131.841176	400.000000	0.000000
101.000000	1.000000	3132.224376	401.000000	0.000000
101.000000	3.000000	3132.690909	402.000000	1.000000
101.000000	4.000000	3132.890828	402.000000	0.000000
101.000000	3.000000	3133.423972	404.000000	0.000000
101.000000	3.000000	3134.173739	405.000000	1.000000
101.000000	4.000000	3134.756884	406.000000	1.000000
101.000000	2.000000	3134.990116	407.000000	0.000000
101.000000	1.000000	3135.706548	408.000000	0.000000
101.000000	4.000000	3136.206365	410.000000	0.000000
101.000000	3.000000	3136.939480	411.000000	0.000000
101.000000	3.000000	3138.222344	414.000000	1.000000
101.000000	2.000000	3138.805489	415.000000	1.000000
101.000000	4.000000	3139.172027	416.000000	0.000000
101.000000	1.000000	3139.871766	417.000000	0.000000
101.000000	2.000000	3140.404943	418.000000	1.000000
101.000000	1.000000	3141.004733	419.000000	0.000000
101.000000	3.000000	3141.521198	420.000000	0.000000
101.000000	2.000000	3141.971064	422.000000	0.000000
101.000000	2.000000	3142.704158	423.000000	1.000000
101.000000	1.000000	3143.120734	424.000000	0.000000
101.000000	2.000000	3143.987052	426.000000	1.000000
101.000000	4.000000	3144.703475	427.000000	1.000000
101.000000	3.000000	3145.236623	428.000000	0.000000
101.000000	2.000000	3145.803097	429.000000	0.000000
101.000000	4.000000	3146.286254	430.000000	0.000000
101.000000	3.000000	3147.269261	432.000000	0.000000
101.000000	4.000000	3147.635803	433.000000	1.000000
101.000000	2.000000	3148.135633	434.000000	1.000000
101.000000	4.000000	3148.635465	435.000000	0.000000
101.000000	2.000000	3149.018666	436.000000	0.000000
101.000000	1.000000	3149.301900	437.000000	0.000000
101.000000	3.000000	3150.001664	438.000000	0.000000
101.000000	2.000000	3150.901375	439.000000	1.000000
101.000000	4.000000	3151.251236	440.000000	0.000000
101.000000	2.000000	3151.701086	441.000000	0.000000
101.000000	1.000000	3152.034301	441.000000	0.000000
101.000000	2.000000	3152.650757	442.000000	1.000000
101.000000	1.000000	3152.983977	443.000000	1.000000
101.000000	4.000000	3153.617073	444.000000	0.000000
101.000000	4.000000	3155.083267	447.000000	1.000000
101.000000	1.000000	3155.449805	448.000000	1.000000
101.000000	4.000000	3155.899668	449.000000	1.000000
101.000000	3.000000	3156.599444	450.000000	1.000000
101.000000	3.000000	3157.215855	451.000000	0.000000
101.000000	2.000000	3157.465784	451.000000	0.000000
101.000000	1.000000	3158.332155	453.000000	0.000000
101.000000	2.000000	3159.031916	454.000000	0.000000
101.000000	1.000000	3159.481760	455.000000	1.000000
101.000000	2.000000	3160.148204	456.000000	0.000000
101.000000	1.000000	3160.981257	458.000000	0.000000
101.000000	1.000000	3162.214171	460.000000	1.000000
101.000000	4.000000	3162.530780	461.000000	1.000000
101.000000	4.000000	3163.263785	462.000000	0.000000
101.000000	3.000000	3164.446748	464.000000	1.000000
101.000000	1.000000	3165.213145	465.000000	1.000000
101.000000	2.000000	3166.062867	466.000000	1.000000
101.000000	1.000000	3166.412733	467.000000	1.000000
101.000000	3.000000	3167.112495	468.000000	0.000000
101.000000	4.000000	3167.662290	469.000000	1.000000
101.000000	2.000000	3167.945544	470.000000	1.000000
101.000000	4.000000	3168.661973	471.000000	0.000000
101.000000	1.000000	3169.111820	472.000000	1.000000
101.000000	4.000000	3169.578321	473.000000	1.000000
101.000000	3.000000	3170.278083	474.000000	1.000000
101.000000	2.000000	3171.111147	475.000000	1.000000
101.000000	3.000000	3171.461045	476.000000	1.000000
101.000000	1.000000	3172.177475	477.000000	1.000000
101.000000	2.000000	3172.877204	478.000000	0.000000
101.000000	1.000000	3173.427007	479.000000	1.000000
101.000000	3.000000	3174.126748	480.000000	1.000000
101.000000	4.000000	3188.988367	481.000000	0.000000
101.000000	2.000000	3189.454852	482.000000	1.000000
101.000000	3.000000	3190.321246	483.000000	0.000000
101.000000	1.000000	3190.987687	485.000000	0.000000
101.000000	2.000000	3191.337556	486.000000	0.000000
101.000000	3.000000	3191.670784	486.000000	1.000000
101.000000	4.000000	3192.303876	487.000000	0.000000
101.000000	1.000000	3192.770451	488.000000	1.000000
101.000000	2.000000	3193.470165	489.000000	1.000000
101.000000	4.000000	3194.186589	490.000000	1.000000
101.000000	3.000000	3194.486496	491.000000	0.000000
101.000000	1.000000	3195.319540	492.000000	1.000000
101.000000	4.000000	3195.686075	493.000000	1.000000
101.000000	2.000000	3196.169256	494.000000	0.000000
101.000000	4.000000	3196.735712	495.000000	1.000000
101.000000	1.000000	3197.085591	496.000000	0.000000
101.000000	4.000000	3197.568771	497.000000	1.000000
101.000000	3.000000	3198.151902	498.000000	0.000000
101.000000	2.000000	3198.968297	499.000000	1.000000
101.000000	3.000000	3199.318172	500.000000	1.000000
101.000000	1.000000	3200.117901	501.000000	1.000000
101.000000	2.000000	3200.850990	502.000000	1.000000
101.000000	1.000000	3201.184181	503.000000	1.000000
101.000000	3.000000	3201.917280	504.000000	1.000000
101.000000	4.000000	3202.383775	505.000000	1.000000
101.000000	2.000000	3202.783636	506.000000	1.000000
101.000000	4.000000	3203.283491	507.000000	0.000000
101.000000	1.000000	3203.916597	508.000000	0.000000
101.000000	4.000000	3204.266479	509.000000	0.000000
101.000000	3.000000	3204.899621	510.000000	1.000000
101.000000	2.000000	3205.599341	511.000000	1.000000
101.000000	3.000000	3206.049214	512.000000	1.000000
101.000000	1.000000	3206.832252	513.000000	0.000000
101.000000	2.000000	3207.398768	514.000000	1.000000
101.000000	1.000000	3207.898592	515.000000	1.000000
101.000000	2.000000	3208.548357	516.000000	0.000000
101.000000	2.000000	3209.398080	518.000000	1.000000
101.000000	1.000000	3210.347741	520.000000	1.000000
101.000000	3.000000	3210.780918	521.000000	0.000000
101.000000	3.000000	3211.414048	522.000000	0.000000
101.000000	2.000000	3212.113804	523.000000	0.000000
101.000000	3.000000	3212.497003	524.000000	0.000000
101.000000	1.000000	3213.246727	525.000000	0.000000
101.000000	3.000000	3214.029802	526.000000	0.000000
101.000000	34.000000	3215.179426	528.000000	0.000000
101.000000	4.000000	3215.695913	529.000000	0.000000
101.000000	4.000000	3216.678915	531.000000	1.000000
101.000000	1.000000	3217.278690	532.000000	0.000000
101.000000	3.000000	3218.145082	534.000000	0.000000
101.000000	2.000000	3218.944814	535.000000	0.000000
101.000000	1.000000	3220.027788	537.000000	0.000000
101.000000	3.000000	3220.927444	538.000000	0.000000
101.000000	3.000000	3222.077073	540.000000	1.000000
101.000000	4.000000	3222.676872	541.000000	0.000000
101.000000	4.000000	3223.726483	543.000000	1.000000
101.000000	4.000000	3224.592953	545.000000	1.000000
101.000000	3.000000	3225.292639	546.000000	1.000000
101.000000	2.000000	3226.109027	547.000000	1.000000
101.000000	3.000000	3226.525538	548.000000	1.000000
101.000000	1.000000	3227.425250	549.000000	1.000000
101.000000	2.000000	3228.058369	550.000000	0.000000
101.000000	1.000000	3228.691482	551.000000	1.000000
101.000000	3.000000	3229.341244	552.000000	1.000000
101.000000	3.000000	3230.157633	554.000000	1.000000
101.000000	2.000000	3230.924064	555.000000	0.000000
101.000000	2.000000	3231.823723	557.000000	1.000000
101.000000	3.000000	3232.590174	558.000000	1.000000
101.000000	4.000000	3233.439853	559.000000	1.000000
101.000000	1.000000	3233.789721	560.000000	1.000000
101.000000	2.000000	3234.689463	561.000000	1.000000
101.000000	1.000000	3235.422496	562.000000	1.000000
101.000000	3.000000	3235.955667	563.000000	1.000000
101.000000	1.000000	3236.605436	564.000000	0.000000
101.000000	4.000000	3237.305211	565.000000	0.000000
101.000000	2.000000	3237.621770	566.000000	0.000000
101.000000	4.000000	3238.304868	567.000000	1.000000
101.000000	1.000000	3238.671542	568.000000	1.000000
101.000000	4.000000	3239.104608	569.000000	1.000000
101.000000	3.000000	3239.887641	570.000000	1.000000
101.000000	2.000000	3240.654050	571.000000	0.000000
101.000000	3.000000	3241.103921	572.000000	1.000000
101.000000	1.000000	3241.970289	573.000000	1.000000
101.000000	2.000000	3242.736693	574.000000	1.000000
101.000000	1.000000	3243.136564	575.000000	1.000000
101.000000	3.000000	3243.936285	576.000000	1.000000
101.000000	4.000000	3244.319460	577.000000	1.000000
101.000000	2.000000	3244.769326	578.000000	1.000000
101.000000	4.000000	3245.569054	579.000000	1.000000
101.000000	1.000000	3245.968920	580.000000	1.000000
101.000000	4.000000	3246.502072	581.000000	1.000000
101.000000	3.000000	3247.151847	582.000000	1.000000
101.000000	1.000000	3248.084868	583.000000	0.000000
101.000000	3.000000	3248.601368	584.000000	0.000000
101.000000	1.000000	3249.217816	585.000000	1.000000
101.000000	2.000000	3250.050863	586.000000	1.000000
101.000000	1.000000	3250.500740	587.000000	1.000000
101.000000	3.000000	3251.217133	588.000000	1.000000
101.000000	4.000000	3251.700321	589.000000	1.000000
101.000000	2.000000	3252.083531	590.000000	1.000000
101.000000	4.000000	3252.816585	591.000000	1.000000
101.000000	1.000000	3253.166446	592.000000	1.000000
101.000000	3.000000	3253.566305	593.000000	0.000000
101.000000	3.000000	3254.349385	594.000000	1.000000
101.000000	2.000000	3255.165785	595.000000	1.000000
101.000000	3.000000	3255.432352	596.000000	0.000000
101.000000	1.000000	3256.148782	597.000000	0.000000
101.000000	2.000000	3257.048475	598.000000	1.000000
101.000000	1.000000	3257.448329	599.000000	1.000000
101.000000	3.000000	3258.181416	600.000000	1.000000
101.000000	4.000000	3258.614616	601.000000	1.000000
101.000000	1.000000	3258.981165	602.000000	0.000000
101.000000	4.000000	3259.714239	603.000000	1.000000
101.000000	1.000000	3260.264052	604.000000	1.000000
101.000000	4.000000	3260.563939	605.000000	1.000000
101.000000	3.000000	3261.297023	606.000000	1.000000
101.000000	2.000000	3262.146749	607.000000	1.000000
101.000000	3.000000	3262.429949	608.000000	1.000000
101.000000	1.000000	3263.229680	609.000000	1.000000
101.000000	2.000000	3264.029406	610.000000	1.000000
101.000000	1.000000	3264.462586	611.000000	1.000000
101.000000	3.000000	3265.095755	612.000000	0.000000
101.000000	4.000000	3265.612213	613.000000	1.000000
101.000000	2.000000	3266.045389	614.000000	0.000000
101.000000	4.000000	3266.561903	615.000000	0.000000
101.000000	1.000000	3266.961765	616.000000	1.000000
101.000000	4.000000	3267.394948	617.000000	1.000000
101.000000	3.000000	3268.128043	618.000000	1.000000
101.000000	2.000000	3268.911067	619.000000	1.000000
101.000000	3.000000	3269.210998	620.000000	1.000000
101.000000	1.000000	3269.944083	621.000000	1.000000
101.000000	2.000000	3270.660505	622.000000	1.000000
101.000000	1.000000	3271.027038	623.000000	1.000000
101.000000	2.000000	3271.793449	624.000000	0.000000
101.000000	1.000000	3272.659817	626.000000	0.000000
101.000000	2.000000	3273.426227	627.000000	0.000000
101.000000	4.000000	3273.892725	629.000000	0.000000
101.000000	3.000000	3274.659138	630.000000	0.000000
101.000000	2.000000	3275.425537	631.000000	1.000000
101.000000	3.000000	3275.825402	632.000000	1.000000
101.000000	1.000000	3276.558455	633.000000	1.000000
101.000000	2.000000	3277.274908	634.000000	1.000000
101.000000	1.000000	3277.741396	635.000000	1.000000
101.000000	3.000000	3278.357870	636.000000	1.000000
101.000000	4.000000	3278.907683	637.000000	0.000000
101.000000	2.000000	3279.274219	638.000000	0.000000
101.000000	3.000000	3279.774151	639.000000	0.000000
101.000000	1.000000	3280.340530	640.000000	1.000000
101.000000	4.000000	3280.640446	641.000000	1.000000
101.000000	3.000000	3281.273540	642.000000	0.000000
101.000000	2.000000	3282.123256	643.000000	1.000000
101.000000	3.000000	3282.423153	644.000000	1.000000
101.000000	1.000000	3283.206224	645.000000	1.000000
101.000000	2.000000	3283.922635	646.000000	1.000000
101.000000	1.000000	3284.205851	647.000000	0.000000
101.000000	3.000000	3285.055636	648.000000	1.000000
101.000000	1.000000	3285.322154	649.000000	0.000000
101.000000	4.000000	3285.821965	650.000000	0.000000
101.000000	4.000000	3286.471769	651.000000	1.000000
101.000000	2.000000	3286.771667	652.000000	0.000000
101.000000	4.000000	3287.354805	653.000000	0.000000
101.000000	1.000000	3287.904629	654.000000	1.000000
101.000000	2.000000	3288.654334	655.000000	1.000000
101.000000	3.000000	3289.054199	656.000000	1.000000
101.000000	1.000000	3289.820620	657.000000	1.000000
101.000000	4.000000	3290.387098	658.000000	0.000000
101.000000	3.000000	3291.036855	659.000000	0.000000
101.000000	2.000000	3291.603351	660.000000	1.000000
101.000000	4.000000	3291.936580	661.000000	0.000000
101.000000	2.000000	3292.286427	662.000000	0.000000
101.000000	4.000000	3293.119498	663.000000	1.000000
101.000000	1.000000	3293.352751	664.000000	0.000000
101.000000	4.000000	3293.935889	665.000000	1.000000
101.000000	2.000000	3294.285744	666.000000	0.000000
101.000000	2.000000	3295.385398	667.000000	1.000000
101.000000	3.000000	3295.735266	668.000000	1.000000
101.000000	1.000000	3296.418369	669.000000	1.000000
101.000000	2.000000	3297.084792	670.000000	0.000000
101.000000	1.000000	3297.617962	671.000000	1.000000
101.000000	3.000000	3298.351045	672.000000	1.000000
101.000000	4.000000	3298.717565	673.000000	1.000000
101.000000	1.000000	3299.067463	674.000000	0.000000
101.000000	4.000000	3299.650609	675.000000	0.000000
101.000000	1.000000	3300.100469	676.000000	1.000000
101.000000	3.000000	3300.683584	677.000000	0.000000
101.000000	3.000000	3301.233393	678.000000	1.000000
101.000000	2.000000	3301.899820	679.000000	1.000000
101.000000	3.000000	3302.266376	680.000000	1.000000
101.000000	1.000000	3303.082763	681.000000	1.000000
101.000000	2.000000	3303.699219	682.000000	0.000000
101.000000	1.000000	3304.099087	683.000000	1.000000
101.000000	3.000000	3304.848841	684.000000	1.000000
101.000000	4.000000	3305.248692	685.000000	1.000000
101.000000	2.000000	3305.765183	686.000000	0.000000
101.000000	4.000000	3306.248361	687.000000	0.000000
101.000000	1.000000	3306.731547	688.000000	1.000000
101.000000	4.000000	3307.098086	689.000000	1.000000
101.000000	3.000000	3307.831167	690.000000	1.000000
101.000000	2.000000	3308.530918	691.000000	1.000000
101.000000	3.000000	3308.880784	692.000000	1.000000
101.000000	1.000000	3309.463919	693.000000	0.000000
101.000000	2.000000	3310.463759	694.000000	1.000000
101.000000	1.000000	3310.663514	695.000000	0.000000
101.000000	3.000000	3311.379938	696.000000	0.000000
101.000000	4.000000	3311.946407	697.000000	1.000000
101.000000	2.000000	3312.196312	698.000000	1.000000
101.000000	1.000000	3312.979423	699.000000	1.000000
101.000000	3.000000	3313.262620	700.000000	1.000000
101.000000	4.000000	3313.862415	701.000000	0.000000
101.000000	1.000000	3314.512196	702.000000	1.000000
101.000000	2.000000	3315.095331	703.000000	1.000000
101.000000	4.000000	3315.595155	704.000000	1.000000
101.000000	2.000000	3316.078309	705.000000	0.000000
101.000000	2.000000	3316.978038	706.000000	1.000000
101.000000	3.000000	3317.394569	707.000000	1.000000
101.000000	1.000000	3318.110982	708.000000	1.000000
101.000000	4.000000	3318.494149	709.000000	1.000000
101.000000	2.000000	3318.844033	710.000000	1.000000
101.000000	4.000000	3319.560475	711.000000	1.000000
101.000000	1.000000	3319.810393	712.000000	1.000000
101.000000	3.000000	3320.243569	713.000000	0.000000
101.000000	3.000000	3320.943337	714.000000	1.000000
101.000000	1.000000	3321.626461	715.000000	0.000000
101.000000	3.000000	3322.126244	716.000000	0.000000
101.000000	1.000000	3322.692733	717.000000	1.000000
101.000000	2.000000	3323.409159	718.000000	1.000000
101.000000	1.000000	3323.725721	719.000000	1.000000
101.000000	3.000000	3324.408818	720.000000	1.000000
101.000000	4.000000	3324.792027	721.000000	1.000000
101.000000	1.000000	3325.175224	722.000000	0.000000
101.000000	4.000000	3325.741682	723.000000	1.000000
101.000000	1.000000	3326.158201	724.000000	1.000000
101.000000	4.000000	3326.558074	725.000000	1.000000
101.000000	3.000000	3327.141259	726.000000	0.000000
101.000000	2.000000	3327.907629	727.000000	1.000000
101.000000	4.000000	3328.207524	728.000000	0.000000
101.000000	1.000000	3328.890629	729.000000	0.000000
101.000000	2.000000	3329.657040	730.000000	1.000000
101.000000	1.000000	3330.040270	731.000000	1.000000
101.000000	3.000000	3330.690010	732.000000	1.000000
101.000000	4.000000	3331.089895	733.000000	1.000000
101.000000	2.000000	3331.573036	734.000000	0.000000
101.000000	4.000000	3332.022895	735.000000	0.000000
101.000000	1.000000	3332.472737	736.000000	1.000000
101.000000	4.000000	3332.805959	737.000000	1.000000
101.000000	3.000000	3333.572355	738.000000	1.000000
101.000000	2.000000	3333.955566	739.000000	0.000000
101.000000	4.000000	3334.538700	740.000000	0.000000
101.000000	3.000000	3334.671987	740.000000	0.000000
101.000000	1.000000	3335.188471	741.000000	0.000000
101.000000	2.000000	3335.854910	742.000000	0.000000
101.000000	1.000000	3336.404725	743.000000	1.000000
101.000000	3.000000	3337.021163	744.000000	1.000000
101.000000	4.000000	3337.371055	745.000000	1.000000
101.000000	2.000000	3337.704283	746.000000	1.000000
101.000000	4.000000	3338.470693	747.000000	1.000000
101.000000	1.000000	3338.720600	748.000000	1.000000
101.000000	3.000000	3339.137146	749.000000	0.000000
101.000000	3.000000	3339.803547	750.000000	1.000000
101.000000	2.000000	3340.586660	751.000000	1.000000
101.000000	4.000000	3340.836546	752.000000	0.000000
101.000000	3.000000	3341.019800	752.000000	0.000000
101.000000	1.000000	3341.403010	753.000000	0.000000
101.000000	2.000000	3342.252717	754.000000	1.000000
101.000000	1.000000	3342.702591	755.000000	1.000000
101.000000	3.000000	3343.319036	756.000000	1.000000
101.000000	4.000000	3343.768883	757.000000	0.000000
101.000000	2.000000	3344.035484	758.000000	1.000000
101.000000	4.000000	3344.768554	759.000000	1.000000
101.000000	1.000000	3345.001799	760.000000	1.000000
101.000000	4.000000	3345.468293	761.000000	1.000000
101.000000	3.000000	3346.068107	762.000000	1.000000
101.000000	2.000000	3346.817850	763.000000	1.000000
101.000000	3.000000	3347.067767	764.000000	0.000000
101.000000	1.000000	3347.900789	765.000000	1.000000
101.000000	2.000000	3348.467288	766.000000	0.000000
101.000000	1.000000	3349.000434	767.000000	1.000000
101.000000	3.000000	3349.450278	768.000000	0.000000
101.000000	1.000000	3349.983467	769.000000	1.000000
101.000000	4.000000	3350.299981	770.000000	1.000000
101.000000	3.000000	3351.049756	771.000000	1.000000
101.000000	4.000000	3351.382974	772.000000	1.000000
101.000000	2.000000	3351.632858	773.000000	0.000000
101.000000	4.000000	3352.365919	774.000000	1.000000
101.000000	1.000000	3353.082373	775.000000	1.000000
101.000000	2.000000	3353.448909	776.000000	1.000000
101.000000	3.000000	3354.065361	777.000000	0.000000
101.000000	1.000000	3354.581853	778.000000	0.000000
101.000000	3.000000	3355.231668	779.000000	1.000000
101.000000	2.000000	3355.648153	780.000000	0.000000
101.000000	4.000000	3356.431219	781.000000	0.000000
101.000000	2.000000	3356.631174	782.000000	1.000000
101.000000	4.000000	3357.197605	783.000000	0.000000
101.000000	1.000000	3357.630803	784.000000	1.000000
101.000000	4.000000	3358.013995	785.000000	1.000000
101.000000	3.000000	3358.680457	786.000000	1.000000
101.000000	2.000000	3359.446858	787.000000	1.000000
101.000000	3.000000	3359.913366	788.000000	0.000000
101.000000	1.000000	3360.529825	789.000000	1.000000
101.000000	2.000000	3361.229566	790.000000	1.000000
101.000000	1.000000	3361.562796	791.000000	1.000000
101.000000	3.000000	3362.212586	792.000000	1.000000
101.000000	2.000000	3362.612469	793.000000	1.000000
101.000000	4.000000	3362.895689	794.000000	0.000000
101.000000	2.000000	3363.495479	795.000000	0.000000
101.000000	1.000000	3364.078609	796.000000	0.000000
101.000000	3.000000	3364.545121	797.000000	0.000000
101.000000	3.000000	3365.078276	798.000000	1.000000
101.000000	2.000000	3365.411485	799.000000	0.000000
101.000000	2.000000	3365.894660	799.000000	0.000000
101.000000	3.000000	3366.127910	800.000000	1.000000
101.000000	4.000000	3366.711049	801.000000	1.000000
101.000000	2.000000	3367.544098	802.000000	1.000000
101.000000	4.000000	3367.927296	803.000000	0.000000
101.000000	2.000000	3368.260510	804.000000	0.000000
101.000000	2.000000	3368.777006	805.000000	0.000000
101.000000	3.000000	3369.226849	806.000000	0.000000
101.000000	4.000000	3369.893294	807.000000	0.000000
101.000000	1.000000	3370.226516	808.000000	0.000000
101.000000	4.000000	3370.726362	809.000000	1.000000
101.000000	3.000000	3371.326133	810.000000	0.000000
101.000000	2.000000	3372.159189	811.000000	1.000000
101.000000	4.000000	3372.525702	812.000000	0.000000
101.000000	2.000000	3373.325435	813.000000	0.000000
101.000000	2.000000	3373.991896	814.000000	1.000000
101.000000	1.000000	3374.375102	815.000000	1.000000
101.000000	3.000000	3375.074858	816.000000	1.000000
101.000000	4.000000	3375.524733	817.000000	1.000000
101.000000	2.000000	3376.024540	818.000000	0.000000
101.000000	4.000000	3376.640990	819.000000	1.000000
101.000000	1.000000	3377.007530	820.000000	1.000000
101.000000	4.000000	3377.474149	821.000000	1.000000
101.000000	3.000000	3378.223811	822.000000	1.000000
101.000000	2.000000	3378.990216	823.000000	1.000000
101.000000	3.000000	3379.290081	824.000000	1.000000
101.000000	1.000000	3380.189755	825.000000	1.000000
101.000000	2.000000	3380.939505	826.000000	1.000000
101.000000	1.000000	3381.272743	827.000000	1.000000
101.000000	3.000000	3382.022519	828.000000	1.000000
101.000000	4.000000	3382.439012	829.000000	1.000000
101.000000	2.000000	3382.688925	830.000000	0.000000
101.000000	4.000000	3383.471995	831.000000	1.000000
101.000000	1.000000	3383.955168	832.000000	1.000000
101.000000	4.000000	3384.321698	833.000000	1.000000
101.000000	2.000000	3385.004781	834.000000	0.000000
101.000000	1.000000	3386.004467	836.000000	0.000000
101.000000	1.000000	3386.820850	837.000000	1.000000
101.000000	2.000000	3387.687223	838.000000	0.000000
101.000000	1.000000	3388.053762	839.000000	0.000000
101.000000	4.000000	3388.653537	840.000000	0.000000
101.000000	4.000000	3389.503267	842.000000	1.000000
101.000000	1.000000	3390.186360	843.000000	1.000000
101.000000	3.000000	3390.569571	844.000000	1.000000
101.000000	4.000000	3391.019429	845.000000	1.000000
101.000000	2.000000	3391.769157	846.000000	1.000000
101.000000	3.000000	3392.535565	847.000000	1.000000
101.000000	1.000000	3392.952116	848.000000	1.000000
101.000000	4.000000	3393.751814	849.000000	1.000000
101.000000	3.000000	3394.418254	850.000000	1.000000
101.000000	1.000000	3394.684808	851.000000	0.000000
101.000000	1.000000	3395.501202	852.000000	0.000000
101.000000	4.000000	3396.017713	853.000000	1.000000
101.000000	2.000000	3396.400910	854.000000	1.000000
101.000000	4.000000	3397.067337	855.000000	0.000000
101.000000	1.000000	3397.550513	856.000000	1.000000
101.000000	4.000000	3397.917183	857.000000	1.000000
101.000000	2.000000	3398.783437	858.000000	0.000000
101.000000	1.000000	3399.383228	859.000000	0.000000
101.000000	3.000000	3399.966364	860.000000	1.000000
101.000000	1.000000	3400.549490	861.000000	0.000000
101.000000	2.000000	3401.315901	862.000000	0.000000
101.000000	1.000000	3401.948991	863.000000	0.000000
101.000000	3.000000	3402.532150	864.000000	1.000000
101.000000	4.000000	3402.982039	865.000000	1.000000
101.000000	2.000000	3403.298555	866.000000	1.000000
101.000000	4.000000	3404.148265	867.000000	1.000000
101.000000	1.000000	3404.398179	868.000000	0.000000
101.000000	4.000000	3404.931330	869.000000	1.000000
101.000000	3.000000	3405.597776	870.000000	1.000000
101.000000	2.000000	3406.380815	871.000000	1.000000
101.000000	4.000000	3406.730702	872.000000	0.000000
101.000000	3.000000	3406.897325	872.000000	1.000000
101.000000	1.000000	3407.563746	873.000000	1.000000
101.000000	2.000000	3408.280188	874.000000	1.000000
101.000000	1.000000	3408.846671	875.000000	1.000000
101.000000	3.000000	3409.513107	876.000000	1.000000
101.000000	4.000000	3409.846318	877.000000	1.000000
101.000000	2.000000	3410.362790	878.000000	0.000000
101.000000	4.000000	3410.929287	879.000000	1.000000
101.000000	1.000000	3411.279167	880.000000	0.000000
101.000000	4.000000	3411.762330	881.000000	1.000000
101.000000	3.000000	3412.378770	882.000000	0.000000
101.000000	2.000000	3413.128534	883.000000	1.000000
101.000000	4.000000	3413.545062	884.000000	0.000000
101.000000	1.000000	3414.278142	885.000000	1.000000
101.000000	2.000000	3415.044550	886.000000	1.000000
101.000000	1.000000	3415.427774	887.000000	1.000000
101.000000	3.000000	3416.110855	888.000000	1.000000
101.000000	4.000000	3416.594050	889.000000	1.000000
101.000000	2.000000	3416.927238	890.000000	1.000000
101.000000	4.000000	3417.627008	891.000000	1.000000
101.000000	1.000000	3417.976893	892.000000	1.000000
101.000000	4.000000	3418.626658	893.000000	0.000000
101.000000	3.000000	3419.026531	894.000000	1.000000
101.000000	2.000000	3419.809584	895.000000	1.000000
101.000000	3.000000	3420.176133	896.000000	1.000000
101.000000	1.000000	3420.909213	897.000000	1.000000
101.000000	2.000000	3421.558987	898.000000	0.000000
101.000000	1.000000	3421.992175	899.000000	1.000000
101.000000	3.000000	3422.658614	900.000000	0.000000
101.000000	4.000000	3423.225091	901.000000	0.000000
101.000000	2.000000	3423.475017	902.000000	1.000000
101.000000	4.000000	3424.224774	903.000000	1.000000
101.000000	1.000000	3424.491320	904.000000	0.000000
101.000000	4.000000	3424.991155	905.000000	1.000000
101.000000	3.000000	3425.540958	906.000000	0.000000
101.000000	2.000000	3426.307369	907.000000	0.000000
101.000000	3.000000	3426.740557	908.000000	1.000000
101.000000	1.000000	3427.540285	909.000000	1.000000
101.000000	2.000000	3428.256705	910.000000	1.000000
101.000000	1.000000	3428.656601	911.000000	1.000000
101.000000	3.000000	3429.322992	912.000000	1.000000
101.000000	1.000000	3429.689552	913.000000	1.000000
101.000000	3.000000	3430.172699	914.000000	1.000000
101.000000	2.000000	3430.772517	915.000000	0.000000
101.000000	2.000000	3431.338971	916.000000	0.000000
101.000000	4.000000	3431.772148	917.000000	0.000000
101.000000	3.000000	3432.222023	918.000000	0.000000
101.000000	1.000000	3432.921780	919.000000	0.000000
101.000000	4.000000	3434.104722	921.000000	1.000000
101.000000	1.000000	3434.954400	922.000000	1.000000
101.000000	4.000000	3435.354267	923.000000	0.000000
101.000000	2.000000	3436.020727	924.000000	1.000000
101.000000	3.000000	3436.387283	925.000000	0.000000
101.000000	2.000000	3436.753799	926.000000	1.000000
101.000000	4.000000	3437.536895	927.000000	1.000000
101.000000	1.000000	3438.020039	928.000000	0.000000
101.000000	3.000000	3439.019681	930.000000	1.000000
101.000000	2.000000	3439.452923	930.000000	0.000000
101.000000	2.000000	3439.936053	931.000000	1.000000
101.000000	3.000000	3440.202606	932.000000	1.000000
101.000000	1.000000	3440.985700	933.000000	1.000000
101.000000	2.000000	3441.785441	934.000000	1.000000
101.000000	1.000000	3442.068661	935.000000	0.000000
101.000000	3.000000	3442.851725	936.000000	1.000000
101.000000	2.000000	3443.668114	938.000000	1.000000
101.000000	4.000000	3444.351218	939.000000	0.000000
101.000000	1.000000	3444.851088	940.000000	1.000000
101.000000	4.000000	3445.200922	941.000000	1.000000
101.000000	3.000000	3446.033992	942.000000	1.000000
101.000000	2.000000	3446.833697	943.000000	1.000000
101.000000	3.000000	3447.116931	944.000000	1.000000
101.000000	1.000000	3447.883315	945.000000	1.000000
101.000000	2.000000	3448.549773	946.000000	0.000000
101.000000	1.000000	3449.199555	947.000000	1.000000
101.000000	3.000000	3449.915959	948.000000	1.000000
101.000000	4.000000	3450.399149	949.000000	0.000000
101.000000	2.000000	3450.582417	950.000000	1.000000
101.000000	4.000000	3451.415466	951.000000	1.000000
101.000000	1.000000	3451.798689	952.000000	1.000000
101.000000	3.000000	3452.281844	953.000000	0.000000
101.000000	3.000000	3452.998263	954.000000	1.000000
101.000000	2.000000	3453.764668	955.000000	1.000000
101.000000	3.000000	3454.064569	956.000000	1.000000
101.000000	1.000000	3454.897643	957.000000	1.000000
101.000000	2.000000	3455.647361	958.000000	1.000000
101.000000	1.000000	3456.080541	959.000000	1.000000
101.000000	3.000000	3456.780390	960.000000	1.000000
101.000000	2.000000	3483.171301	961.000000	1.000000
101.000000	3.000000	3483.504510	962.000000	0.000000
101.000000	1.000000	3484.354221	963.000000	1.000000
101.000000	3.000000	3484.737430	964.000000	1.000000
101.000000	4.000000	3485.153947	965.000000	0.000000
101.000000	3.000000	3485.687097	966.000000	0.000000
101.000000	2.000000	3486.570116	967.000000	1.000000
101.000000	3.000000	3486.936675	968.000000	0.000000
101.000000	4.000000	3487.319870	969.000000	0.000000
101.000000	1.000000	3487.819788	969.000000	0.000000
101.000000	4.000000	3488.252892	970.000000	0.000000
101.000000	2.000000	3488.702758	971.000000	1.000000
101.000000	4.000000	3489.552447	972.000000	0.000000
101.000000	2.000000	3490.368832	974.000000	0.000000
101.000000	4.000000	3491.018622	975.000000	1.000000
101.000000	1.000000	3491.368494	976.000000	1.000000
101.000000	4.000000	3491.868332	977.000000	1.000000
101.000000	3.000000	3492.418149	978.000000	0.000000
101.000000	2.000000	3493.267841	979.000000	1.000000
101.000000	3.000000	3493.651045	980.000000	1.000000
101.000000	1.000000	3494.334156	981.000000	0.000000
101.000000	2.000000	3495.183859	982.000000	1.000000
101.000000	1.000000	3495.683699	983.000000	1.000000
101.000000	3.000000	3496.416796	984.000000	1.000000
101.000000	2.000000	3497.099881	986.000000	1.000000
101.000000	4.000000	3497.782968	987.000000	0.000000
101.000000	1.000000	3498.399430	988.000000	1.000000
101.000000	4.000000	3498.799288	989.000000	1.000000
101.000000	3.000000	3499.465712	990.000000	1.000000
101.000000	2.000000	3500.232137	991.000000	1.000000
101.000000	3.000000	3500.681962	992.000000	1.000000
101.000000	1.000000	3501.348424	993.000000	1.000000
101.000000	2.000000	3502.048186	994.000000	0.000000
101.000000	1.000000	3502.697942	995.000000	0.000000
101.000000	3.000000	3503.364429	996.000000	1.000000
101.000000	2.000000	3504.080822	998.000000	1.000000
101.000000	4.000000	3504.830569	999.000000	1.000000
101.000000	1.000000	3505.197105	1000.000000	1.000000
101.000000	4.000000	3505.730257	1001.000000	1.000000
101.000000	3.000000	3506.413357	1002.000000	1.000000
101.000000	2.000000	3507.213089	1003.000000	1.000000
101.000000	3.000000	3507.579700	1004.000000	1.000000
101.000000	1.000000	3508.296054	1005.000000	1.000000
101.000000	2.000000	3509.112441	1006.000000	1.000000
101.000000	1.000000	3509.595677	1007.000000	1.000000
101.000000	3.000000	3510.212065	1008.000000	0.000000
101.000000	4.000000	3510.611922	1009.000000	1.000000
101.000000	2.000000	3511.095095	1010.000000	1.000000
101.000000	4.000000	3511.761526	1011.000000	1.000000
101.000000	1.000000	3512.078089	1012.000000	1.000000
101.000000	4.000000	3512.444624	1013.000000	1.000000
101.000000	3.000000	3513.360982	1014.000000	0.000000
101.000000	2.000000	3513.794173	1015.000000	0.000000
101.000000	3.000000	3514.377291	1016.000000	1.000000
101.000000	2.000000	3515.077064	1017.000000	0.000000
101.000000	2.000000	3515.743505	1018.000000	1.000000
101.000000	1.000000	3516.193376	1019.000000	1.000000
101.000000	3.000000	3516.859790	1020.000000	1.000000
101.000000	4.000000	3517.442920	1021.000000	0.000000
101.000000	2.000000	3517.642834	1022.000000	1.000000
101.000000	4.000000	3518.425905	1023.000000	1.000000
101.000000	1.000000	3518.792464	1024.000000	1.000000
101.000000	4.000000	3519.125690	1025.000000	1.000000
101.000000	3.000000	3519.825453	1026.000000	1.000000
101.000000	2.000000	3520.458537	1027.000000	0.000000
101.000000	3.000000	3520.891726	1028.000000	1.000000
101.000000	1.000000	3521.658133	1029.000000	1.000000
101.000000	3.000000	3522.324592	1030.000000	0.000000
101.000000	3.000000	3523.507525	1032.000000	1.000000
101.000000	2.000000	3523.807418	1033.000000	0.000000
101.000000	3.000000	3524.190618	1034.000000	1.000000
101.000000	4.000000	3525.023703	1035.000000	1.000000
101.000000	2.000000	3525.440195	1036.000000	1.000000
101.000000	4.000000	3525.973350	1037.000000	0.000000
101.000000	1.000000	3526.406534	1038.000000	1.000000
101.000000	4.000000	3527.189607	1039.000000	1.000000
101.000000	3.000000	3527.472839	1040.000000	0.000000
101.000000	2.000000	3528.255895	1041.000000	1.000000
101.000000	1.000000	3529.055656	1042.000000	1.000000
101.000000	3.000000	3529.405513	1043.000000	1.000000
101.000000	1.000000	3530.105250	1044.000000	1.000000
101.000000	2.000000	3530.705060	1045.000000	0.000000
101.000000	4.000000	3531.488143	1047.000000	0.000000
101.000000	1.000000	3531.854672	1048.000000	0.000000
101.000000	4.000000	3532.254528	1049.000000	0.000000
101.000000	3.000000	3533.070927	1050.000000	1.000000
101.000000	2.000000	3533.537433	1051.000000	0.000000
101.000000	3.000000	3534.170522	1052.000000	1.000000
101.000000	1.000000	3534.820330	1053.000000	0.000000
101.000000	2.000000	3535.653384	1054.000000	1.000000
101.000000	1.000000	3536.136534	1055.000000	0.000000
101.000000	3.000000	3536.802982	1056.000000	1.000000
101.000000	2.000000	3537.419414	1058.000000	0.000000
101.000000	4.000000	3538.369111	1059.000000	1.000000
101.000000	1.000000	3538.718998	1060.000000	1.000000
101.000000	4.000000	3539.152177	1061.000000	1.000000
101.000000	3.000000	3539.868633	1062.000000	1.000000
101.000000	2.000000	3540.601674	1063.000000	1.000000
101.000000	3.000000	3540.818299	1064.000000	0.000000
101.000000	1.000000	3541.684653	1065.000000	0.000000
101.000000	2.000000	3542.517705	1066.000000	1.000000
101.000000	1.000000	3542.950903	1067.000000	1.000000
101.000000	3.000000	3543.617326	1068.000000	0.000000
101.000000	4.000000	3544.233757	1069.000000	0.000000
101.000000	2.000000	3544.483730	1070.000000	1.000000
101.000000	4.000000	3545.150131	1071.000000	0.000000
101.000000	1.000000	3545.483362	1072.000000	0.000000
101.000000	4.000000	3545.983195	1073.000000	1.000000
101.000000	3.000000	3546.766241	1074.000000	1.000000
101.000000	2.000000	3547.515994	1075.000000	1.000000
101.000000	3.000000	3547.865847	1076.000000	1.000000
101.000000	1.000000	3548.698898	1077.000000	1.000000
101.000000	2.000000	3549.265387	1078.000000	0.000000
101.000000	1.000000	3549.948494	1079.000000	1.000000
101.000000	3.000000	3550.448325	1080.000000	0.000000
101.000000	2.000000	3551.381341	1082.000000	1.000000
101.000000	4.000000	3552.047797	1083.000000	0.000000
101.000000	1.000000	3552.797518	1085.000000	0.000000
101.000000	3.000000	3553.713879	1086.000000	1.000000
101.000000	2.000000	3554.530287	1087.000000	1.000000
101.000000	3.000000	3554.863481	1088.000000	1.000000
101.000000	1.000000	3555.680051	1089.000000	1.000000
101.000000	2.000000	3556.462946	1090.000000	1.000000
101.000000	1.000000	3556.962764	1091.000000	0.000000
101.000000	3.000000	3557.645864	1092.000000	1.000000
101.000000	2.000000	3558.162360	1093.000000	0.000000
101.000000	4.000000	3559.212006	1095.000000	1.000000
101.000000	1.000000	3559.461913	1096.000000	1.000000
101.000000	4.000000	3559.995062	1097.000000	1.000000
101.000000	2.000000	3560.778115	1098.000000	0.000000
101.000000	2.000000	3561.394591	1099.000000	1.000000
101.000000	3.000000	3561.761126	1100.000000	1.000000
101.000000	1.000000	3562.510880	1101.000000	0.000000
101.000000	2.000000	3563.343929	1102.000000	1.000000
101.000000	1.000000	3563.777126	1103.000000	1.000000
101.000000	3.000000	3564.510182	1104.000000	1.000000
101.000000	4.000000	3564.943404	1105.000000	1.000000
101.000000	2.000000	3565.276604	1106.000000	1.000000
101.000000	4.000000	3566.009656	1107.000000	1.000000
101.000000	1.000000	3566.292915	1108.000000	0.000000
101.000000	4.000000	3566.659458	1108.000000	0.000000
101.000000	3.000000	3567.559153	1110.000000	1.000000
101.000000	2.000000	3568.392182	1111.000000	1.000000
101.000000	3.000000	3568.692095	1112.000000	0.000000
101.000000	1.000000	3569.591781	1113.000000	1.000000
101.000000	2.000000	3570.391518	1114.000000	1.000000
101.000000	1.000000	3570.841375	1115.000000	0.000000
101.000000	3.000000	3571.391173	1116.000000	0.000000
101.000000	4.000000	3571.907663	1117.000000	1.000000
101.000000	2.000000	3572.174233	1118.000000	1.000000
101.000000	4.000000	3572.973966	1119.000000	1.000000
101.000000	1.000000	3573.373830	1120.000000	1.000000
101.000000	4.000000	3573.790357	1121.000000	1.000000
101.000000	3.000000	3574.506751	1122.000000	1.000000
101.000000	2.000000	3575.339824	1123.000000	1.000000
101.000000	3.000000	3575.656367	1124.000000	1.000000
101.000000	1.000000	3576.506075	1125.000000	1.000000
101.000000	2.000000	3577.239173	1126.000000	1.000000
101.000000	1.000000	3577.639039	1127.000000	1.000000
101.000000	3.000000	3578.438766	1128.000000	1.000000
101.000000	4.000000	3578.838627	1129.000000	1.000000
101.000000	3.000000	3579.138525	1130.000000	1.000000
101.000000	2.000000	3579.921626	1131.000000	1.000000
101.000000	1.000000	3580.271469	1132.000000	1.000000
101.000000	3.000000	3580.721321	1133.000000	1.000000
101.000000	1.000000	3581.421082	1134.000000	1.000000
101.000000	2.000000	3581.954235	1135.000000	0.000000
101.000000	3.000000	3582.537351	1136.000000	0.000000
101.000000	2.000000	3583.220463	1137.000000	1.000000
101.000000	3.000000	3583.903572	1138.000000	1.000000
101.000000	4.000000	3584.303428	1139.000000	1.000000
101.000000	1.000000	3585.136477	1140.000000	1.000000
101.000000	4.000000	3585.453039	1141.000000	1.000000
101.000000	2.000000	3585.786239	1142.000000	1.000000
101.000000	4.000000	3586.436034	1143.000000	1.000000
101.000000	1.000000	3586.835900	1144.000000	1.000000
101.000000	4.000000	3587.102477	1145.000000	1.000000
101.000000	3.000000	3587.818890	1146.000000	1.000000
101.000000	2.000000	3588.568647	1147.000000	1.000000
101.000000	3.000000	3588.868535	1148.000000	1.000000
101.000000	1.000000	3589.584962	1149.000000	1.000000
101.000000	2.000000	3590.301383	1150.000000	1.000000
101.000000	1.000000	3590.634580	1151.000000	1.000000
101.000000	3.000000	3591.400988	1152.000000	1.000000
101.000000	4.000000	3591.834181	1153.000000	0.000000
101.000000	1.000000	3592.184050	1154.000000	0.000000
101.000000	4.000000	3592.683901	1155.000000	1.000000
101.000000	3.000000	3592.933822	1156.000000	0.000000
101.000000	2.000000	3593.550270	1157.000000	0.000000
101.000000	3.000000	3594.050148	1158.000000	0.000000
101.000000	3.000000	3594.716569	1159.000000	1.000000
101.000000	2.000000	3594.999760	1160.000000	1.000000
101.000000	2.000000	3595.749515	1161.000000	0.000000
101.000000	4.000000	3596.415959	1162.000000	0.000000
101.000000	4.000000	3596.749188	1163.000000	1.000000
101.000000	1.000000	3597.448919	1164.000000	0.000000
101.000000	4.000000	3597.998746	1166.000000	0.000000
101.000000	3.000000	3598.715184	1167.000000	0.000000
101.000000	4.000000	3599.015069	1168.000000	0.000000
101.000000	1.000000	3599.314971	1169.000000	0.000000
101.000000	4.000000	3600.148018	1170.000000	0.000000
101.000000	3.000000	3600.231314	1170.000000	1.000000
101.000000	2.000000	3600.864470	1171.000000	1.000000
101.000000	3.000000	3601.162813	1172.000000	1.000000
101.000000	1.000000	3601.914199	1173.000000	1.000000
101.000000	2.000000	3602.647160	1174.000000	1.000000
101.000000	1.000000	3602.947062	1175.000000	1.000000
101.000000	3.000000	3603.763447	1176.000000	0.000000
101.000000	4.000000	3603.996706	1177.000000	1.000000
101.000000	2.000000	3604.463224	1178.000000	0.000000
101.000000	4.000000	3605.046347	1179.000000	1.000000
101.000000	1.000000	3605.529497	1180.000000	0.000000
101.000000	4.000000	3605.746101	1181.000000	1.000000
101.000000	3.000000	3606.379225	1182.000000	0.000000
101.000000	2.000000	3606.912377	1183.000000	0.000000
101.000000	3.000000	3607.478860	1184.000000	1.000000
101.000000	1.000000	3608.228623	1185.000000	1.000000
101.000000	2.000000	3608.911691	1186.000000	1.000000
101.000000	1.000000	3609.261573	1187.000000	1.000000
101.000000	3.000000	3609.978150	1188.000000	1.000000
101.000000	4.000000	3610.361177	1189.000000	1.000000
101.000000	2.000000	3610.711086	1190.000000	1.000000
101.000000	4.000000	3611.777382	1192.000000	0.000000
101.000000	3.000000	3612.677072	1194.000000	0.000000
101.000000	2.000000	3613.460154	1195.000000	1.000000
101.000000	3.000000	3613.843340	1196.000000	1.000000
101.000000	1.000000	3614.609754	1197.000000	0.000000
101.000000	2.000000	3615.242860	1198.000000	1.000000
101.000000	1.000000	3615.576093	1199.000000	1.000000
101.000000	3.000000	3616.159216	1200.000000	0.000000
101.000000	2.000000	3616.775661	1201.000000	0.000000
101.000000	4.000000	3617.642021	1203.000000	1.000000
101.000000	1.000000	3617.991905	1204.000000	1.000000
101.000000	4.000000	3618.525085	1205.000000	0.000000
101.000000	3.000000	3619.058223	1206.000000	1.000000
101.000000	2.000000	3619.724663	1207.000000	1.000000
101.000000	3.000000	3620.091216	1208.000000	1.000000
101.000000	1.000000	3620.840975	1209.000000	1.000000
101.000000	2.000000	3621.340782	1210.000000	0.000000
101.000000	1.000000	3621.757309	1211.000000	0.000000
101.000000	3.000000	3622.473904	1212.000000	0.000000
101.000000	2.000000	3623.240113	1214.000000	1.000000
101.000000	4.000000	3623.623321	1215.000000	0.000000
101.000000	1.000000	3624.489687	1217.000000	0.000000
101.000000	4.000000	3624.872892	1217.000000	0.000000
101.000000	3.000000	3625.489377	1218.000000	0.000000
101.000000	2.000000	3626.005854	1219.000000	1.000000
101.000000	3.000000	3626.455683	1220.000000	1.000000
101.000000	1.000000	3627.172135	1221.000000	1.000000
101.000000	2.000000	3627.821928	1222.000000	1.000000
101.000000	1.000000	3628.121877	1223.000000	1.000000
101.000000	3.000000	3628.938189	1224.000000	1.000000
101.000000	2.000000	3629.171438	1225.000000	1.000000
101.000000	3.000000	3629.521322	1226.000000	1.000000
101.000000	4.000000	3630.271095	1227.000000	1.000000
101.000000	1.000000	3630.587653	1228.000000	1.000000
101.000000	4.000000	3630.920821	1229.000000	1.000000
101.000000	2.000000	3631.570620	1230.000000	0.000000
101.000000	1.000000	3632.387017	1231.000000	1.000000
101.000000	3.000000	3632.703567	1232.000000	1.000000
101.000000	2.000000	3633.386669	1233.000000	1.000000
101.000000	4.000000	3634.069773	1234.000000	1.000000
101.000000	2.000000	3634.436308	1235.000000	0.000000
101.000000	4.000000	3635.352641	1237.000000	0.000000
101.000000	1.000000	3635.852494	1238.000000	0.000000
101.000000	4.000000	3636.602250	1239.000000	1.000000
101.000000	1.000000	3636.885472	1240.000000	1.000000
101.000000	4.000000	3637.401938	1241.000000	0.000000
101.000000	3.000000	3637.918450	1242.000000	1.000000
101.000000	2.000000	3638.651544	1243.000000	1.000000
101.000000	3.000000	3638.934769	1244.000000	1.000000
101.000000	1.000000	3639.801126	1245.000000	0.000000
101.000000	2.000000	3640.384280	1246.000000	1.000000
101.000000	1.000000	3640.784139	1247.000000	1.000000
101.000000	3.000000	3641.350606	1248.000000	0.000000
101.000000	2.000000	3642.000398	1250.000000	0.000000
101.000000	4.000000	3642.400259	1250.000000	0.000000
101.000000	4.000000	3643.033367	1251.000000	0.000000
101.000000	1.000000	3643.266624	1252.000000	1.000000
101.000000	4.000000	3643.599847	1253.000000	1.000000
101.000000	2.000000	3644.166320	1254.000000	0.000000
101.000000	2.000000	3644.999355	1255.000000	1.000000
101.000000	3.000000	3645.249282	1256.000000	1.000000
101.000000	1.000000	3645.899063	1257.000000	0.000000
101.000000	2.000000	3646.432217	1258.000000	0.000000
101.000000	1.000000	3647.048645	1259.000000	1.000000
101.000000	3.000000	3647.748429	1260.000000	1.000000
101.000000	2.000000	3648.281662	1261.000000	0.000000
101.000000	4.000000	3649.131294	1263.000000	1.000000
101.000000	1.000000	3649.664445	1264.000000	0.000000
101.000000	4.000000	3649.964338	1265.000000	0.000000
101.000000	4.000000	3650.597490	1266.000000	0.000000
101.000000	3.000000	3650.797392	1266.000000	0.000000
101.000000	2.000000	3651.380522	1267.000000	0.000000
101.000000	3.000000	3651.530469	1268.000000	1.000000
101.000000	1.000000	3652.280195	1269.000000	1.000000
101.000000	2.000000	3653.046614	1270.000000	1.000000
101.000000	2.000000	3653.529789	1271.000000	0.000000
101.000000	1.000000	3653.596431	1271.000000	0.000000
101.000000	3.000000	3654.146244	1272.000000	1.000000
101.000000	2.000000	3654.612754	1274.000000	0.000000
101.000000	4.000000	3655.512424	1275.000000	1.000000
101.000000	2.000000	3655.829000	1276.000000	1.000000
101.000000	3.000000	3656.228866	1277.000000	1.000000
101.000000	1.000000	3656.828663	1278.000000	0.000000
101.000000	2.000000	3657.561748	1279.000000	0.000000
101.000000	1.000000	3658.144880	1280.000000	1.000000
101.000000	3.000000	3658.761315	1281.000000	1.000000
101.000000	2.000000	3659.544382	1282.000000	1.000000
101.000000	4.000000	3659.860959	1283.000000	1.000000
101.000000	3.000000	3660.594085	1284.000000	1.000000
101.000000	4.000000	3660.943922	1285.000000	0.000000
101.000000	2.000000	3661.410459	1286.000000	1.000000
101.000000	4.000000	3662.093538	1287.000000	1.000000
101.000000	1.000000	3662.510058	1288.000000	1.000000
101.000000	4.000000	3662.943240	1289.000000	1.000000
101.000000	3.000000	3663.559673	1290.000000	1.000000
101.000000	2.000000	3664.309438	1291.000000	1.000000
101.000000	3.000000	3664.675993	1292.000000	1.000000
101.000000	1.000000	3665.409064	1293.000000	1.000000
101.000000	2.000000	3666.208805	1294.000000	1.000000
101.000000	1.000000	3666.542012	1295.000000	1.000000
101.000000	3.000000	3667.191767	1296.000000	0.000000
101.000000	4.000000	3667.525013	1297.000000	0.000000
101.000000	2.000000	3667.908211	1298.000000	0.000000
101.000000	4.000000	3668.641299	1299.000000	1.000000
101.000000	1.000000	3668.991180	1300.000000	1.000000
101.000000	4.000000	3669.374379	1301.000000	1.000000
101.000000	3.000000	3670.074159	1302.000000	1.000000
101.000000	2.000000	3670.757241	1303.000000	1.000000
101.000000	3.000000	3671.123782	1304.000000	1.000000
101.000000	1.000000	3671.756900	1305.000000	0.000000
101.000000	2.000000	3672.556649	1306.000000	1.000000
101.000000	1.000000	3672.906531	1307.000000	1.000000
101.000000	3.000000	3673.556289	1308.000000	1.000000
101.000000	4.000000	3673.906161	1309.000000	1.000000
101.000000	2.000000	3674.272710	1310.000000	1.000000
101.000000	4.000000	3674.972472	1311.000000	1.000000
101.000000	1.000000	3675.289035	1312.000000	1.000000
101.000000	4.000000	3675.755536	1313.000000	1.000000
101.000000	3.000000	3676.338664	1314.000000	1.000000
101.000000	2.000000	3677.038432	1315.000000	1.000000
101.000000	3.000000	3677.438288	1316.000000	1.000000
101.000000	1.000000	3678.138056	1317.000000	1.000000
101.000000	2.000000	3678.904439	1318.000000	1.000000
101.000000	1.000000	3679.320958	1319.000000	0.000000
101.000000	3.000000	3679.904143	1320.000000	1.000000
101.000000	4.000000	3680.353962	1321.000000	0.000000
101.000000	2.000000	3680.570583	1322.000000	1.000000
101.000000	4.000000	3681.203670	1323.000000	1.000000
101.000000	1.000000	3681.670180	1324.000000	0.000000
101.000000	4.000000	3681.970078	1325.000000	1.000000
101.000000	3.000000	3682.453248	1326.000000	0.000000
101.000000	2.000000	3683.186328	1327.000000	1.000000
101.000000	3.000000	3683.486241	1328.000000	1.000000
101.000000	1.000000	3684.202653	1329.000000	1.000000
101.000000	2.000000	3684.802446	1330.000000	0.000000
101.000000	1.000000	3685.119016	1331.000000	0.000000
101.000000	3.000000	3685.835425	1332.000000	1.000000
101.000000	4.000000	3686.201968	1333.000000	1.000000
101.000000	2.000000	3686.585203	1334.000000	1.000000
101.000000	4.000000	3687.168304	1335.000000	1.000000
101.000000	1.000000	3687.518183	1336.000000	1.000000
101.000000	4.000000	3687.901408	1337.000000	1.000000
101.000000	3.000000	3688.467857	1338.000000	0.000000
101.000000	2.000000	3689.184279	1339.000000	1.000000
101.000000	3.000000	3689.584148	1340.000000	1.000000
101.000000	1.000000	3690.217261	1341.000000	1.000000
101.000000	2.000000	3690.867037	1342.000000	1.000000
101.000000	1.000000	3691.350200	1343.000000	0.000000
101.000000	3.000000	3691.933338	1344.000000	1.000000
101.000000	1.000000	3692.299879	1345.000000	0.000000
101.000000	3.000000	3692.666427	1346.000000	0.000000
101.000000	4.000000	3692.749722	1346.000000	0.000000
101.000000	2.000000	3693.149594	1347.000000	1.000000
101.000000	3.000000	3693.466156	1348.000000	1.000000
101.000000	4.000000	3693.849345	1349.000000	1.000000
101.000000	1.000000	3694.432489	1350.000000	1.000000
101.000000	2.000000	3695.015601	1351.000000	1.000000
101.000000	3.000000	3695.482143	1352.000000	0.000000
101.000000	4.000000	3695.865331	1353.000000	0.000000
101.000000	2.000000	3696.415144	1354.000000	0.000000
101.000000	1.000000	3697.114915	1355.000000	0.000000
101.000000	3.000000	3697.631412	1356.000000	1.000000
101.000000	4.000000	3697.981292	1357.000000	1.000000
101.000000	2.000000	3698.197863	1358.000000	1.000000
101.000000	4.000000	3698.897665	1359.000000	1.000000
101.000000	1.000000	3699.214218	1360.000000	1.000000
101.000000	4.000000	3699.497429	1361.000000	1.000000
101.000000	3.000000	3700.113882	1362.000000	1.000000
101.000000	2.000000	3700.730335	1363.000000	1.000000
101.000000	3.000000	3701.096889	1364.000000	1.000000
101.000000	1.000000	3701.696672	1365.000000	1.000000
101.000000	2.000000	3702.379793	1366.000000	1.000000
101.000000	1.000000	3702.712970	1367.000000	1.000000
101.000000	3.000000	3703.246144	1368.000000	0.000000
101.000000	4.000000	3703.695990	1369.000000	1.000000
101.000000	2.000000	3704.029211	1370.000000	0.000000
101.000000	4.000000	3704.595712	1371.000000	1.000000
101.000000	1.000000	3704.878920	1372.000000	1.000000
101.000000	3.000000	3705.245458	1373.000000	0.000000
101.000000	3.000000	3705.778614	1374.000000	1.000000
101.000000	2.000000	3706.445052	1375.000000	0.000000
101.000000	3.000000	3706.728265	1376.000000	1.000000
101.000000	1.000000	3707.244775	1377.000000	1.000000
101.000000	2.000000	3707.827907	1378.000000	1.000000
101.000000	1.000000	3708.127811	1379.000000	1.000000
101.000000	3.000000	3708.777615	1380.000000	1.000000
101.000000	4.000000	3709.077481	1381.000000	1.000000
101.000000	2.000000	3709.360725	1382.000000	1.000000
101.000000	4.000000	3709.943831	1383.000000	1.000000
101.000000	1.000000	3710.227087	1384.000000	1.000000
101.000000	4.000000	3710.626958	1385.000000	1.000000
101.000000	3.000000	3711.076800	1386.000000	0.000000
101.000000	2.000000	3711.709922	1387.000000	0.000000
101.000000	3.000000	3712.143103	1388.000000	1.000000
101.000000	1.000000	3712.759537	1389.000000	1.000000
101.000000	2.000000	3713.292710	1390.000000	1.000000
101.000000	1.000000	3713.659252	1391.000000	1.000000
101.000000	3.000000	3714.209061	1392.000000	1.000000
101.000000	4.000000	3714.525660	1393.000000	1.000000
101.000000	2.000000	3714.892166	1394.000000	0.000000
101.000000	4.000000	3715.375357	1395.000000	1.000000
101.000000	1.000000	3715.575247	1396.000000	0.000000
101.000000	4.000000	3716.008425	1397.000000	1.000000
101.000000	3.000000	3716.574922	1398.000000	1.000000
101.000000	2.000000	3717.124746	1399.000000	1.000000
101.000000	3.000000	3717.507937	1400.000000	0.000000
101.000000	1.000000	3718.024425	1401.000000	1.000000
101.000000	2.000000	3718.574237	1402.000000	1.000000
101.000000	1.000000	3718.890801	1403.000000	1.000000
101.000000	3.000000	3719.373965	1404.000000	1.000000
101.000000	4.000000	3719.640522	1405.000000	1.000000
101.000000	2.000000	3720.007067	1406.000000	1.000000
101.000000	4.000000	3720.590251	1407.000000	1.000000
101.000000	1.000000	3720.806788	1408.000000	1.000000
101.000000	4.000000	3721.206659	1409.000000	0.000000
101.000000	3.000000	3721.656527	1410.000000	1.000000
101.000000	2.000000	3722.323002	1411.000000	1.000000
101.000000	3.000000	3722.606203	1412.000000	1.000000
101.000000	1.000000	3722.922746	1413.000000	0.000000
101.000000	2.000000	3723.772466	1414.000000	1.000000
101.000000	1.000000	3724.072341	1415.000000	1.000000
101.000000	3.000000	3724.588906	1416.000000	1.000000
101.000000	4.000000	3724.972055	1417.000000	0.000000
101.000000	2.000000	3725.255273	1418.000000	0.000000
101.000000	4.000000	3725.688455	1419.000000	1.000000
101.000000	1.000000	3725.905067	1420.000000	1.000000
101.000000	4.000000	3726.288268	1421.000000	1.000000
101.000000	3.000000	3726.788127	1422.000000	1.000000
101.000000	2.000000	3727.204624	1423.000000	0.000000
101.000000	3.000000	3727.704434	1424.000000	0.000000
101.000000	1.000000	3728.187618	1425.000000	1.000000
101.000000	2.000000	3728.770766	1426.000000	1.000000
101.000000	1.000000	3729.054019	1427.000000	0.000000
101.000000	3.000000	3729.537180	1428.000000	1.000000
101.000000	4.000000	3729.870394	1429.000000	0.000000
101.000000	1.000000	3730.053635	1430.000000	1.000000
101.000000	3.000000	3730.586836	1431.000000	1.000000
101.000000	1.000000	3731.069972	1433.000000	0.000000
101.000000	2.000000	3731.753071	1434.000000	0.000000
101.000000	4.000000	3732.336210	1435.000000	1.000000
101.000000	3.000000	3732.586160	1436.000000	1.000000
101.000000	4.000000	3733.119271	1437.000000	1.000000
101.000000	1.000000	3733.719051	1438.000000	0.000000
101.000000	2.000000	3734.518780	1440.000000	1.000000
101.000000	4.000000	3748.314080	1441.000000	0.000000
101.000000	3.000000	3748.630630	1442.000000	0.000000
101.000000	4.000000	3749.163796	1443.000000	0.000000
101.000000	3.000000	3749.746929	1445.000000	1.000000
101.000000	4.000000	3750.280056	1446.000000	0.000000
101.000000	3.000000	3750.829891	1447.000000	0.000000
101.000000	2.000000	3751.246414	1448.000000	0.000000
101.000000	1.000000	3751.729604	1449.000000	1.000000
101.000000	3.000000	3752.229402	1450.000000	0.000000
101.000000	3.000000	3752.545994	1451.000000	1.000000
101.000000	1.000000	3753.062447	1452.000000	1.000000
101.000000	4.000000	3753.279049	1453.000000	0.000000
101.000000	2.000000	3753.662252	1454.000000	1.000000
101.000000	4.000000	3754.228738	1455.000000	1.000000
101.000000	1.000000	3754.411998	1456.000000	0.000000
101.000000	4.000000	3754.845196	1457.000000	1.000000
101.000000	3.000000	3755.361681	1458.000000	1.000000
101.000000	2.000000	3756.011452	1459.000000	1.000000
101.000000	3.000000	3756.211380	1460.000000	1.000000
101.000000	1.000000	3756.777858	1461.000000	1.000000
101.000000	2.000000	3757.394316	1462.000000	1.000000
101.000000	1.000000	3757.677547	1463.000000	1.000000
101.000000	3.000000	3758.210697	1464.000000	1.000000
101.000000	4.000000	3758.610568	1465.000000	1.000000
101.000000	2.000000	3758.877145	1466.000000	1.000000
101.000000	4.000000	3759.360307	1467.000000	1.000000
101.000000	1.000000	3759.560238	1468.000000	0.000000
101.000000	4.000000	3759.960104	1469.000000	1.000000
101.000000	3.000000	3760.459938	1470.000000	1.000000
101.000000	2.000000	3761.026434	1471.000000	1.000000
101.000000	3.000000	3761.309665	1472.000000	1.000000
101.000000	1.000000	3761.859455	1473.000000	1.000000
101.000000	2.000000	3762.375921	1474.000000	1.000000
101.000000	1.000000	3762.659181	1475.000000	1.000000
101.000000	3.000000	3763.225681	1476.000000	1.000000
101.000000	4.000000	3763.525538	1477.000000	1.000000
101.000000	2.000000	3763.858777	1478.000000	0.000000
101.000000	4.000000	3764.341923	1479.000000	0.000000
101.000000	1.000000	3764.491890	1480.000000	1.000000
101.000000	4.000000	3764.941737	1481.000000	0.000000
101.000000	3.000000	3765.308302	1482.000000	1.000000
101.000000	2.000000	3765.691480	1483.000000	0.000000
101.000000	3.000000	3766.257953	1484.000000	0.000000
101.000000	1.000000	3766.641154	1485.000000	1.000000
101.000000	2.000000	3767.024363	1486.000000	0.000000
101.000000	1.000000	3767.474202	1487.000000	0.000000
101.000000	3.000000	3767.990679	1488.000000	0.000000
101.000000	4.000000	3768.257272	1489.000000	0.000000
101.000000	2.000000	3768.490541	1490.000000	1.000000
101.000000	4.000000	3769.007018	1491.000000	1.000000
101.000000	1.000000	3769.223635	1492.000000	1.000000
101.000000	4.000000	3769.573501	1493.000000	1.000000
101.000000	3.000000	3770.123333	1494.000000	1.000000
101.000000	2.000000	3770.673144	1495.000000	1.000000
101.000000	3.000000	3770.956351	1496.000000	1.000000
101.000000	1.000000	3771.506166	1497.000000	1.000000
101.000000	2.000000	3772.056004	1498.000000	1.000000
101.000000	1.000000	3772.305909	1499.000000	1.000000
101.000000	3.000000	3772.872364	1500.000000	1.000000
101.000000	1.000000	3773.088948	1501.000000	1.000000
101.000000	4.000000	3773.372188	1502.000000	1.000000
101.000000	2.000000	3773.922002	1503.000000	1.000000
101.000000	4.000000	3774.405155	1505.000000	0.000000
101.000000	1.000000	3774.938329	1506.000000	1.000000
101.000000	3.000000	3775.504796	1507.000000	1.000000
101.000000	1.000000	3775.688055	1508.000000	0.000000
101.000000	3.000000	3776.221219	1509.000000	1.000000
101.000000	4.000000	3776.771030	1510.000000	1.000000
101.000000	1.000000	3776.954296	1511.000000	0.000000
101.000000	2.000000	3777.587419	1512.000000	1.000000
101.000000	4.000000	3777.853986	1513.000000	1.000000
101.000000	2.000000	3778.103909	1514.000000	1.000000
101.000000	4.000000	3778.653727	1515.000000	1.000000
101.000000	1.000000	3778.836989	1516.000000	1.000000
101.000000	4.000000	3779.103564	1517.000000	1.000000
101.000000	3.000000	3779.653386	1518.000000	1.000000
101.000000	2.000000	3780.253170	1519.000000	0.000000
101.000000	3.000000	3780.436461	1520.000000	1.000000
101.000000	1.000000	3780.919689	1521.000000	1.000000
101.000000	2.000000	3781.419439	1522.000000	1.000000
101.000000	1.000000	3781.785982	1523.000000	1.000000
101.000000	3.000000	3782.302476	1524.000000	1.000000
101.000000	4.000000	3782.552387	1525.000000	1.000000
101.000000	2.000000	3782.735660	1526.000000	1.000000
101.000000	4.000000	3783.118864	1527.000000	0.000000
101.000000	1.000000	3783.668671	1529.000000	0.000000
101.000000	4.000000	3783.901922	1529.000000	0.000000
101.000000	3.000000	3784.285125	1530.000000	1.000000
101.000000	3.000000	3784.934896	1532.000000	0.000000
101.000000	1.000000	3785.568021	1533.000000	0.000000
101.000000	2.000000	3785.967886	1534.000000	1.000000
101.000000	1.000000	3786.284443	1535.000000	1.000000
101.000000	3.000000	3786.717639	1536.000000	1.000000
101.000000	4.000000	3787.017532	1537.000000	1.000000
101.000000	2.000000	3787.350725	1538.000000	0.000000
101.000000	4.000000	3787.667311	1539.000000	0.000000
101.000000	1.000000	3788.000527	1540.000000	1.000000
101.000000	4.000000	3788.250440	1541.000000	1.000000
101.000000	3.000000	3788.683623	1542.000000	1.000000
101.000000	2.000000	3789.200117	1543.000000	1.000000
101.000000	3.000000	3789.450028	1544.000000	1.000000
101.000000	1.000000	3789.816572	1545.000000	0.000000
101.000000	2.000000	3790.483055	1546.000000	1.000000
101.000000	1.000000	3790.682944	1547.000000	1.000000
101.000000	3.000000	3791.199424	1548.000000	1.000000
101.000000	4.000000	3791.516002	1549.000000	1.000000
101.000000	2.000000	3791.799404	1550.000000	0.000000
101.000000	4.000000	3792.199073	1551.000000	1.000000
101.000000	1.000000	3792.515650	1552.000000	1.000000
101.000000	4.000000	3792.748904	1553.000000	1.000000
101.000000	3.000000	3793.215439	1554.000000	1.000000
101.000000	2.000000	3793.748560	1555.000000	1.000000
101.000000	3.000000	3793.931830	1556.000000	1.000000
101.000000	1.000000	3794.281725	1557.000000	0.000000
101.000000	2.000000	3794.964801	1558.000000	1.000000
101.000000	1.000000	3795.231389	1559.000000	1.000000
101.000000	3.000000	3795.681232	1560.000000	1.000000
101.000000	2.000000	3795.964470	1561.000000	1.000000
101.000000	3.000000	3796.231021	1562.000000	0.000000
101.000000	4.000000	3796.664232	1563.000000	1.000000
101.000000	3.000000	3796.930806	1564.000000	1.000000
101.000000	2.000000	3797.264031	1565.000000	0.000000
101.000000	4.000000	3797.647226	1566.000000	0.000000
101.000000	2.000000	3798.097096	1567.000000	1.000000
101.000000	1.000000	3798.463626	1568.000000	0.000000
101.000000	3.000000	3798.896803	1569.000000	0.000000
101.000000	2.000000	3799.130055	1570.000000	0.000000
101.000000	3.000000	3799.796491	1572.000000	0.000000
101.000000	4.000000	3800.163037	1573.000000	1.000000
101.000000	2.000000	3800.562902	1574.000000	0.000000
101.000000	4.000000	3800.912791	1575.000000	1.000000
101.000000	1.000000	3801.329308	1577.000000	0.000000
101.000000	4.000000	3801.512571	1577.000000	0.000000
101.000000	3.000000	3801.895777	1578.000000	1.000000
101.000000	2.000000	3802.462259	1579.000000	1.000000
101.000000	3.000000	3802.678822	1580.000000	1.000000
101.000000	1.000000	3803.261982	1581.000000	0.000000
101.000000	2.000000	3803.678505	1582.000000	1.000000
101.000000	1.000000	3803.978417	1583.000000	1.000000
101.000000	3.000000	3804.428254	1584.000000	1.000000
101.000000	4.000000	3804.711464	1585.000000	1.000000
101.000000	2.000000	3804.961400	1586.000000	1.000000
101.000000	4.000000	3805.411241	1587.000000	1.000000
101.000000	1.000000	3805.711142	1588.000000	1.000000
101.000000	4.000000	3805.961057	1589.000000	1.000000
101.000000	3.000000	3806.344260	1590.000000	0.000000
101.000000	2.000000	3806.977398	1591.000000	1.000000
101.000000	3.000000	3807.160647	1592.000000	1.000000
101.000000	1.000000	3807.693810	1593.000000	1.000000
101.000000	2.000000	3808.160313	1594.000000	1.000000
101.000000	1.000000	3808.460207	1595.000000	1.000000
101.000000	3.000000	3808.943375	1596.000000	1.000000
101.000000	4.000000	3809.243265	1597.000000	0.000000
101.000000	2.000000	3809.543143	1598.000000	0.000000
101.000000	4.000000	3809.926347	1599.000000	0.000000
101.000000	1.000000	3810.142967	1600.000000	1.000000
101.000000	4.000000	3810.359559	1601.000000	1.000000
101.000000	3.000000	3810.859382	1602.000000	1.000000
101.000000	2.000000	3811.442520	1604.000000	0.000000
101.000000	3.000000	3811.609125	1604.000000	0.000000
101.000000	1.000000	3812.042315	1605.000000	1.000000
101.000000	2.000000	3812.442176	1606.000000	1.000000
101.000000	1.000000	3812.775377	1607.000000	0.000000
101.000000	3.000000	3813.141922	1608.000000	1.000000
101.000000	4.000000	3813.441833	1609.000000	1.000000
101.000000	2.000000	3813.641761	1610.000000	1.000000
101.000000	4.000000	3814.158258	1611.000000	1.000000
101.000000	1.000000	3814.391502	1612.000000	1.000000
101.000000	4.000000	3814.674745	1613.000000	0.000000
101.000000	3.000000	3815.141239	1614.000000	0.000000
101.000000	2.000000	3815.607766	1615.000000	0.000000
101.000000	3.000000	3815.841012	1616.000000	0.000000
101.000000	1.000000	3816.274208	1617.000000	1.000000
101.000000	2.000000	3816.774012	1618.000000	1.000000
101.000000	1.000000	3817.057266	1619.000000	0.000000
101.000000	3.000000	3817.473795	1620.000000	1.000000
101.000000	4.000000	3817.740362	1621.000000	0.000000
101.000000	2.000000	3818.006919	1622.000000	0.000000
101.000000	4.000000	3818.406789	1623.000000	1.000000
101.000000	1.000000	3818.623403	1624.000000	1.000000
101.000000	4.000000	3818.906634	1625.000000	1.000000
101.000000	3.000000	3819.339843	1626.000000	1.000000
101.000000	2.000000	3819.823019	1627.000000	1.000000
101.000000	3.000000	3820.056262	1628.000000	1.000000
101.000000	1.000000	3820.622718	1629.000000	0.000000
101.000000	2.000000	3820.922604	1630.000000	0.000000
101.000000	1.000000	3821.255826	1631.000000	1.000000
101.000000	3.000000	3821.672356	1632.000000	1.000000
101.000000	4.000000	3821.988908	1633.000000	1.000000
101.000000	2.000000	3822.205510	1634.000000	1.000000
101.000000	4.000000	3822.605376	1635.000000	1.000000
101.000000	1.000000	3822.921929	1636.000000	1.000000
101.000000	4.000000	3823.171835	1637.000000	1.000000
101.000000	3.000000	3823.654986	1638.000000	1.000000
101.000000	2.000000	3824.088227	1639.000000	1.000000
101.000000	3.000000	3824.371453	1640.000000	0.000000
101.000000	1.000000	3824.854583	1641.000000	0.000000
101.000000	2.000000	3825.237801	1642.000000	1.000000
101.000000	1.000000	3825.571026	1643.000000	0.000000
101.000000	3.000000	3826.004204	1644.000000	1.000000
101.000000	4.000000	3826.270781	1645.000000	0.000000
101.000000	2.000000	3826.487389	1646.000000	1.000000
101.000000	4.000000	3826.937221	1647.000000	1.000000
101.000000	1.000000	3827.237106	1648.000000	0.000000
101.000000	4.000000	3827.470370	1649.000000	0.000000
101.000000	3.000000	3827.920218	1650.000000	1.000000
101.000000	2.000000	3828.386741	1651.000000	1.000000
101.000000	3.000000	3828.603324	1652.000000	1.000000
101.000000	1.000000	3829.103155	1653.000000	1.000000
101.000000	2.000000	3829.503014	1654.000000	1.000000
101.000000	1.000000	3829.819572	1655.000000	0.000000
101.000000	3.000000	3830.252753	1656.000000	1.000000
101.000000	2.000000	3830.502659	1657.000000	1.000000
101.000000	1.000000	3830.802562	1658.000000	0.000000
101.000000	3.000000	3831.202434	1659.000000	1.000000
101.000000	4.000000	3831.485679	1660.000000	0.000000
101.000000	2.000000	3831.718901	1661.000000	0.000000
101.000000	3.000000	3832.102110	1662.000000	0.000000
101.000000	4.000000	3832.285390	1662.000000	0.000000
101.000000	3.000000	3832.618646	1663.000000	1.000000
101.000000	1.000000	3833.018475	1664.000000	0.000000
101.000000	3.000000	3833.318377	1665.000000	0.000000
101.000000	4.000000	3833.484997	1665.000000	0.000000
101.000000	1.000000	3833.718221	1666.000000	0.000000
101.000000	2.000000	3834.084764	1667.000000	0.000000
101.000000	4.000000	3834.517951	1668.000000	0.000000
101.000000	3.000000	3835.001163	1670.000000	0.000000
101.000000	2.000000	3835.101108	1670.000000	0.000000
101.000000	3.000000	3835.484314	1671.000000	0.000000
101.000000	1.000000	3835.750896	1672.000000	1.000000
101.000000	4.000000	3835.984140	1673.000000	1.000000
101.000000	3.000000	3836.467305	1674.000000	1.000000
101.000000	2.000000	3836.900466	1675.000000	0.000000
101.000000	3.000000	3837.233727	1676.000000	1.000000
101.000000	1.000000	3837.766863	1677.000000	1.000000
101.000000	2.000000	3838.233382	1678.000000	1.000000
101.000000	1.000000	3838.599909	1679.000000	0.000000
101.000000	3.000000	3838.966424	1680.000000	1.000000
101.000000	4.000000	3839.282997	1681.000000	0.000000
101.000000	2.000000	3839.582900	1682.000000	0.000000
101.000000	4.000000	3839.999431	1683.000000	1.000000
101.000000	1.000000	3840.249341	1684.000000	1.000000
101.000000	4.000000	3840.532562	1685.000000	0.000000
101.000000	3.000000	3840.982420	1686.000000	1.000000
101.000000	2.000000	3841.532230	1687.000000	0.000000
101.000000	3.000000	3841.748813	1688.000000	1.000000
101.000000	1.000000	3842.265315	1689.000000	0.000000
101.000000	2.000000	3842.615198	1690.000000	0.000000
101.000000	1.000000	3843.015071	1691.000000	0.000000
101.000000	3.000000	3843.464925	1692.000000	1.000000
101.000000	4.000000	3843.781443	1693.000000	0.000000
101.000000	2.000000	3844.081358	1694.000000	0.000000
101.000000	4.000000	3844.481279	1695.000000	1.000000
101.000000	1.000000	3844.814440	1696.000000	0.000000
101.000000	4.000000	3845.047692	1697.000000	1.000000
101.000000	3.000000	3845.564191	1698.000000	1.000000
101.000000	2.000000	3846.080685	1699.000000	1.000000
101.000000	3.000000	3846.397228	1700.000000	0.000000
101.000000	1.000000	3846.863744	1701.000000	1.000000
101.000000	2.000000	3847.380215	1702.000000	1.000000
101.000000	1.000000	3847.680130	1703.000000	1.000000
101.000000	3.000000	3848.246617	1704.000000	0.000000
101.000000	4.000000	3848.496521	1705.000000	0.000000
101.000000	2.000000	3848.796422	1706.000000	0.000000
101.000000	3.000000	3849.229604	1707.000000	1.000000
101.000000	2.000000	3849.546158	1708.000000	0.000000
101.000000	1.000000	3849.912701	1709.000000	0.000000
101.000000	3.000000	3850.262587	1710.000000	1.000000
101.000000	4.000000	3850.762435	1711.000000	1.000000
101.000000	2.000000	3851.112290	1712.000000	0.000000
101.000000	1.000000	3851.528815	1713.000000	1.000000
101.000000	3.000000	3852.011986	1714.000000	0.000000
101.000000	1.000000	3852.461833	1715.000000	0.000000
101.000000	2.000000	3853.128295	1717.000000	0.000000
101.000000	4.000000	3853.811367	1719.000000	0.000000
101.000000	1.000000	3854.177909	1720.000000	1.000000
101.000000	4.000000	3854.511135	1721.000000	1.000000
101.000000	3.000000	3854.960972	1722.000000	0.000000
101.000000	2.000000	3855.594121	1723.000000	1.000000
101.000000	3.000000	3855.843997	1724.000000	1.000000
101.000000	1.000000	3856.377164	1725.000000	1.000000
101.000000	2.000000	3856.743708	1726.000000	0.000000
101.000000	1.000000	3857.293519	1727.000000	1.000000
101.000000	3.000000	3857.843330	1728.000000	1.000000
101.000000	4.000000	3858.159884	1729.000000	0.000000
101.000000	2.000000	3858.393147	1730.000000	1.000000
101.000000	4.000000	3858.826324	1731.000000	1.000000
101.000000	1.000000	3859.092891	1732.000000	1.000000
101.000000	4.000000	3859.442806	1733.000000	1.000000
101.000000	3.000000	3859.942610	1734.000000	1.000000
101.000000	2.000000	3860.459095	1735.000000	1.000000
101.000000	4.000000	3860.858963	1736.000000	0.000000
101.000000	1.000000	3861.325476	1737.000000	1.000000
101.000000	2.000000	3861.891934	1738.000000	1.000000
101.000000	1.000000	3862.141857	1739.000000	1.000000
101.000000	3.000000	3862.708314	1740.000000	1.000000
101.000000	4.000000	3863.074870	1741.000000	0.000000
101.000000	2.000000	3863.291462	1742.000000	1.000000
101.000000	4.000000	3863.707992	1743.000000	1.000000
101.000000	1.000000	3863.957882	1744.000000	0.000000
101.000000	4.000000	3864.307771	1745.000000	1.000000
101.000000	3.000000	3864.807638	1746.000000	1.000000
101.000000	2.000000	3865.324115	1747.000000	1.000000
101.000000	3.000000	3865.557338	1748.000000	1.000000
101.000000	1.000000	3866.140503	1749.000000	1.000000
101.000000	2.000000	3866.640353	1750.000000	1.000000
101.000000	1.000000	3866.923563	1751.000000	1.000000
101.000000	3.000000	3867.456722	1752.000000	1.000000
101.000000	4.000000	3867.706632	1753.000000	1.000000
101.000000	2.000000	3867.939866	1754.000000	1.000000
101.000000	4.000000	3868.339742	1755.000000	0.000000
101.000000	1.000000	3868.622988	1756.000000	1.000000
101.000000	4.000000	3868.989527	1757.000000	0.000000
101.000000	3.000000	3869.489359	1758.000000	0.000000
101.000000	2.000000	3869.972508	1759.000000	0.000000
101.000000	3.000000	3870.189107	1760.000000	1.000000
101.000000	1.000000	3870.655624	1761.000000	1.000000
101.000000	2.000000	3871.088804	1762.000000	0.000000
101.000000	1.000000	3871.488676	1763.000000	0.000000
101.000000	3.000000	3871.971830	1764.000000	0.000000
101.000000	4.000000	3872.238407	1765.000000	0.000000
101.000000	2.000000	3872.454998	1766.000000	1.000000
101.000000	4.000000	3872.904850	1767.000000	1.000000
101.000000	1.000000	3873.171420	1768.000000	1.000000
101.000000	4.000000	3873.487991	1769.000000	1.000000
101.000000	3.000000	3873.987813	1770.000000	1.000000
101.000000	2.000000	3874.620934	1771.000000	0.000000
101.000000	3.000000	3874.754215	1772.000000	1.000000
101.000000	1.000000	3875.220705	1773.000000	0.000000
101.000000	2.000000	3875.787223	1774.000000	1.000000
101.000000	1.000000	3876.103774	1775.000000	1.000000
101.000000	3.000000	3876.603617	1776.000000	1.000000
101.000000	4.000000	3876.886824	1777.000000	1.000000
101.000000	2.000000	3877.153390	1778.000000	1.000000
101.000000	4.000000	3877.636547	1779.000000	1.000000
101.000000	1.000000	3877.886476	1780.000000	1.000000
101.000000	4.000000	3878.169734	1781.000000	1.000000
101.000000	3.000000	3878.686202	1782.000000	1.000000
101.000000	2.000000	3879.269325	1783.000000	1.000000
101.000000	3.000000	3879.502594	1784.000000	1.000000
101.000000	1.000000	3880.035869	1785.000000	1.000000
101.000000	2.000000	3880.518944	1786.000000	1.000000
101.000000	1.000000	3880.835497	1787.000000	1.000000
101.000000	3.000000	3881.302209	1788.000000	1.000000
101.000000	2.000000	3881.635208	1789.000000	0.000000
101.000000	1.000000	3881.918436	1790.000000	0.000000
101.000000	4.000000	3882.218341	1791.000000	0.000000
101.000000	3.000000	3882.568214	1792.000000	1.000000
101.000000	1.000000	3883.018065	1793.000000	0.000000
101.000000	3.000000	3883.517894	1794.000000	0.000000
101.000000	4.000000	3883.801150	1795.000000	0.000000
101.000000	4.000000	3884.167670	1796.000000	0.000000
101.000000	2.000000	3884.434243	1797.000000	0.000000
101.000000	4.000000	3885.017388	1798.000000	1.000000
101.000000	1.000000	3885.333919	1799.000000	1.000000
101.000000	3.000000	3885.783809	1800.000000	1.000000
101.000000	4.000000	3886.100337	1801.000000	1.000000
101.000000	2.000000	3886.433557	1802.000000	0.000000
101.000000	4.000000	3886.766781	1803.000000	1.000000
101.000000	1.000000	3887.150007	1804.000000	0.000000
101.000000	4.000000	3887.383225	1805.000000	1.000000
101.000000	3.000000	3887.849757	1806.000000	1.000000
101.000000	2.000000	3888.382904	1807.000000	1.000000
101.000000	3.000000	3888.649468	1808.000000	1.000000
101.000000	1.000000	3889.215942	1809.000000	1.000000
101.000000	2.000000	3889.632470	1810.000000	0.000000
101.000000	1.000000	3889.982376	1811.000000	1.000000
101.000000	3.000000	3890.482331	1812.000000	1.000000
101.000000	2.000000	3890.832064	1813.000000	0.000000
101.000000	4.000000	3891.431854	1815.000000	0.000000
101.000000	1.000000	3891.831714	1816.000000	1.000000
101.000000	4.000000	3892.131605	1817.000000	0.000000
101.000000	3.000000	3892.598133	1818.000000	1.000000
101.000000	2.000000	3892.831372	1819.000000	0.000000
101.000000	3.000000	3893.314542	1820.000000	1.000000
101.000000	1.000000	3893.864363	1821.000000	1.000000
101.000000	2.000000	3894.347525	1822.000000	1.000000
101.000000	1.000000	3894.730734	1823.000000	0.000000
101.000000	3.000000	3895.097277	1824.000000	0.000000
101.000000	4.000000	3895.447146	1825.000000	1.000000
101.000000	2.000000	3895.813673	1826.000000	0.000000
101.000000	4.000000	3896.296864	1827.000000	1.000000
101.000000	1.000000	3896.496792	1828.000000	1.000000
101.000000	4.000000	3896.846665	1829.000000	1.000000
101.000000	3.000000	3897.396472	1830.000000	1.000000
101.000000	2.000000	3897.946300	1831.000000	1.000000
101.000000	3.000000	3898.229584	1832.000000	1.000000
101.000000	1.000000	3898.762679	1833.000000	1.000000
101.000000	2.000000	3899.345814	1834.000000	1.000000
101.000000	1.000000	3899.629051	1835.000000	1.000000
101.000000	3.000000	3900.112222	1836.000000	1.000000
101.000000	4.000000	3900.395458	1837.000000	1.000000
101.000000	2.000000	3900.728680	1838.000000	0.000000
101.000000	4.000000	3901.161885	1839.000000	1.000000
101.000000	1.000000	3901.461843	1840.000000	1.000000
101.000000	4.000000	3901.761654	1841.000000	0.000000
101.000000	3.000000	3902.228151	1842.000000	1.000000
101.000000	2.000000	3902.727990	1843.000000	1.000000
101.000000	3.000000	3903.027884	1844.000000	1.000000
101.000000	1.000000	3903.511064	1845.000000	1.000000
101.000000	2.000000	3904.027554	1846.000000	1.000000
101.000000	1.000000	3904.327465	1847.000000	1.000000
101.000000	3.000000	3904.827305	1848.000000	1.000000
101.000000	4.000000	3905.077194	1849.000000	1.000000
101.000000	1.000000	3905.277120	1850.000000	1.000000
101.000000	4.000000	3905.793618	1851.000000	1.000000
101.000000	2.000000	3906.143496	1852.000000	0.000000
101.000000	1.000000	3906.543475	1853.000000	0.000000
101.000000	3.000000	3906.909904	1854.000000	0.000000
101.000000	4.000000	3907.343085	1855.000000	0.000000
101.000000	4.000000	3908.042849	1857.000000	1.000000
101.000000	3.000000	3908.576001	1858.000000	1.000000
101.000000	1.000000	3908.875895	1859.000000	0.000000
101.000000	3.000000	3909.242442	1860.000000	1.000000
101.000000	4.000000	3909.559022	1861.000000	1.000000
101.000000	1.000000	3909.808938	1862.000000	0.000000
101.000000	3.000000	3910.425375	1864.000000	0.000000
101.000000	1.000000	3910.758584	1865.000000	0.000000
101.000000	4.000000	3910.875210	1865.000000	0.000000
101.000000	3.000000	3911.291758	1866.000000	1.000000
101.000000	2.000000	3911.824893	1867.000000	1.000000
101.000000	3.000000	3912.024819	1868.000000	1.000000
101.000000	1.000000	3912.591335	1869.000000	1.000000
101.000000	3.000000	3912.907854	1870.000000	0.000000
101.000000	3.000000	3913.657597	1872.000000	0.000000
101.000000	4.000000	3913.990833	1873.000000	1.000000
101.000000	2.000000	3914.374023	1874.000000	0.000000
101.000000	4.000000	3914.790546	1875.000000	1.000000
101.000000	1.000000	3915.123753	1876.000000	1.000000
101.000000	4.000000	3915.423661	1877.000000	0.000000
101.000000	3.000000	3915.856844	1878.000000	1.000000
101.000000	2.000000	3916.423315	1879.000000	1.000000
101.000000	3.000000	3916.606589	1880.000000	1.000000
101.000000	1.000000	3917.189725	1881.000000	1.000000
101.000000	2.000000	3917.656231	1882.000000	1.000000
101.000000	1.000000	3917.939448	1883.000000	1.000000
101.000000	3.000000	3918.455971	1884.000000	1.000000
101.000000	4.000000	3918.739208	1885.000000	1.000000
101.000000	2.000000	3919.055747	1886.000000	0.000000
101.000000	4.000000	3919.505599	1887.000000	1.000000
101.000000	1.000000	3919.688867	1888.000000	1.000000
101.000000	4.000000	3920.005531	1889.000000	1.000000
101.000000	3.000000	3920.455268	1890.000000	1.000000
101.000000	2.000000	3921.005088	1891.000000	1.000000
101.000000	3.000000	3921.204997	1892.000000	1.000000
101.000000	1.000000	3921.804809	1893.000000	0.000000
101.000000	2.000000	3922.204680	1894.000000	1.000000
101.000000	1.000000	3922.504576	1895.000000	1.000000
101.000000	3.000000	3922.987754	1896.000000	1.000000
101.000000	4.000000	3923.254311	1897.000000	0.000000
101.000000	2.000000	3923.487582	1898.000000	1.000000
101.000000	3.000000	3923.937414	1899.000000	1.000000
101.000000	1.000000	3924.237319	1900.000000	0.000000
101.000000	3.000000	3924.487244	1901.000000	0.000000
101.000000	4.000000	3924.903755	1902.000000	1.000000
101.000000	2.000000	3925.286953	1903.000000	0.000000
101.000000	4.000000	3926.070027	1905.000000	1.000000
101.000000	1.000000	3926.503207	1906.000000	1.000000
101.000000	2.000000	3926.836407	1907.000000	0.000000
101.000000	1.000000	3927.269589	1908.000000	1.000000
101.000000	4.000000	3927.602827	1910.000000	0.000000
101.000000	2.000000	3927.886063	1910.000000	0.000000
101.000000	4.000000	3928.152639	1911.000000	1.000000
101.000000	1.000000	3928.519191	1912.000000	0.000000
101.000000	4.000000	3928.685795	1913.000000	1.000000
101.000000	3.000000	3929.152309	1914.000000	1.000000
101.000000	2.000000	3929.635456	1915.000000	1.000000
101.000000	3.000000	3929.918713	1916.000000	0.000000
101.000000	1.000000	3930.318575	1917.000000	1.000000
101.000000	2.000000	3930.751803	1918.000000	1.000000
101.000000	1.000000	3931.134954	1919.000000	0.000000
101.000000	3.000000	3931.518166	1920.000000	1.000000
101.000000	4.000000	3965.323314	1921.000000	1.000000
101.000000	3.000000	3965.506537	1922.000000	1.000000
101.000000	4.000000	3966.006381	1923.000000	0.000000
101.000000	1.000000	3966.439563	1925.000000	1.000000
101.000000	2.000000	3966.922728	1926.000000	1.000000
101.000000	3.000000	3967.372573	1927.000000	0.000000
101.000000	4.000000	3967.639149	1928.000000	1.000000
101.000000	2.000000	3968.039021	1929.000000	0.000000
101.000000	1.000000	3968.555500	1930.000000	0.000000
101.000000	3.000000	3968.905390	1931.000000	1.000000
101.000000	2.000000	3969.255263	1932.000000	0.000000
101.000000	4.000000	3969.588467	1933.000000	1.000000
101.000000	2.000000	3969.838398	1934.000000	1.000000
101.000000	4.000000	3970.304908	1935.000000	1.000000
101.000000	1.000000	3970.521523	1936.000000	1.000000
101.000000	4.000000	3970.771420	1937.000000	1.000000
101.000000	3.000000	3971.187919	1938.000000	1.000000
101.000000	2.000000	3971.537818	1939.000000	0.000000
101.000000	3.000000	3971.987660	1940.000000	1.000000
101.000000	1.000000	3972.454174	1941.000000	1.000000
101.000000	2.000000	3972.837372	1942.000000	1.000000
101.000000	1.000000	3973.137300	1943.000000	1.000000
101.000000	3.000000	3973.603785	1944.000000	1.000000
101.000000	4.000000	3973.887019	1945.000000	0.000000
101.000000	2.000000	3974.120269	1946.000000	0.000000
101.000000	4.000000	3974.520157	1947.000000	1.000000
101.000000	1.000000	3974.720059	1948.000000	1.000000
101.000000	4.000000	3975.003300	1949.000000	1.000000
101.000000	3.000000	3975.419847	1950.000000	1.000000
101.000000	2.000000	3975.919659	1951.000000	0.000000
101.000000	3.000000	3976.169578	1952.000000	0.000000
101.000000	1.000000	3976.552772	1953.000000	1.000000
101.000000	2.000000	3977.035946	1954.000000	1.000000
101.000000	1.000000	3977.319174	1955.000000	0.000000
101.000000	3.000000	3977.735704	1956.000000	0.000000
101.000000	4.000000	3978.002259	1958.000000	0.000000
101.000000	2.000000	3978.218870	1958.000000	0.000000
101.000000	4.000000	3978.602080	1959.000000	1.000000
101.000000	1.000000	3978.785333	1960.000000	1.000000
101.000000	4.000000	3979.018624	1961.000000	1.000000
101.000000	3.000000	3979.501767	1962.000000	1.000000
101.000000	2.000000	3980.034905	1964.000000	0.000000
101.000000	3.000000	3980.234845	1964.000000	0.000000
101.000000	1.000000	3980.634713	1965.000000	1.000000
101.000000	2.000000	3981.051287	1966.000000	1.000000
101.000000	1.000000	3981.367794	1967.000000	0.000000
101.000000	3.000000	3981.750994	1968.000000	1.000000
101.000000	4.000000	3982.034214	1969.000000	0.000000
101.000000	2.000000	3982.284143	1970.000000	0.000000
101.000000	4.000000	3982.634055	1971.000000	1.000000
101.000000	1.000000	3982.833946	1972.000000	1.000000
101.000000	4.000000	3983.117196	1973.000000	1.000000
101.000000	3.000000	3983.533745	1974.000000	1.000000
101.000000	2.000000	3983.900258	1975.000000	0.000000
101.000000	3.000000	3984.283466	1976.000000	0.000000
101.000000	1.000000	3984.700004	1977.000000	1.000000
101.000000	2.000000	3985.133177	1978.000000	1.000000
101.000000	1.000000	3985.416407	1979.000000	0.000000
101.000000	3.000000	3985.832932	1980.000000	1.000000
101.000000	4.000000	3986.082833	1981.000000	0.000000
101.000000	1.000000	3986.266111	1982.000000	1.000000
101.000000	3.000000	3986.682646	1983.000000	1.000000
101.000000	2.000000	3986.932633	1984.000000	1.000000
101.000000	1.000000	3987.349081	1985.000000	0.000000
101.000000	3.000000	3987.715612	1986.000000	0.000000
101.000000	4.000000	3988.232119	1988.000000	0.000000
101.000000	4.000000	3988.715283	1989.000000	1.000000
101.000000	3.000000	3989.165127	1990.000000	1.000000
101.000000	4.000000	3989.498349	1991.000000	0.000000
101.000000	2.000000	3989.898230	1992.000000	1.000000
101.000000	3.000000	3990.198112	1994.000000	0.000000
101.000000	4.000000	3990.348054	1994.000000	0.000000
101.000000	4.000000	3990.764608	1995.000000	1.000000
101.000000	1.000000	3990.964567	1996.000000	1.000000
101.000000	4.000000	3991.197768	1997.000000	1.000000
101.000000	3.000000	3991.647614	1998.000000	1.000000
101.000000	2.000000	3991.864209	1998.000000	0.000000
101.000000	3.000000	3992.497323	2000.000000	0.000000
101.000000	1.000000	3992.813888	2001.000000	1.000000
101.000000	2.000000	3993.280391	2002.000000	1.000000
101.000000	1.000000	3993.546961	2003.000000	0.000000
101.000000	3.000000	3993.963490	2004.000000	0.000000
101.000000	4.000000	3994.246728	2006.000000	0.000000
101.000000	2.000000	3994.529954	2006.000000	0.000000
101.000000	4.000000	3994.829864	2007.000000	1.000000
101.000000	1.000000	3995.163083	2009.000000	0.000000
101.000000	4.000000	3995.346335	2009.000000	0.000000
101.000000	3.000000	3995.779513	2010.000000	0.000000
101.000000	2.000000	3996.212705	2011.000000	1.000000
101.000000	3.000000	3996.445977	2012.000000	0.000000
101.000000	1.000000	3996.879165	2013.000000	1.000000
101.000000	2.000000	3997.295714	2014.000000	1.000000
101.000000	1.000000	3997.578924	2015.000000	0.000000
101.000000	3.000000	3997.995456	2016.000000	1.000000
101.000000	4.000000	3998.245357	2017.000000	1.000000
101.000000	2.000000	3998.428619	2018.000000	1.000000
101.000000	4.000000	3998.795172	2019.000000	0.000000
101.000000	1.000000	3999.278346	2021.000000	0.000000
101.000000	4.000000	3999.461616	2021.000000	0.000000
101.000000	3.000000	3999.878142	2022.000000	1.000000
101.000000	2.000000	4000.327987	2023.000000	1.000000
101.000000	3.000000	4000.611204	2024.000000	1.000000
101.000000	1.000000	4001.094391	2025.000000	1.000000
101.000000	2.000000	4001.527598	2026.000000	1.000000
101.000000	1.000000	4001.810791	2027.000000	1.000000
101.000000	3.000000	4002.244001	2028.000000	1.000000
101.000000	4.000000	4002.510576	2029.000000	1.000000
101.000000	2.000000	4002.693837	2030.000000	1.000000
101.000000	4.000000	4003.060368	2031.000000	0.000000
101.000000	1.000000	4003.443562	2032.000000	1.000000
101.000000	4.000000	4003.726819	2033.000000	0.000000
101.000000	3.000000	4004.176662	2034.000000	1.000000
101.000000	2.000000	4004.409923	2035.000000	0.000000
101.000000	3.000000	4004.909749	2036.000000	0.000000
101.000000	1.000000	4005.342937	2037.000000	1.000000
101.000000	2.000000	4005.876073	2038.000000	0.000000
101.000000	1.000000	4006.142662	2039.000000	0.000000
101.000000	3.000000	4006.575847	2040.000000	0.000000
101.000000	4.000000	4006.809100	2041.000000	0.000000
101.000000	2.000000	4007.009026	2042.000000	1.000000
101.000000	4.000000	4007.442205	2043.000000	1.000000
101.000000	1.000000	4007.642145	2044.000000	0.000000
101.000000	4.000000	4007.842065	2044.000000	0.000000
101.000000	3.000000	4008.475206	2046.000000	1.000000
101.000000	2.000000	4008.975031	2047.000000	1.000000
101.000000	3.000000	4009.258261	2048.000000	1.000000
101.000000	1.000000	4009.774887	2049.000000	1.000000
101.000000	2.000000	4010.274564	2050.000000	1.000000
101.000000	1.000000	4010.524499	2051.000000	1.000000
101.000000	3.000000	4010.974384	2052.000000	1.000000
101.000000	4.000000	4011.224281	2053.000000	1.000000
[truncated: 201,206 more rows]
