# Supplementary material for: Ego Depletion Impairs Implicit Learning
Source: PLoS One. 2014 Oct 2;9(10):e109370. doi: 10.1371/journal.pone.0109370 (PMC4183724; doi:10.1371/journal.pone.0109370)
Supplement: Data S1 — Depletion data. (ZIP) [file pone.0109370.s001.zip › Exp2-2_SpeedData.csv]

ppt	seconds_to_target	trial_num_set
101.000000	1.500000	1.000000
101.000000	1.500000	13.000000
101.000000	1.575000	25.000000
101.000000	1.575000	37.000000
101.000000	1.653750	49.000000
101.000000	1.736438	61.000000
101.000000	1.736438	73.000000
101.000000	1.823259	85.000000
101.000000	1.914422	97.000000
101.000000	2.010143	109.000000
101.000000	2.110651	121.000000
101.000000	2.110651	133.000000
101.000000	2.110651	145.000000
101.000000	2.010143	157.000000
101.000000	1.914422	169.000000
101.000000	1.914422	181.000000
101.000000	1.823259	193.000000
101.000000	1.823259	205.000000
101.000000	1.736438	217.000000
101.000000	1.736438	229.000000
101.000000	1.653750	241.000000
101.000000	1.653750	253.000000
101.000000	1.653750	265.000000
101.000000	1.653750	277.000000
101.000000	1.575000	289.000000
101.000000	1.500000	301.000000
101.000000	1.500000	313.000000
101.000000	1.500000	325.000000
101.000000	1.500000	337.000000
101.000000	1.428571	349.000000
101.000000	1.360544	361.000000
101.000000	1.360544	373.000000
101.000000	1.295756	385.000000
101.000000	1.295756	397.000000
101.000000	1.360544	409.000000
101.000000	1.428571	421.000000
101.000000	1.500000	433.000000
101.000000	1.575000	445.000000
101.000000	1.653750	457.000000
101.000000	1.653750	469.000000
101.000000	1.575000	481.000000
101.000000	1.575000	493.000000
101.000000	1.575000	505.000000
101.000000	1.575000	517.000000
101.000000	1.653750	529.000000
101.000000	1.736438	541.000000
101.000000	1.736438	553.000000
101.000000	1.736438	565.000000
101.000000	1.736438	577.000000
101.000000	1.653750	589.000000
101.000000	1.653750	601.000000
101.000000	1.575000	613.000000
101.000000	1.575000	625.000000
101.000000	1.575000	637.000000
101.000000	1.575000	649.000000
101.000000	1.575000	661.000000
101.000000	1.575000	673.000000
101.000000	1.575000	685.000000
101.000000	1.575000	697.000000
101.000000	1.500000	709.000000
101.000000	1.500000	721.000000
101.000000	1.500000	733.000000
101.000000	1.500000	745.000000
101.000000	1.500000	757.000000
101.000000	1.500000	769.000000
101.000000	1.500000	781.000000
101.000000	1.500000	793.000000
101.000000	1.575000	805.000000
101.000000	1.653750	817.000000
101.000000	1.575000	829.000000
101.000000	1.653750	841.000000
101.000000	1.653750	853.000000
101.000000	1.653750	865.000000
101.000000	1.575000	877.000000
101.000000	1.575000	889.000000
101.000000	1.575000	901.000000
101.000000	1.575000	913.000000
101.000000	1.653750	925.000000
101.000000	1.653750	937.000000
101.000000	1.653750	949.000000
101.000000	1.575000	961.000000
101.000000	1.653750	973.000000
101.000000	1.653750	985.000000
101.000000	1.653750	997.000000
101.000000	1.575000	1009.000000
101.000000	1.575000	1021.000000
101.000000	1.575000	1033.000000
101.000000	1.575000	1045.000000
101.000000	1.653750	1057.000000
101.000000	1.653750	1069.000000
101.000000	1.653750	1081.000000
101.000000	1.653750	1093.000000
101.000000	1.653750	1105.000000
101.000000	1.653750	1117.000000
101.000000	1.575000	1129.000000
101.000000	1.500000	1141.000000
101.000000	1.428571	1153.000000
101.000000	1.500000	1165.000000
101.000000	1.500000	1177.000000
101.000000	1.500000	1189.000000
101.000000	1.500000	1201.000000
101.000000	1.500000	1213.000000
101.000000	1.500000	1225.000000
101.000000	1.500000	1237.000000
101.000000	1.500000	1249.000000
101.000000	1.500000	1261.000000
101.000000	1.575000	1273.000000
101.000000	1.575000	1285.000000
101.000000	1.500000	1297.000000
101.000000	1.500000	1309.000000
101.000000	1.428571	1321.000000
101.000000	1.428571	1333.000000
101.000000	1.360544	1345.000000
101.000000	1.360544	1357.000000
101.000000	1.295756	1369.000000
101.000000	1.295756	1381.000000
101.000000	1.234054	1393.000000
101.000000	1.234054	1405.000000
101.000000	1.175289	1417.000000
101.000000	1.175289	1429.000000
101.000000	1.175289	1441.000000
101.000000	1.234054	1453.000000
101.000000	1.175289	1465.000000
101.000000	1.119323	1477.000000
101.000000	1.175289	1489.000000
101.000000	1.119323	1501.000000
101.000000	1.119323	1513.000000
101.000000	1.066022	1525.000000
101.000000	1.066022	1537.000000
101.000000	1.066022	1549.000000
101.000000	1.015259	1561.000000
101.000000	1.066022	1573.000000
101.000000	1.066022	1585.000000
101.000000	1.015259	1597.000000
101.000000	1.015259	1609.000000
101.000000	1.015259	1621.000000
101.000000	1.015259	1633.000000
101.000000	1.015259	1645.000000
101.000000	1.015259	1657.000000
101.000000	1.066022	1669.000000
101.000000	1.066022	1681.000000
101.000000	1.119323	1693.000000
101.000000	1.119323	1705.000000
101.000000	1.175289	1717.000000
101.000000	1.175289	1729.000000
101.000000	1.119323	1741.000000
101.000000	1.066022	1753.000000
101.000000	1.119323	1765.000000
101.000000	1.119323	1777.000000
101.000000	1.066022	1789.000000
101.000000	1.119323	1801.000000
101.000000	1.119323	1813.000000
101.000000	1.175289	1825.000000
101.000000	1.119323	1837.000000
101.000000	1.066022	1849.000000
101.000000	1.066022	1861.000000
101.000000	1.119323	1873.000000
101.000000	1.066022	1885.000000
101.000000	1.015259	1897.000000
101.000000	1.015259	1909.000000
101.000000	1.015259	1921.000000
101.000000	1.015259	1933.000000
101.000000	0.966913	1945.000000
101.000000	0.966913	1957.000000
101.000000	0.966913	1969.000000
101.000000	0.966913	1981.000000
101.000000	0.966913	1993.000000
101.000000	0.966913	2005.000000
101.000000	1.015259	2017.000000
101.000000	1.015259	2029.000000
101.000000	1.066022	2041.000000
101.000000	1.066022	2053.000000
101.000000	1.066022	2065.000000
101.000000	1.066022	2077.000000
101.000000	1.066022	2089.000000
101.000000	1.119323	2101.000000
101.000000	1.119323	2113.000000
101.000000	1.119323	2125.000000
101.000000	1.066022	2137.000000
101.000000	1.066022	2149.000000
101.000000	1.015259	2161.000000
101.000000	1.066022	2173.000000
101.000000	1.066022	2185.000000
101.000000	1.015259	2197.000000
101.000000	1.015259	2209.000000
101.000000	0.966913	2221.000000
101.000000	1.015259	2233.000000
101.000000	1.015259	2245.000000
101.000000	1.015259	2257.000000
101.000000	1.015259	2269.000000
101.000000	1.066022	2281.000000
101.000000	1.066022	2293.000000
101.000000	1.119323	2305.000000
101.000000	1.119323	2317.000000
101.000000	1.119323	2329.000000
101.000000	1.175289	2341.000000
101.000000	1.234054	2353.000000
101.000000	1.234054	2365.000000
101.000000	1.234054	2377.000000
101.000000	1.234054	2389.000000
101.000000	1.234054	2401.000000
101.000000	1.295756	2413.000000
101.000000	1.360544	2425.000000
101.000000	1.360544	2437.000000
101.000000	1.360544	2449.000000
101.000000	1.360544	2461.000000
101.000000	1.360544	2473.000000
101.000000	1.360544	2485.000000
101.000000	1.360544	2497.000000
101.000000	1.428571	2509.000000
101.000000	1.428571	2521.000000
101.000000	1.428571	2533.000000
101.000000	1.428571	2545.000000
101.000000	1.428571	2557.000000
101.000000	1.428571	2569.000000
101.000000	1.500000	2581.000000
101.000000	1.500000	2593.000000
101.000000	1.428571	2605.000000
101.000000	1.428571	2617.000000
101.000000	1.360544	2629.000000
101.000000	1.360544	2641.000000
101.000000	1.360544	2653.000000
101.000000	1.295756	2665.000000
101.000000	1.295756	2677.000000
101.000000	1.234054	2689.000000
101.000000	1.175289	2701.000000
101.000000	1.119323	2713.000000
101.000000	1.119323	2725.000000
101.000000	1.119323	2737.000000
101.000000	1.119323	2749.000000
101.000000	1.175289	2761.000000
101.000000	1.175289	2773.000000
101.000000	1.175289	2785.000000
101.000000	1.175289	2797.000000
101.000000	1.175289	2809.000000
101.000000	1.175289	2821.000000
101.000000	1.234054	2833.000000
101.000000	1.234054	2845.000000
101.000000	1.175289	2857.000000
101.000000	1.175289	2869.000000
101.000000	1.119323	2881.000000
101.000000	1.066022	2893.000000
101.000000	1.066022	2905.000000
101.000000	1.119323	2917.000000
101.000000	1.119323	2929.000000
101.000000	1.119323	2941.000000
101.000000	1.119323	2953.000000
101.000000	1.066022	2965.000000
101.000000	1.066022	2977.000000
101.000000	1.015259	2989.000000
101.000000	1.066022	3001.000000
101.000000	1.066022	3013.000000
101.000000	1.119323	3025.000000
101.000000	1.119323	3037.000000
101.000000	1.119323	3049.000000
101.000000	1.119323	3061.000000
101.000000	1.119323	3073.000000
101.000000	1.119323	3085.000000
101.000000	1.119323	3097.000000
101.000000	1.066022	3109.000000
101.000000	1.066022	3121.000000
101.000000	1.015259	3133.000000
101.000000	0.966913	3145.000000
101.000000	0.966913	3157.000000
101.000000	0.966913	3169.000000
101.000000	0.920870	3181.000000
101.000000	0.966913	3193.000000
101.000000	1.015259	3205.000000
101.000000	1.015259	3217.000000
101.000000	1.015259	3229.000000
101.000000	1.015259	3241.000000
101.000000	1.015259	3253.000000
101.000000	1.015259	3265.000000
101.000000	1.015259	3277.000000
101.000000	1.066022	3289.000000
101.000000	1.066022	3301.000000
101.000000	1.015259	3313.000000
101.000000	1.015259	3325.000000
101.000000	0.966913	3337.000000
101.000000	0.966913	3349.000000
101.000000	1.015259	3373.000000
101.000000	1.015259	3385.000000
101.000000	1.066022	3397.000000
101.000000	1.119323	3409.000000
101.000000	1.119323	3421.000000
101.000000	1.119323	3433.000000
101.000000	1.119323	3445.000000
101.000000	1.119323	3457.000000
101.000000	1.119323	3469.000000
101.000000	1.066022	3481.000000
101.000000	1.119323	3493.000000
101.000000	1.119323	3505.000000
101.000000	1.119323	3517.000000
101.000000	1.119323	3529.000000
101.000000	1.119323	3541.000000
101.000000	1.119323	3553.000000
101.000000	1.175289	3565.000000
101.000000	1.119323	3577.000000
101.000000	1.119323	3589.000000
101.000000	1.119323	3601.000000
101.000000	1.175289	3613.000000
101.000000	1.234054	3625.000000
101.000000	1.234054	3637.000000
101.000000	1.234054	3649.000000
101.000000	1.234054	3661.000000
101.000000	1.234054	3673.000000
101.000000	1.175289	3685.000000
101.000000	1.119323	3697.000000
101.000000	1.119323	3709.000000
101.000000	1.119323	3721.000000
101.000000	1.119323	3733.000000
101.000000	1.119323	3745.000000
101.000000	1.175289	3757.000000
101.000000	1.175289	3769.000000
101.000000	1.119323	3781.000000
101.000000	1.119323	3793.000000
101.000000	1.119323	3805.000000
101.000000	1.119323	3817.000000
101.000000	1.175289	3829.000000
101.000000	1.175289	3841.000000
101.000000	1.175289	3853.000000
101.000000	1.175289	3865.000000
101.000000	1.175289	3877.000000
101.000000	1.175289	3889.000000
101.000000	1.234054	3913.000000
101.000000	1.234054	3925.000000
101.000000	1.234054	3937.000000
101.000000	1.234054	3949.000000
102.000000	1.500000	1.000000
102.000000	1.428571	13.000000
102.000000	1.360544	25.000000
102.000000	1.295756	37.000000
102.000000	1.234054	49.000000
102.000000	1.175289	61.000000
102.000000	1.119323	73.000000
102.000000	1.066022	85.000000
102.000000	1.015259	97.000000
102.000000	0.966913	109.000000
102.000000	0.920870	121.000000
102.000000	0.920870	133.000000
102.000000	0.920870	145.000000
102.000000	0.920870	157.000000
102.000000	0.966913	169.000000
102.000000	1.015259	181.000000
102.000000	0.966913	193.000000
102.000000	0.920870	205.000000
102.000000	0.877019	217.000000
102.000000	0.877019	229.000000
102.000000	0.877019	241.000000
102.000000	0.835256	253.000000
102.000000	0.835256	265.000000
102.000000	0.835256	277.000000
102.000000	0.835256	289.000000
102.000000	0.835256	301.000000
102.000000	0.835256	313.000000
102.000000	0.835256	325.000000
102.000000	0.835256	337.000000
102.000000	0.795482	349.000000
102.000000	0.795482	361.000000
102.000000	0.795482	373.000000
102.000000	0.835256	385.000000
102.000000	0.835256	397.000000
102.000000	0.835256	409.000000
102.000000	0.835256	421.000000
102.000000	0.877019	433.000000
102.000000	0.877019	445.000000
102.000000	0.877019	457.000000
102.000000	0.877019	469.000000
102.000000	0.835256	481.000000
102.000000	0.835256	493.000000
102.000000	0.835256	505.000000
102.000000	0.795482	517.000000
102.000000	0.795482	529.000000
102.000000	0.795482	541.000000
102.000000	0.757602	553.000000
102.000000	0.757602	565.000000
102.000000	0.721526	577.000000
102.000000	0.757602	589.000000
102.000000	0.757602	601.000000
102.000000	0.757602	613.000000
102.000000	0.757602	625.000000
102.000000	0.795482	637.000000
102.000000	0.795482	649.000000
102.000000	0.795482	661.000000
102.000000	0.757602	673.000000
102.000000	0.757602	685.000000
102.000000	0.795482	697.000000
102.000000	0.835256	709.000000
102.000000	0.877019	721.000000
102.000000	0.877019	733.000000
102.000000	0.920870	745.000000
102.000000	0.877019	757.000000
102.000000	0.877019	769.000000
102.000000	0.877019	781.000000
102.000000	0.920870	793.000000
102.000000	0.877019	805.000000
102.000000	0.877019	817.000000
102.000000	0.835256	829.000000
102.000000	0.795482	841.000000
102.000000	0.835256	853.000000
102.000000	0.795482	865.000000
102.000000	0.795482	877.000000
102.000000	0.795482	889.000000
102.000000	0.757602	901.000000
102.000000	0.795482	913.000000
102.000000	0.795482	925.000000
102.000000	0.757602	937.000000
102.000000	0.757602	949.000000
102.000000	0.757602	961.000000
102.000000	0.757602	973.000000
102.000000	0.757602	985.000000
102.000000	0.757602	997.000000
102.000000	0.757602	1009.000000
102.000000	0.757602	1021.000000
102.000000	0.757602	1033.000000
102.000000	0.757602	1045.000000
102.000000	0.795482	1057.000000
102.000000	0.835256	1069.000000
102.000000	0.795482	1081.000000
102.000000	0.795482	1093.000000
102.000000	0.757602	1105.000000
102.000000	0.795482	1117.000000
102.000000	0.795482	1129.000000
102.000000	0.795482	1141.000000
102.000000	0.757602	1153.000000
102.000000	0.721526	1165.000000
102.000000	0.687167	1177.000000
102.000000	0.721526	1189.000000
102.000000	0.757602	1201.000000
102.000000	0.757602	1213.000000
102.000000	0.757602	1225.000000
102.000000	0.795482	1237.000000
102.000000	0.795482	1249.000000
102.000000	0.795482	1261.000000
102.000000	0.757602	1273.000000
102.000000	0.757602	1285.000000
102.000000	0.757602	1297.000000
102.000000	0.757602	1309.000000
102.000000	0.757602	1321.000000
102.000000	0.757602	1333.000000
102.000000	0.795482	1345.000000
102.000000	0.795482	1357.000000
102.000000	0.795482	1369.000000
102.000000	0.757602	1381.000000
102.000000	0.757602	1393.000000
102.000000	0.757602	1405.000000
102.000000	0.721526	1417.000000
102.000000	0.687167	1429.000000
102.000000	0.721526	1441.000000
102.000000	0.721526	1453.000000
102.000000	0.687167	1465.000000
102.000000	0.721526	1477.000000
102.000000	0.721526	1489.000000
102.000000	0.687167	1501.000000
102.000000	0.687167	1513.000000
102.000000	0.687167	1525.000000
102.000000	0.721526	1537.000000
102.000000	0.721526	1549.000000
102.000000	0.721526	1561.000000
102.000000	0.757602	1573.000000
102.000000	0.795482	1585.000000
102.000000	0.757602	1597.000000
102.000000	0.757602	1609.000000
102.000000	0.757602	1621.000000
102.000000	0.757602	1633.000000
102.000000	0.721526	1645.000000
102.000000	0.721526	1657.000000
102.000000	0.757602	1669.000000
102.000000	0.795482	1681.000000
102.000000	0.795482	1693.000000
102.000000	0.795482	1705.000000
102.000000	0.795482	1717.000000
102.000000	0.795482	1729.000000
102.000000	0.835256	1741.000000
102.000000	0.835256	1753.000000
102.000000	0.835256	1765.000000
102.000000	0.835256	1777.000000
102.000000	0.877019	1789.000000
102.000000	0.877019	1801.000000
102.000000	0.877019	1813.000000
102.000000	0.877019	1825.000000
102.000000	0.877019	1837.000000
102.000000	0.835256	1849.000000
102.000000	0.877019	1861.000000
102.000000	0.835256	1873.000000
102.000000	0.835256	1885.000000
102.000000	0.795482	1897.000000
102.000000	0.795482	1909.000000
102.000000	0.757602	1921.000000
102.000000	0.757602	1933.000000
102.000000	0.795482	1945.000000
102.000000	0.795482	1957.000000
102.000000	0.795482	1969.000000
102.000000	0.795482	1981.000000
102.000000	0.795482	1993.000000
102.000000	0.757602	2005.000000
102.000000	0.721526	2017.000000
102.000000	0.687167	2029.000000
102.000000	0.721526	2041.000000
102.000000	0.757602	2053.000000
102.000000	0.757602	2065.000000
102.000000	0.757602	2077.000000
102.000000	0.757602	2089.000000
102.000000	0.795482	2101.000000
102.000000	0.757602	2113.000000
102.000000	0.757602	2125.000000
102.000000	0.757602	2137.000000
102.000000	0.757602	2149.000000
102.000000	0.721526	2161.000000
102.000000	0.721526	2173.000000
102.000000	0.687167	2185.000000
102.000000	0.687167	2197.000000
102.000000	0.721526	2209.000000
102.000000	0.757602	2221.000000
102.000000	0.795482	2233.000000
102.000000	0.795482	2245.000000
102.000000	0.835256	2257.000000
102.000000	0.835256	2269.000000
102.000000	0.835256	2281.000000
102.000000	0.877019	2293.000000
102.000000	0.877019	2305.000000
102.000000	0.920870	2317.000000
102.000000	0.966913	2329.000000
102.000000	1.015259	2341.000000
102.000000	1.015259	2353.000000
102.000000	1.015259	2365.000000
102.000000	1.015259	2377.000000
102.000000	1.015259	2389.000000
102.000000	1.015259	2401.000000
102.000000	1.015259	2413.000000
102.000000	1.015259	2425.000000
102.000000	1.015259	2437.000000
102.000000	1.015259	2449.000000
102.000000	1.015259	2461.000000
102.000000	1.066022	2473.000000
102.000000	1.119323	2485.000000
102.000000	1.119323	2497.000000
102.000000	1.119323	2509.000000
102.000000	1.175289	2521.000000
102.000000	1.119323	2533.000000
102.000000	1.119323	2545.000000
102.000000	1.175289	2557.000000
102.000000	1.175289	2569.000000
102.000000	1.175289	2581.000000
102.000000	1.175289	2593.000000
102.000000	1.175289	2605.000000
102.000000	1.119323	2617.000000
102.000000	1.119323	2629.000000
102.000000	1.175289	2641.000000
102.000000	1.175289	2653.000000
102.000000	1.175289	2665.000000
102.000000	1.119323	2677.000000
102.000000	1.119323	2689.000000
102.000000	1.119323	2701.000000
102.000000	1.066022	2713.000000
102.000000	1.015259	2725.000000
102.000000	1.015259	2737.000000
102.000000	0.966913	2749.000000
102.000000	0.966913	2761.000000
102.000000	0.966913	2773.000000
102.000000	0.966913	2785.000000
102.000000	0.920870	2797.000000
102.000000	0.920870	2809.000000
102.000000	0.877019	2821.000000
102.000000	0.877019	2833.000000
102.000000	0.835256	2845.000000
102.000000	0.795482	2857.000000
102.000000	0.795482	2869.000000
102.000000	0.795482	2881.000000
102.000000	0.757602	2893.000000
102.000000	0.757602	2905.000000
102.000000	0.757602	2917.000000
102.000000	0.757602	2929.000000
102.000000	0.721526	2941.000000
102.000000	0.721526	2953.000000
102.000000	0.721526	2965.000000
102.000000	0.721526	2977.000000
102.000000	0.687167	2989.000000
102.000000	0.687167	3001.000000
102.000000	0.721526	3013.000000
102.000000	0.721526	3025.000000
102.000000	0.757602	3037.000000
102.000000	0.757602	3049.000000
102.000000	0.721526	3061.000000
102.000000	0.757602	3073.000000
102.000000	0.795482	3085.000000
102.000000	0.795482	3097.000000
102.000000	0.795482	3109.000000
102.000000	0.795482	3121.000000
102.000000	0.795482	3133.000000
102.000000	0.795482	3145.000000
102.000000	0.795482	3157.000000
102.000000	0.795482	3169.000000
102.000000	0.795482	3181.000000
102.000000	0.757602	3193.000000
102.000000	0.721526	3205.000000
102.000000	0.721526	3217.000000
102.000000	0.757602	3229.000000
102.000000	0.757602	3241.000000
102.000000	0.757602	3253.000000
102.000000	0.757602	3265.000000
102.000000	0.721526	3277.000000
102.000000	0.721526	3289.000000
102.000000	0.721526	3301.000000
102.000000	0.687167	3313.000000
102.000000	0.687167	3325.000000
102.000000	0.687167	3337.000000
102.000000	0.687167	3349.000000
102.000000	0.757602	3373.000000
102.000000	0.757602	3385.000000
102.000000	0.721526	3397.000000
102.000000	0.757602	3409.000000
102.000000	0.757602	3421.000000
102.000000	0.757602	3433.000000
102.000000	0.757602	3445.000000
102.000000	0.757602	3457.000000
102.000000	0.757602	3469.000000
102.000000	0.757602	3481.000000
102.000000	0.757602	3493.000000
102.000000	0.721526	3505.000000
102.000000	0.721526	3517.000000
102.000000	0.721526	3529.000000
102.000000	0.687167	3541.000000
102.000000	0.687167	3553.000000
102.000000	0.721526	3565.000000
102.000000	0.757602	3577.000000
102.000000	0.795482	3589.000000
102.000000	0.795482	3601.000000
102.000000	0.757602	3613.000000
102.000000	0.757602	3625.000000
102.000000	0.757602	3637.000000
102.000000	0.757602	3649.000000
102.000000	0.757602	3661.000000
102.000000	0.795482	3673.000000
102.000000	0.757602	3685.000000
102.000000	0.757602	3697.000000
102.000000	0.757602	3709.000000
102.000000	0.795482	3721.000000
102.000000	0.795482	3733.000000
102.000000	0.795482	3745.000000
102.000000	0.795482	3757.000000
102.000000	0.795482	3769.000000
102.000000	0.795482	3781.000000
102.000000	0.795482	3793.000000
102.000000	0.795482	3805.000000
102.000000	0.795482	3817.000000
102.000000	0.795482	3829.000000
102.000000	0.757602	3841.000000
102.000000	0.795482	3853.000000
102.000000	0.795482	3865.000000
102.000000	0.795482	3877.000000
102.000000	0.757602	3889.000000
102.000000	0.687167	3913.000000
102.000000	0.721526	3925.000000
102.000000	0.687167	3937.000000
102.000000	0.687167	3949.000000
103.000000	1.500000	1.000000
103.000000	1.500000	13.000000
103.000000	1.428571	25.000000
103.000000	1.360544	37.000000
103.000000	1.360544	49.000000
103.000000	1.360544	61.000000
103.000000	1.295756	73.000000
103.000000	1.234054	85.000000
103.000000	1.234054	97.000000
103.000000	1.234054	109.000000
103.000000	1.234054	121.000000
103.000000	1.175289	133.000000
103.000000	1.175289	145.000000
103.000000	1.175289	157.000000
103.000000	1.175289	169.000000
103.000000	1.175289	181.000000
103.000000	1.175289	193.000000
103.000000	1.119323	205.000000
103.000000	1.119323	217.000000
103.000000	1.175289	229.000000
103.000000	1.119323	241.000000
103.000000	1.066022	253.000000
103.000000	1.015259	265.000000
103.000000	1.015259	277.000000
103.000000	1.015259	289.000000
103.000000	1.015259	301.000000
103.000000	1.066022	313.000000
103.000000	1.066022	325.000000
103.000000	1.119323	337.000000
103.000000	1.175289	349.000000
103.000000	1.175289	361.000000
103.000000	1.119323	373.000000
103.000000	1.119323	385.000000
103.000000	1.066022	397.000000
103.000000	1.066022	409.000000
103.000000	1.066022	421.000000
103.000000	1.066022	433.000000
103.000000	1.119323	445.000000
103.000000	1.175289	457.000000
103.000000	1.175289	469.000000
103.000000	1.175289	481.000000
103.000000	1.175289	493.000000
103.000000	1.175289	505.000000
103.000000	1.175289	517.000000
103.000000	1.119323	529.000000
103.000000	1.066022	541.000000
103.000000	1.066022	553.000000
103.000000	1.066022	565.000000
103.000000	1.066022	577.000000
103.000000	1.119323	589.000000
103.000000	1.119323	601.000000
103.000000	1.119323	613.000000
103.000000	1.119323	625.000000
103.000000	1.119323	637.000000
103.000000	1.119323	649.000000
103.000000	1.175289	661.000000
103.000000	1.175289	673.000000
103.000000	1.175289	685.000000
103.000000	1.175289	697.000000
103.000000	1.175289	709.000000
103.000000	1.175289	721.000000
103.000000	1.119323	733.000000
103.000000	1.119323	745.000000
103.000000	1.119323	757.000000
103.000000	1.119323	769.000000
103.000000	1.119323	781.000000
103.000000	1.066022	793.000000
103.000000	1.066022	805.000000
103.000000	1.066022	817.000000
103.000000	1.015259	829.000000
103.000000	0.966913	841.000000
103.000000	1.015259	853.000000
103.000000	1.066022	865.000000
103.000000	1.066022	877.000000
103.000000	1.015259	889.000000
103.000000	0.966913	901.000000
103.000000	0.920870	913.000000
103.000000	0.920870	925.000000
103.000000	0.920870	937.000000
103.000000	0.877019	949.000000
103.000000	0.877019	961.000000
103.000000	0.920870	973.000000
103.000000	0.920870	985.000000
103.000000	0.920870	997.000000
103.000000	0.920870	1009.000000
103.000000	0.920870	1021.000000
103.000000	0.920870	1033.000000
103.000000	0.920870	1045.000000
103.000000	0.877019	1057.000000
103.000000	0.877019	1069.000000
103.000000	0.877019	1081.000000
103.000000	0.920870	1093.000000
103.000000	0.966913	1105.000000
103.000000	0.966913	1117.000000
103.000000	0.920870	1129.000000
103.000000	0.966913	1141.000000
103.000000	0.966913	1153.000000
103.000000	1.015259	1165.000000
103.000000	1.015259	1177.000000
103.000000	1.015259	1189.000000
103.000000	1.015259	1201.000000
103.000000	1.015259	1213.000000
103.000000	1.015259	1225.000000
103.000000	1.066022	1237.000000
103.000000	1.066022	1249.000000
103.000000	1.066022	1261.000000
103.000000	1.119323	1273.000000
103.000000	1.119323	1285.000000
103.000000	1.066022	1297.000000
103.000000	1.015259	1309.000000
103.000000	0.966913	1321.000000
103.000000	1.015259	1333.000000
103.000000	1.015259	1345.000000
103.000000	0.966913	1357.000000
103.000000	1.015259	1369.000000
103.000000	1.066022	1381.000000
103.000000	1.066022	1393.000000
103.000000	1.066022	1405.000000
103.000000	1.066022	1417.000000
103.000000	1.119323	1429.000000
103.000000	1.066022	1441.000000
103.000000	1.066022	1453.000000
103.000000	1.066022	1465.000000
103.000000	1.015259	1477.000000
103.000000	1.015259	1489.000000
103.000000	0.966913	1501.000000
103.000000	0.966913	1513.000000
103.000000	0.920870	1525.000000
103.000000	0.920870	1537.000000
103.000000	0.966913	1549.000000
103.000000	0.966913	1561.000000
103.000000	1.015259	1573.000000
103.000000	1.066022	1585.000000
103.000000	1.066022	1597.000000
103.000000	1.015259	1609.000000
103.000000	0.966913	1621.000000
103.000000	0.966913	1633.000000
103.000000	0.966913	1645.000000
103.000000	1.015259	1657.000000
103.000000	1.015259	1669.000000
103.000000	1.015259	1681.000000
103.000000	1.015259	1693.000000
103.000000	1.015259	1705.000000
103.000000	1.015259	1717.000000
103.000000	1.015259	1729.000000
103.000000	1.015259	1741.000000
103.000000	1.066022	1753.000000
103.000000	1.066022	1765.000000
103.000000	1.066022	1777.000000
103.000000	1.066022	1789.000000
103.000000	1.066022	1801.000000
103.000000	1.119323	1813.000000
103.000000	1.119323	1825.000000
103.000000	1.119323	1837.000000
103.000000	1.175289	1849.000000
103.000000	1.175289	1861.000000
103.000000	1.119323	1873.000000
103.000000	1.119323	1885.000000
103.000000	1.175289	1897.000000
103.000000	1.119323	1909.000000
103.000000	1.119323	1921.000000
103.000000	1.119323	1933.000000
103.000000	1.119323	1945.000000
103.000000	1.119323	1957.000000
103.000000	1.119323	1969.000000
103.000000	1.119323	1981.000000
103.000000	1.066022	1993.000000
103.000000	1.119323	2005.000000
103.000000	1.119323	2017.000000
103.000000	1.119323	2029.000000
103.000000	1.066022	2041.000000
103.000000	1.066022	2053.000000
103.000000	1.119323	2065.000000
103.000000	1.119323	2077.000000
103.000000	1.119323	2089.000000
103.000000	1.175289	2101.000000
103.000000	1.175289	2113.000000
103.000000	1.175289	2125.000000
103.000000	1.175289	2137.000000
103.000000	1.119323	2149.000000
103.000000	1.066022	2161.000000
103.000000	1.015259	2173.000000
103.000000	0.966913	2185.000000
103.000000	1.015259	2197.000000
103.000000	1.015259	2209.000000
103.000000	0.966913	2221.000000
103.000000	0.966913	2233.000000
103.000000	0.966913	2245.000000
103.000000	0.966913	2257.000000
103.000000	0.920870	2269.000000
103.000000	0.920870	2281.000000
103.000000	0.966913	2293.000000
103.000000	0.966913	2305.000000
103.000000	0.966913	2317.000000
103.000000	0.966913	2329.000000
103.000000	0.966913	2341.000000
103.000000	1.015259	2353.000000
103.000000	1.015259	2365.000000
103.000000	1.015259	2377.000000
103.000000	1.015259	2389.000000
103.000000	1.015259	2401.000000
103.000000	0.966913	2413.000000
103.000000	1.015259	2425.000000
103.000000	1.015259	2437.000000
103.000000	1.015259	2449.000000
103.000000	1.015259	2461.000000
103.000000	1.015259	2473.000000
103.000000	1.015259	2485.000000
103.000000	0.966913	2497.000000
103.000000	0.966913	2509.000000
103.000000	0.966913	2521.000000
103.000000	0.920870	2533.000000
103.000000	0.920870	2545.000000
103.000000	0.966913	2557.000000
103.000000	0.966913	2569.000000
103.000000	0.966913	2581.000000
103.000000	0.966913	2593.000000
103.000000	0.966913	2605.000000
103.000000	0.966913	2617.000000
103.000000	0.920870	2629.000000
103.000000	0.877019	2641.000000
103.000000	0.920870	2653.000000
103.000000	0.877019	2665.000000
103.000000	0.835256	2677.000000
103.000000	0.835256	2689.000000
103.000000	0.877019	2701.000000
103.000000	0.920870	2713.000000
103.000000	0.920870	2725.000000
103.000000	0.920870	2737.000000
103.000000	0.877019	2749.000000
103.000000	0.877019	2761.000000
103.000000	0.877019	2773.000000
103.000000	0.877019	2785.000000
103.000000	0.920870	2797.000000
103.000000	0.920870	2809.000000
103.000000	0.966913	2821.000000
103.000000	0.966913	2833.000000
103.000000	1.015259	2845.000000
103.000000	1.066022	2857.000000
103.000000	1.066022	2869.000000
103.000000	1.066022	2881.000000
103.000000	1.119323	2893.000000
103.000000	1.119323	2905.000000
103.000000	1.119323	2917.000000
103.000000	1.119323	2929.000000
103.000000	1.119323	2941.000000
103.000000	1.119323	2953.000000
103.000000	1.066022	2965.000000
103.000000	1.015259	2977.000000
103.000000	1.015259	2989.000000
103.000000	1.015259	3001.000000
103.000000	1.015259	3013.000000
103.000000	1.015259	3025.000000
103.000000	1.015259	3037.000000
103.000000	0.966913	3049.000000
103.000000	0.966913	3061.000000
103.000000	0.966913	3073.000000
103.000000	1.015259	3085.000000
103.000000	1.015259	3097.000000
103.000000	1.015259	3109.000000
103.000000	1.015259	3121.000000
103.000000	1.015259	3133.000000
103.000000	0.966913	3145.000000
103.000000	0.920870	3157.000000
103.000000	0.877019	3169.000000
103.000000	0.835256	3181.000000
103.000000	0.877019	3193.000000
103.000000	0.877019	3205.000000
103.000000	0.877019	3217.000000
103.000000	0.920870	3229.000000
103.000000	0.877019	3241.000000
103.000000	0.835256	3253.000000
103.000000	0.835256	3265.000000
103.000000	0.795482	3277.000000
103.000000	0.757602	3289.000000
103.000000	0.721526	3301.000000
103.000000	0.757602	3313.000000
103.000000	0.795482	3325.000000
103.000000	0.835256	3337.000000
103.000000	0.877019	3349.000000
103.000000	0.877019	3373.000000
103.000000	0.920870	3385.000000
103.000000	0.966913	3397.000000
103.000000	0.966913	3409.000000
103.000000	0.966913	3421.000000
103.000000	0.966913	3433.000000
103.000000	1.015259	3445.000000
103.000000	1.066022	3457.000000
103.000000	1.066022	3469.000000
103.000000	1.066022	3481.000000
103.000000	1.066022	3493.000000
103.000000	1.066022	3505.000000
103.000000	1.066022	3517.000000
103.000000	1.119323	3529.000000
103.000000	1.066022	3541.000000
103.000000	1.066022	3553.000000
103.000000	1.066022	3565.000000
103.000000	1.015259	3577.000000
103.000000	0.966913	3589.000000
103.000000	0.966913	3601.000000
103.000000	0.966913	3613.000000
103.000000	0.966913	3625.000000
103.000000	0.966913	3637.000000
103.000000	0.920870	3649.000000
103.000000	0.920870	3661.000000
103.000000	0.920870	3673.000000
103.000000	0.877019	3685.000000
103.000000	0.835256	3697.000000
103.000000	0.835256	3709.000000
103.000000	0.795482	3721.000000
103.000000	0.757602	3733.000000
103.000000	0.757602	3745.000000
103.000000	0.757602	3757.000000
103.000000	0.795482	3769.000000
103.000000	0.795482	3781.000000
103.000000	0.835256	3793.000000
103.000000	0.835256	3805.000000
103.000000	0.835256	3817.000000
103.000000	0.795482	3829.000000
103.000000	0.795482	3841.000000
103.000000	0.795482	3853.000000
103.000000	0.835256	3865.000000
103.000000	0.877019	3877.000000
103.000000	0.877019	3889.000000
103.000000	0.835256	3913.000000
103.000000	0.877019	3925.000000
103.000000	0.920870	3937.000000
103.000000	0.966913	3949.000000
104.000000	1.500000	1.000000
104.000000	1.575000	13.000000
104.000000	1.653750	25.000000
104.000000	1.653750	37.000000
104.000000	1.575000	49.000000
104.000000	1.575000	61.000000
104.000000	1.575000	73.000000
104.000000	1.575000	85.000000
104.000000	1.575000	97.000000
104.000000	1.575000	109.000000
104.000000	1.500000	121.000000
104.000000	1.500000	133.000000
104.000000	1.500000	145.000000
104.000000	1.500000	157.000000
104.000000	1.575000	169.000000
104.000000	1.500000	181.000000
104.000000	1.428571	193.000000
104.000000	1.428571	205.000000
104.000000	1.428571	217.000000
104.000000	1.428571	229.000000
104.000000	1.428571	241.000000
104.000000	1.428571	253.000000
104.000000	1.428571	265.000000
104.000000	1.428571	277.000000
104.000000	1.500000	289.000000
104.000000	1.428571	301.000000
104.000000	1.360544	313.000000
104.000000	1.360544	325.000000
104.000000	1.295756	337.000000
104.000000	1.295756	349.000000
104.000000	1.295756	361.000000
104.000000	1.295756	373.000000
104.000000	1.295756	385.000000
104.000000	1.295756	397.000000
104.000000	1.295756	409.000000
104.000000	1.295756	421.000000
104.000000	1.295756	433.000000
104.000000	1.295756	445.000000
104.000000	1.360544	457.000000
104.000000	1.428571	469.000000
104.000000	1.500000	481.000000
104.000000	1.500000	493.000000
104.000000	1.500000	505.000000
104.000000	1.500000	517.000000
104.000000	1.500000	529.000000
104.000000	1.500000	541.000000
104.000000	1.500000	553.000000
104.000000	1.500000	565.000000
104.000000	1.500000	577.000000
104.000000	1.500000	589.000000
104.000000	1.428571	601.000000
104.000000	1.428571	613.000000
104.000000	1.428571	625.000000
104.000000	1.360544	637.000000
104.000000	1.360544	649.000000
104.000000	1.360544	661.000000
104.000000	1.360544	673.000000
104.000000	1.360544	685.000000
104.000000	1.360544	697.000000
104.000000	1.360544	709.000000
104.000000	1.360544	721.000000
104.000000	1.360544	733.000000
104.000000	1.360544	745.000000
104.000000	1.360544	757.000000
104.000000	1.295756	769.000000
104.000000	1.295756	781.000000
104.000000	1.360544	793.000000
104.000000	1.360544	805.000000
104.000000	1.295756	817.000000
104.000000	1.295756	829.000000
104.000000	1.295756	841.000000
104.000000	1.295756	853.000000
104.000000	1.295756	865.000000
104.000000	1.295756	877.000000
104.000000	1.295756	889.000000
104.000000	1.295756	901.000000
104.000000	1.295756	913.000000
104.000000	1.360544	925.000000
104.000000	1.360544	937.000000
104.000000	1.360544	949.000000
104.000000	1.295756	961.000000
104.000000	1.295756	973.000000
104.000000	1.234054	985.000000
104.000000	1.234054	997.000000
104.000000	1.234054	1009.000000
104.000000	1.175289	1021.000000
104.000000	1.175289	1033.000000
104.000000	1.175289	1045.000000
104.000000	1.119323	1057.000000
104.000000	1.119323	1069.000000
104.000000	1.119323	1081.000000
104.000000	1.175289	1093.000000
104.000000	1.175289	1105.000000
104.000000	1.175289	1117.000000
104.000000	1.175289	1129.000000
104.000000	1.175289	1141.000000
104.000000	1.119323	1153.000000
104.000000	1.119323	1165.000000
104.000000	1.119323	1177.000000
104.000000	1.175289	1189.000000
104.000000	1.234054	1201.000000
104.000000	1.234054	1213.000000
104.000000	1.234054	1225.000000
104.000000	1.295756	1237.000000
104.000000	1.295756	1249.000000
104.000000	1.295756	1261.000000
104.000000	1.295756	1273.000000
104.000000	1.295756	1285.000000
104.000000	1.295756	1297.000000
104.000000	1.295756	1309.000000
104.000000	1.295756	1321.000000
104.000000	1.234054	1333.000000
104.000000	1.234054	1345.000000
104.000000	1.234054	1357.000000
104.000000	1.175289	1369.000000
104.000000	1.119323	1381.000000
104.000000	1.119323	1393.000000
104.000000	1.119323	1405.000000
104.000000	1.175289	1417.000000
104.000000	1.175289	1429.000000
104.000000	1.175289	1441.000000
104.000000	1.234054	1453.000000
104.000000	1.234054	1465.000000
104.000000	1.234054	1477.000000
104.000000	1.234054	1489.000000
104.000000	1.234054	1501.000000
104.000000	1.295756	1513.000000
104.000000	1.234054	1525.000000
104.000000	1.175289	1537.000000
104.000000	1.175289	1549.000000
104.000000	1.119323	1561.000000
104.000000	1.119323	1573.000000
104.000000	1.119323	1585.000000
104.000000	1.119323	1597.000000
104.000000	1.175289	1609.000000
104.000000	1.119323	1621.000000
104.000000	1.119323	1633.000000
104.000000	1.119323	1645.000000
104.000000	1.119323	1657.000000
104.000000	1.119323	1669.000000
104.000000	1.175289	1681.000000
104.000000	1.119323	1693.000000
104.000000	1.175289	1705.000000
104.000000	1.175289	1717.000000
104.000000	1.234054	1729.000000
104.000000	1.234054	1741.000000
104.000000	1.234054	1753.000000
104.000000	1.234054	1765.000000
104.000000	1.234054	1777.000000
104.000000	1.234054	1789.000000
104.000000	1.234054	1801.000000
104.000000	1.234054	1813.000000
104.000000	1.175289	1825.000000
104.000000	1.119323	1837.000000
104.000000	1.066022	1849.000000
104.000000	1.066022	1861.000000
104.000000	1.066022	1873.000000
104.000000	1.015259	1885.000000
104.000000	1.066022	1897.000000
104.000000	1.066022	1909.000000
104.000000	1.015259	1921.000000
104.000000	1.066022	1933.000000
104.000000	1.119323	1945.000000
104.000000	1.119323	1957.000000
104.000000	1.066022	1969.000000
104.000000	1.015259	1981.000000
104.000000	1.066022	1993.000000
104.000000	1.066022	2005.000000
104.000000	1.066022	2017.000000
104.000000	1.119323	2029.000000
104.000000	1.119323	2041.000000
104.000000	1.119323	2053.000000
104.000000	1.066022	2065.000000
104.000000	1.066022	2077.000000
104.000000	1.066022	2089.000000
104.000000	1.066022	2101.000000
104.000000	1.066022	2113.000000
104.000000	1.066022	2125.000000
104.000000	1.015259	2137.000000
104.000000	1.066022	2149.000000
104.000000	1.119323	2161.000000
104.000000	1.066022	2173.000000
104.000000	1.066022	2185.000000
104.000000	1.066022	2197.000000
104.000000	1.119323	2209.000000
104.000000	1.119323	2221.000000
104.000000	1.066022	2233.000000
104.000000	1.066022	2245.000000
104.000000	1.015259	2257.000000
104.000000	1.066022	2269.000000
104.000000	1.066022	2281.000000
104.000000	1.066022	2293.000000
104.000000	1.066022	2305.000000
104.000000	1.066022	2317.000000
104.000000	1.066022	2329.000000
104.000000	1.066022	2341.000000
104.000000	1.066022	2353.000000
104.000000	1.066022	2365.000000
104.000000	1.066022	2377.000000
104.000000	1.066022	2389.000000
104.000000	1.119323	2401.000000
104.000000	1.175289	2413.000000
104.000000	1.175289	2425.000000
104.000000	1.119323	2437.000000
104.000000	1.119323	2449.000000
104.000000	1.066022	2461.000000
104.000000	1.066022	2473.000000
104.000000	1.066022	2485.000000
104.000000	1.066022	2497.000000
104.000000	1.066022	2509.000000
104.000000	1.066022	2521.000000
104.000000	1.066022	2533.000000
104.000000	1.066022	2545.000000
104.000000	1.066022	2557.000000
104.000000	1.066022	2569.000000
104.000000	1.066022	2581.000000
104.000000	1.066022	2593.000000
104.000000	1.119323	2605.000000
104.000000	1.119323	2617.000000
104.000000	1.119323	2629.000000
104.000000	1.175289	2641.000000
104.000000	1.119323	2653.000000
104.000000	1.066022	2665.000000
104.000000	1.066022	2677.000000
104.000000	1.066022	2689.000000
104.000000	1.015259	2701.000000
104.000000	1.066022	2713.000000
104.000000	1.066022	2725.000000
104.000000	1.066022	2737.000000
104.000000	1.066022	2749.000000
104.000000	1.015259	2761.000000
104.000000	1.015259	2773.000000
104.000000	0.966913	2785.000000
104.000000	0.966913	2797.000000
104.000000	0.920870	2809.000000
104.000000	0.966913	2821.000000
104.000000	0.966913	2833.000000
104.000000	0.966913	2845.000000
104.000000	0.966913	2857.000000
104.000000	1.015259	2869.000000
104.000000	1.066022	2881.000000
104.000000	1.119323	2893.000000
104.000000	1.119323	2905.000000
104.000000	1.066022	2917.000000
104.000000	1.066022	2929.000000
104.000000	1.066022	2941.000000
104.000000	1.066022	2953.000000
104.000000	1.066022	2965.000000
104.000000	1.066022	2977.000000
104.000000	1.066022	2989.000000
104.000000	1.066022	3001.000000
104.000000	1.015259	3013.000000
104.000000	1.015259	3025.000000
104.000000	1.015259	3037.000000
104.000000	1.066022	3049.000000
104.000000	1.066022	3061.000000
104.000000	1.066022	3073.000000
104.000000	1.066022	3085.000000
104.000000	1.066022	3097.000000
104.000000	1.066022	3109.000000
104.000000	1.066022	3121.000000
104.000000	1.066022	3133.000000
104.000000	1.066022	3145.000000
104.000000	1.066022	3157.000000
104.000000	1.015259	3169.000000
104.000000	1.015259	3181.000000
104.000000	0.966913	3193.000000
104.000000	0.966913	3205.000000
104.000000	0.966913	3217.000000
104.000000	1.015259	3229.000000
104.000000	0.966913	3241.000000
104.000000	0.966913	3253.000000
104.000000	0.966913	3265.000000
104.000000	0.966913	3277.000000
104.000000	0.966913	3289.000000
104.000000	1.015259	3301.000000
104.000000	1.015259	3313.000000
104.000000	0.966913	3325.000000
104.000000	0.966913	3337.000000
104.000000	0.966913	3349.000000
104.000000	0.920870	3373.000000
104.000000	0.966913	3385.000000
104.000000	0.966913	3397.000000
104.000000	0.966913	3409.000000
104.000000	1.015259	3421.000000
104.000000	1.015259	3433.000000
104.000000	1.015259	3445.000000
104.000000	1.015259	3457.000000
104.000000	1.015259	3469.000000
104.000000	1.015259	3481.000000
104.000000	1.066022	3493.000000
104.000000	1.015259	3505.000000
104.000000	1.015259	3517.000000
104.000000	1.066022	3529.000000
104.000000	1.066022	3541.000000
104.000000	1.119323	3553.000000
104.000000	1.119323	3565.000000
104.000000	1.175289	3577.000000
104.000000	1.175289	3589.000000
104.000000	1.234054	3601.000000
104.000000	1.175289	3613.000000
104.000000	1.175289	3625.000000
104.000000	1.119323	3637.000000
104.000000	1.119323	3649.000000
104.000000	1.119323	3661.000000
104.000000	1.119323	3673.000000
104.000000	1.175289	3685.000000
104.000000	1.175289	3697.000000
104.000000	1.175289	3709.000000
104.000000	1.175289	3721.000000
104.000000	1.175289	3733.000000
104.000000	1.175289	3745.000000
104.000000	1.234054	3757.000000
104.000000	1.234054	3769.000000
104.000000	1.234054	3781.000000
104.000000	1.234054	3793.000000
104.000000	1.175289	3805.000000
104.000000	1.175289	3817.000000
104.000000	1.175289	3829.000000
104.000000	1.175289	3841.000000
104.000000	1.175289	3853.000000
104.000000	1.119323	3865.000000
104.000000	1.119323	3877.000000
104.000000	1.119323	3889.000000
104.000000	1.119323	3913.000000
104.000000	1.119323	3925.000000
104.000000	1.119323	3937.000000
104.000000	1.119323	3949.000000
105.000000	1.500000	1.000000
105.000000	1.575000	13.000000
105.000000	1.653750	25.000000
105.000000	1.653750	37.000000
105.000000	1.736438	49.000000
105.000000	1.823259	61.000000
105.000000	1.823259	73.000000
105.000000	1.736438	85.000000
105.000000	1.736438	97.000000
105.000000	1.736438	109.000000
105.000000	1.653750	121.000000
105.000000	1.575000	133.000000
105.000000	1.575000	145.000000
105.000000	1.575000	157.000000
105.000000	1.575000	169.000000
105.000000	1.653750	181.000000
105.000000	1.653750	193.000000
105.000000	1.653750	205.000000
105.000000	1.653750	217.000000
105.000000	1.736438	229.000000
105.000000	1.823259	241.000000
105.000000	1.736438	253.000000
105.000000	1.823259	265.000000
105.000000	1.914422	277.000000
105.000000	1.914422	289.000000
105.000000	1.914422	301.000000
105.000000	1.914422	313.000000
105.000000	1.914422	325.000000
105.000000	1.914422	337.000000
105.000000	1.914422	349.000000
105.000000	1.914422	361.000000
105.000000	1.914422	373.000000
105.000000	1.914422	385.000000
105.000000	1.914422	397.000000
105.000000	1.914422	409.000000
105.000000	1.914422	421.000000
105.000000	2.010143	433.000000
105.000000	1.914422	445.000000
105.000000	2.010143	457.000000
105.000000	2.010143	469.000000
105.000000	2.110651	481.000000
105.000000	2.110651	493.000000
105.000000	2.110651	505.000000
105.000000	2.010143	517.000000
105.000000	1.914422	529.000000
105.000000	1.914422	541.000000
105.000000	1.914422	553.000000
105.000000	1.823259	565.000000
105.000000	1.823259	577.000000
105.000000	1.823259	589.000000
105.000000	1.823259	601.000000
105.000000	1.736438	613.000000
105.000000	1.736438	625.000000
105.000000	1.653750	637.000000
105.000000	1.736438	649.000000
105.000000	1.653750	661.000000
105.000000	1.575000	673.000000
105.000000	1.500000	685.000000
105.000000	1.575000	697.000000
105.000000	1.575000	709.000000
105.000000	1.653750	721.000000
105.000000	1.653750	733.000000
105.000000	1.736438	745.000000
105.000000	1.736438	757.000000
105.000000	1.736438	769.000000
105.000000	1.736438	781.000000
105.000000	1.736438	793.000000
105.000000	1.736438	805.000000
105.000000	1.736438	817.000000
105.000000	1.653750	829.000000
105.000000	1.653750	841.000000
105.000000	1.653750	853.000000
105.000000	1.736438	865.000000
105.000000	1.736438	877.000000
105.000000	1.653750	889.000000
105.000000	1.653750	901.000000
105.000000	1.736438	913.000000
105.000000	1.736438	925.000000
105.000000	1.823259	937.000000
105.000000	1.736438	949.000000
105.000000	1.823259	961.000000
105.000000	1.823259	973.000000
105.000000	1.736438	985.000000
105.000000	1.736438	997.000000
105.000000	1.736438	1009.000000
105.000000	1.736438	1021.000000
105.000000	1.823259	1033.000000
105.000000	1.736438	1045.000000
105.000000	1.736438	1057.000000
105.000000	1.653750	1069.000000
105.000000	1.736438	1081.000000
105.000000	1.653750	1093.000000
105.000000	1.653750	1105.000000
105.000000	1.575000	1117.000000
105.000000	1.653750	1129.000000
105.000000	1.575000	1141.000000
105.000000	1.500000	1153.000000
105.000000	1.428571	1165.000000
105.000000	1.428571	1177.000000
105.000000	1.500000	1189.000000
105.000000	1.575000	1201.000000
105.000000	1.575000	1213.000000
105.000000	1.575000	1225.000000
105.000000	1.575000	1237.000000
105.000000	1.575000	1249.000000
105.000000	1.575000	1261.000000
105.000000	1.653750	1273.000000
105.000000	1.736438	1285.000000
105.000000	1.653750	1297.000000
105.000000	1.653750	1309.000000
105.000000	1.653750	1321.000000
105.000000	1.736438	1333.000000
105.000000	1.653750	1345.000000
105.000000	1.736438	1357.000000
105.000000	1.653750	1369.000000
105.000000	1.653750	1381.000000
105.000000	1.653750	1393.000000
105.000000	1.736438	1405.000000
105.000000	1.736438	1417.000000
105.000000	1.823259	1429.000000
105.000000	1.823259	1441.000000
105.000000	1.823259	1453.000000
105.000000	1.736438	1465.000000
105.000000	1.736438	1477.000000
105.000000	1.653750	1489.000000
105.000000	1.575000	1501.000000
105.000000	1.575000	1513.000000
105.000000	1.500000	1525.000000
105.000000	1.500000	1537.000000
105.000000	1.500000	1549.000000
105.000000	1.575000	1561.000000
105.000000	1.500000	1573.000000
105.000000	1.428571	1585.000000
105.000000	1.428571	1597.000000
105.000000	1.360544	1609.000000
105.000000	1.360544	1621.000000
105.000000	1.360544	1633.000000
105.000000	1.360544	1645.000000
105.000000	1.360544	1657.000000
105.000000	1.428571	1669.000000
105.000000	1.428571	1681.000000
105.000000	1.360544	1693.000000
105.000000	1.360544	1705.000000
105.000000	1.428571	1717.000000
105.000000	1.428571	1729.000000
105.000000	1.428571	1741.000000
105.000000	1.500000	1753.000000
105.000000	1.575000	1765.000000
105.000000	1.575000	1777.000000
105.000000	1.653750	1789.000000
105.000000	1.653750	1801.000000
105.000000	1.575000	1813.000000
105.000000	1.500000	1825.000000
105.000000	1.428571	1837.000000
105.000000	1.428571	1849.000000
105.000000	1.500000	1861.000000
105.000000	1.575000	1873.000000
105.000000	1.575000	1885.000000
105.000000	1.500000	1897.000000
105.000000	1.428571	1909.000000
105.000000	1.360544	1921.000000
105.000000	1.428571	1933.000000
105.000000	1.500000	1945.000000
105.000000	1.428571	1957.000000
105.000000	1.360544	1969.000000
105.000000	1.295756	1981.000000
105.000000	1.360544	1993.000000
105.000000	1.360544	2005.000000
105.000000	1.360544	2017.000000
105.000000	1.295756	2029.000000
105.000000	1.234054	2041.000000
105.000000	1.234054	2053.000000
105.000000	1.234054	2065.000000
105.000000	1.234054	2077.000000
105.000000	1.175289	2089.000000
105.000000	1.175289	2101.000000
105.000000	1.175289	2113.000000
105.000000	1.175289	2125.000000
105.000000	1.175289	2137.000000
105.000000	1.175289	2149.000000
105.000000	1.234054	2161.000000
105.000000	1.295756	2173.000000
105.000000	1.295756	2185.000000
105.000000	1.295756	2197.000000
105.000000	1.360544	2209.000000
105.000000	1.360544	2221.000000
105.000000	1.295756	2233.000000
105.000000	1.295756	2245.000000
105.000000	1.360544	2257.000000
105.000000	1.428571	2269.000000
105.000000	1.500000	2281.000000
105.000000	1.500000	2293.000000
105.000000	1.500000	2305.000000
105.000000	1.575000	2317.000000
105.000000	1.500000	2329.000000
105.000000	1.428571	2341.000000
105.000000	1.428571	2353.000000
105.000000	1.360544	2365.000000
105.000000	1.360544	2377.000000
105.000000	1.295756	2389.000000
105.000000	1.295756	2401.000000
105.000000	1.360544	2413.000000
105.000000	1.295756	2425.000000
105.000000	1.234054	2437.000000
105.000000	1.175289	2449.000000
105.000000	1.175289	2461.000000
105.000000	1.175289	2473.000000
105.000000	1.175289	2485.000000
105.000000	1.234054	2497.000000
105.000000	1.295756	2509.000000
105.000000	1.360544	2521.000000
105.000000	1.360544	2533.000000
105.000000	1.360544	2545.000000
105.000000	1.295756	2557.000000
105.000000	1.234054	2569.000000
105.000000	1.295756	2581.000000
105.000000	1.360544	2593.000000
105.000000	1.428571	2605.000000
105.000000	1.428571	2617.000000
105.000000	1.500000	2629.000000
105.000000	1.500000	2641.000000
105.000000	1.575000	2653.000000
105.000000	1.575000	2665.000000
105.000000	1.575000	2677.000000
105.000000	1.653750	2689.000000
105.000000	1.575000	2701.000000
105.000000	1.575000	2713.000000
105.000000	1.500000	2725.000000
105.000000	1.428571	2737.000000
105.000000	1.360544	2749.000000
105.000000	1.295756	2761.000000
105.000000	1.295756	2773.000000
105.000000	1.360544	2785.000000
105.000000	1.428571	2797.000000
105.000000	1.360544	2809.000000
105.000000	1.428571	2821.000000
105.000000	1.500000	2833.000000
105.000000	1.500000	2845.000000
105.000000	1.500000	2857.000000
105.000000	1.428571	2869.000000
105.000000	1.428571	2881.000000
105.000000	1.428571	2893.000000
105.000000	1.360544	2905.000000
105.000000	1.360544	2917.000000
105.000000	1.360544	2929.000000
105.000000	1.295756	2941.000000
105.000000	1.295756	2953.000000
105.000000	1.295756	2965.000000
105.000000	1.295756	2977.000000
105.000000	1.234054	2989.000000
105.000000	1.234054	3001.000000
105.000000	1.295756	3013.000000
105.000000	1.295756	3025.000000
105.000000	1.234054	3037.000000
105.000000	1.295756	3049.000000
105.000000	1.295756	3061.000000
105.000000	1.295756	3073.000000
105.000000	1.234054	3085.000000
105.000000	1.175289	3097.000000
105.000000	1.175289	3109.000000
105.000000	1.119323	3121.000000
105.000000	1.175289	3133.000000
105.000000	1.234054	3145.000000
105.000000	1.234054	3157.000000
105.000000	1.175289	3169.000000
105.000000	1.234054	3181.000000
105.000000	1.234054	3193.000000
105.000000	1.234054	3205.000000
105.000000	1.234054	3217.000000
105.000000	1.295756	3229.000000
105.000000	1.295756	3241.000000
105.000000	1.295756	3253.000000
105.000000	1.360544	3265.000000
105.000000	1.428571	3277.000000
105.000000	1.360544	3289.000000
105.000000	1.428571	3301.000000
105.000000	1.360544	3313.000000
105.000000	1.428571	3325.000000
105.000000	1.500000	3337.000000
105.000000	1.500000	3349.000000
105.000000	1.500000	3373.000000
105.000000	1.500000	3385.000000
105.000000	1.575000	3397.000000
105.000000	1.575000	3409.000000
105.000000	1.500000	3421.000000
105.000000	1.500000	3433.000000
105.000000	1.428571	3445.000000
105.000000	1.360544	3457.000000
105.000000	1.360544	3469.000000
105.000000	1.295756	3481.000000
105.000000	1.295756	3493.000000
105.000000	1.295756	3505.000000
105.000000	1.295756	3517.000000
105.000000	1.234054	3529.000000
105.000000	1.234054	3541.000000
105.000000	1.234054	3553.000000
105.000000	1.295756	3565.000000
105.000000	1.360544	3577.000000
105.000000	1.295756	3589.000000
105.000000	1.360544	3601.000000
105.000000	1.360544	3613.000000
105.000000	1.428571	3625.000000
105.000000	1.428571	3637.000000
105.000000	1.360544	3649.000000
105.000000	1.360544	3661.000000
105.000000	1.360544	3673.000000
105.000000	1.295756	3685.000000
105.000000	1.295756	3697.000000
105.000000	1.234054	3709.000000
105.000000	1.234054	3721.000000
105.000000	1.234054	3733.000000
105.000000	1.295756	3745.000000
105.000000	1.360544	3757.000000
105.000000	1.360544	3769.000000
105.000000	1.295756	3781.000000
105.000000	1.295756	3793.000000
105.000000	1.295756	3805.000000
105.000000	1.295756	3817.000000
105.000000	1.295756	3829.000000
105.000000	1.360544	3841.000000
105.000000	1.360544	3853.000000
105.000000	1.428571	3865.000000
105.000000	1.428571	3877.000000
105.000000	1.360544	3889.000000
105.000000	1.295756	3913.000000
105.000000	1.234054	3925.000000
105.000000	1.295756	3937.000000
105.000000	1.295756	3949.000000
106.000000	1.500000	1.000000
106.000000	1.428571	13.000000
106.000000	1.360544	25.000000
106.000000	1.360544	37.000000
106.000000	1.360544	49.000000
106.000000	1.295756	61.000000
106.000000	1.295756	73.000000
106.000000	1.234054	85.000000
106.000000	1.175289	97.000000
106.000000	1.119323	109.000000
106.000000	1.066022	121.000000
106.000000	1.015259	133.000000
106.000000	1.066022	145.000000
106.000000	1.015259	157.000000
106.000000	1.066022	169.000000
106.000000	1.066022	181.000000
106.000000	1.066022	193.000000
106.000000	1.066022	205.000000
106.000000	1.015259	217.000000
106.000000	0.966913	229.000000
106.000000	0.920870	241.000000
106.000000	0.920870	253.000000
106.000000	0.920870	265.000000
106.000000	0.877019	277.000000
106.000000	0.877019	289.000000
106.000000	0.877019	301.000000
106.000000	0.877019	313.000000
106.000000	0.877019	325.000000
106.000000	0.920870	337.000000
106.000000	0.966913	349.000000
106.000000	0.966913	361.000000
106.000000	0.966913	373.000000
106.000000	1.015259	385.000000
106.000000	0.966913	397.000000
106.000000	0.966913	409.000000
106.000000	0.920870	421.000000
106.000000	0.966913	433.000000
106.000000	1.015259	445.000000
106.000000	1.066022	457.000000
106.000000	1.066022	469.000000
106.000000	1.066022	481.000000
106.000000	1.066022	493.000000
106.000000	1.066022	505.000000
106.000000	1.066022	517.000000
106.000000	1.066022	529.000000
106.000000	1.066022	541.000000
106.000000	1.066022	553.000000
106.000000	1.066022	565.000000
106.000000	1.119323	577.000000
106.000000	1.175289	589.000000
106.000000	1.175289	601.000000
106.000000	1.175289	613.000000
106.000000	1.119323	625.000000
106.000000	1.066022	637.000000
106.000000	1.119323	649.000000
106.000000	1.175289	661.000000
106.000000	1.175289	673.000000
106.000000	1.175289	685.000000
106.000000	1.175289	697.000000
106.000000	1.175289	709.000000
106.000000	1.175289	721.000000
106.000000	1.119323	733.000000
106.000000	1.119323	745.000000
106.000000	1.119323	757.000000
106.000000	1.119323	769.000000
106.000000	1.119323	781.000000
106.000000	1.119323	793.000000
106.000000	1.119323	805.000000
106.000000	1.119323	817.000000
106.000000	1.175289	829.000000
106.000000	1.175289	841.000000
106.000000	1.119323	853.000000
106.000000	1.119323	865.000000
106.000000	1.119323	877.000000
106.000000	1.066022	889.000000
106.000000	1.015259	901.000000
106.000000	1.066022	913.000000
106.000000	1.066022	925.000000
106.000000	1.066022	937.000000
106.000000	1.066022	949.000000
106.000000	1.066022	961.000000
106.000000	1.066022	973.000000
106.000000	1.066022	985.000000
106.000000	1.066022	997.000000
106.000000	1.119323	1009.000000
106.000000	1.119323	1021.000000
106.000000	1.175289	1033.000000
106.000000	1.234054	1045.000000
106.000000	1.234054	1057.000000
106.000000	1.234054	1069.000000
106.000000	1.234054	1081.000000
106.000000	1.175289	1093.000000
106.000000	1.175289	1105.000000
106.000000	1.119323	1117.000000
106.000000	1.066022	1129.000000
106.000000	1.066022	1141.000000
106.000000	1.066022	1153.000000
106.000000	1.066022	1165.000000
106.000000	1.066022	1177.000000
106.000000	1.119323	1189.000000
106.000000	1.119323	1201.000000
106.000000	1.119323	1213.000000
106.000000	1.066022	1225.000000
106.000000	1.066022	1237.000000
106.000000	1.015259	1249.000000
106.000000	1.015259	1261.000000
106.000000	1.066022	1273.000000
106.000000	1.066022	1285.000000
106.000000	1.015259	1297.000000
106.000000	1.015259	1309.000000
106.000000	1.015259	1321.000000
106.000000	1.066022	1333.000000
106.000000	1.015259	1345.000000
106.000000	1.015259	1357.000000
106.000000	1.066022	1369.000000
106.000000	1.015259	1381.000000
106.000000	1.015259	1393.000000
106.000000	1.015259	1405.000000
106.000000	1.015259	1417.000000
106.000000	1.066022	1429.000000
106.000000	1.066022	1441.000000
106.000000	1.066022	1453.000000
106.000000	1.119323	1465.000000
106.000000	1.066022	1477.000000
106.000000	1.066022	1489.000000
106.000000	1.066022	1501.000000
106.000000	1.015259	1513.000000
106.000000	1.015259	1525.000000
106.000000	1.015259	1537.000000
106.000000	1.066022	1549.000000
106.000000	1.066022	1561.000000
106.000000	1.015259	1573.000000
106.000000	1.015259	1585.000000
106.000000	1.015259	1597.000000
106.000000	0.966913	1609.000000
106.000000	0.966913	1621.000000
106.000000	1.015259	1633.000000
106.000000	1.015259	1645.000000
106.000000	1.015259	1657.000000
106.000000	1.015259	1669.000000
106.000000	1.015259	1681.000000
106.000000	0.966913	1693.000000
106.000000	0.966913	1705.000000
106.000000	1.015259	1717.000000
106.000000	0.966913	1729.000000
106.000000	0.966913	1741.000000
106.000000	0.966913	1753.000000
106.000000	0.966913	1765.000000
106.000000	0.966913	1777.000000
106.000000	1.015259	1789.000000
106.000000	1.066022	1801.000000
106.000000	1.066022	1813.000000
106.000000	1.066022	1825.000000
106.000000	1.066022	1837.000000
106.000000	1.066022	1849.000000
106.000000	1.015259	1861.000000
106.000000	0.966913	1873.000000
106.000000	0.966913	1885.000000
106.000000	0.966913	1897.000000
106.000000	0.966913	1909.000000
106.000000	0.920870	1921.000000
106.000000	0.877019	1933.000000
106.000000	0.835256	1945.000000
106.000000	0.795482	1957.000000
106.000000	0.757602	1969.000000
106.000000	0.757602	1981.000000
106.000000	0.757602	1993.000000
106.000000	0.795482	2005.000000
106.000000	0.795482	2017.000000
106.000000	0.795482	2029.000000
106.000000	0.757602	2041.000000
106.000000	0.795482	2053.000000
106.000000	0.835256	2065.000000
106.000000	0.835256	2077.000000
106.000000	0.835256	2089.000000
106.000000	0.835256	2101.000000
106.000000	0.795482	2113.000000
106.000000	0.795482	2125.000000
106.000000	0.795482	2137.000000
106.000000	0.835256	2149.000000
106.000000	0.877019	2161.000000
106.000000	0.920870	2173.000000
106.000000	0.966913	2185.000000
106.000000	0.966913	2197.000000
106.000000	0.966913	2209.000000
106.000000	0.966913	2221.000000
106.000000	0.966913	2233.000000
106.000000	0.966913	2245.000000
106.000000	1.015259	2257.000000
106.000000	1.015259	2269.000000
106.000000	1.015259	2281.000000
106.000000	1.015259	2293.000000
106.000000	1.015259	2305.000000
106.000000	1.015259	2317.000000
106.000000	1.015259	2329.000000
106.000000	1.015259	2341.000000
106.000000	1.015259	2353.000000
106.000000	1.066022	2365.000000
106.000000	1.119323	2377.000000
106.000000	1.119323	2389.000000
106.000000	1.119323	2401.000000
106.000000	1.066022	2413.000000
106.000000	1.066022	2425.000000
106.000000	1.066022	2437.000000
106.000000	1.066022	2449.000000
106.000000	1.066022	2461.000000
106.000000	1.066022	2473.000000
106.000000	1.015259	2485.000000
106.000000	1.015259	2497.000000
106.000000	1.015259	2509.000000
106.000000	1.066022	2521.000000
106.000000	1.066022	2533.000000
106.000000	1.066022	2545.000000
106.000000	1.066022	2557.000000
106.000000	1.066022	2569.000000
106.000000	1.066022	2581.000000
106.000000	1.119323	2593.000000
106.000000	1.119323	2605.000000
106.000000	1.119323	2617.000000
106.000000	1.175289	2629.000000
106.000000	1.175289	2641.000000
106.000000	1.119323	2653.000000
106.000000	1.119323	2665.000000
106.000000	1.119323	2677.000000
106.000000	1.175289	2689.000000
106.000000	1.175289	2701.000000
106.000000	1.175289	2713.000000
106.000000	1.175289	2725.000000
106.000000	1.175289	2737.000000
106.000000	1.175289	2749.000000
106.000000	1.119323	2761.000000
106.000000	1.066022	2773.000000
106.000000	1.066022	2785.000000
106.000000	1.066022	2797.000000
106.000000	1.066022	2809.000000
106.000000	1.066022	2821.000000
106.000000	1.066022	2833.000000
106.000000	1.119323	2845.000000
106.000000	1.119323	2857.000000
106.000000	1.119323	2869.000000
106.000000	1.066022	2881.000000
106.000000	1.066022	2893.000000
106.000000	1.066022	2905.000000
106.000000	1.066022	2917.000000
106.000000	1.066022	2929.000000
106.000000	1.066022	2941.000000
106.000000	1.066022	2953.000000
106.000000	1.066022	2965.000000
106.000000	1.066022	2977.000000
106.000000	1.066022	2989.000000
106.000000	1.066022	3001.000000
106.000000	1.066022	3013.000000
106.000000	1.119323	3025.000000
106.000000	1.119323	3037.000000
106.000000	1.119323	3049.000000
106.000000	1.119323	3061.000000
106.000000	1.119323	3073.000000
106.000000	1.066022	3085.000000
106.000000	1.066022	3097.000000
106.000000	1.015259	3109.000000
106.000000	0.966913	3121.000000
106.000000	1.015259	3133.000000
106.000000	1.015259	3145.000000
106.000000	1.015259	3157.000000
106.000000	1.015259	3169.000000
106.000000	1.015259	3181.000000
106.000000	1.015259	3193.000000
106.000000	1.066022	3205.000000
106.000000	1.066022	3217.000000
106.000000	1.066022	3229.000000
106.000000	1.066022	3241.000000
106.000000	1.119323	3253.000000
106.000000	1.175289	3265.000000
106.000000	1.234054	3277.000000
106.000000	1.175289	3289.000000
106.000000	1.119323	3301.000000
106.000000	1.119323	3313.000000
106.000000	1.119323	3325.000000
106.000000	1.175289	3337.000000
106.000000	1.175289	3349.000000
106.000000	1.175289	3373.000000
106.000000	1.175289	3385.000000
106.000000	1.175289	3397.000000
106.000000	1.175289	3409.000000
106.000000	1.175289	3421.000000
106.000000	1.175289	3433.000000
106.000000	1.175289	3445.000000
106.000000	1.234054	3457.000000
106.000000	1.234054	3469.000000
106.000000	1.234054	3481.000000
106.000000	1.234054	3493.000000
106.000000	1.234054	3505.000000
106.000000	1.234054	3517.000000
106.000000	1.234054	3529.000000
106.000000	1.234054	3541.000000
106.000000	1.234054	3553.000000
106.000000	1.234054	3565.000000
106.000000	1.234054	3577.000000
106.000000	1.234054	3589.000000
106.000000	1.175289	3601.000000
106.000000	1.175289	3613.000000
106.000000	1.175289	3625.000000
106.000000	1.175289	3637.000000
106.000000	1.175289	3649.000000
106.000000	1.119323	3661.000000
106.000000	1.119323	3673.000000
106.000000	1.066022	3685.000000
106.000000	1.015259	3697.000000
106.000000	0.966913	3709.000000
106.000000	0.920870	3721.000000
106.000000	0.966913	3733.000000
106.000000	0.966913	3745.000000
106.000000	0.966913	3757.000000
106.000000	1.015259	3769.000000
106.000000	1.015259	3781.000000
106.000000	1.015259	3793.000000
106.000000	0.966913	3805.000000
106.000000	0.920870	3817.000000
106.000000	0.920870	3829.000000
106.000000	0.877019	3841.000000
106.000000	0.920870	3853.000000
106.000000	0.966913	3865.000000
106.000000	0.966913	3877.000000
106.000000	0.966913	3889.000000
106.000000	1.015259	3913.000000
106.000000	1.015259	3925.000000
106.000000	0.966913	3937.000000
106.000000	0.966913	3949.000000
108.000000	1.500000	1.000000
108.000000	1.428571	13.000000
108.000000	1.428571	25.000000
108.000000	1.428571	37.000000
108.000000	1.428571	49.000000
108.000000	1.428571	61.000000
108.000000	1.500000	73.000000
108.000000	1.500000	85.000000
108.000000	1.500000	97.000000
108.000000	1.500000	109.000000
108.000000	1.500000	121.000000
108.000000	1.500000	133.000000
108.000000	1.428571	145.000000
108.000000	1.428571	157.000000
108.000000	1.428571	169.000000
108.000000	1.360544	181.000000
108.000000	1.360544	193.000000
108.000000	1.295756	205.000000
108.000000	1.295756	217.000000
108.000000	1.295756	229.000000
108.000000	1.234054	241.000000
108.000000	1.234054	253.000000
108.000000	1.234054	265.000000
108.000000	1.234054	277.000000
108.000000	1.175289	289.000000
108.000000	1.234054	301.000000
108.000000	1.234054	313.000000
108.000000	1.234054	325.000000
108.000000	1.234054	337.000000
108.000000	1.234054	349.000000
108.000000	1.295756	361.000000
[truncated: 15,057 more rows]
