# Supplementary material for: Ego Depletion Impairs Implicit Learning
Source: PLoS One. 2014 Oct 2;9(10):e109370. doi: 10.1371/journal.pone.0109370 (PMC4183724; doi:10.1371/journal.pone.0109370)
Supplement: Data S1 — Depletion data. (ZIP) [file pone.0109370.s001.zip › Summary_Data.xls]

## Sheet: Sheet1
Exp	PPT	Condition	Post-hoc Condition	SSPA_Train_Block1	SSPA_Train_Block2	SSPA_Train_Block3	SSPA_Train_Block4	SSPA_Train_Block5	SSPA_Train_Block6	Test_Seq_%Correct	Test_Foil_%Correct	Test_SSPA	Speed_Train_Block1 (s)	Speed_Train_Block2	Speed_Train_Block3	Speed_Train_Block4	Speed_Train_Block5	Speed_Train_Block6	Recog_Seq_Rating	Recog_Foil_Rating (avg)	Recog_Diff
1	101	Pre-Training Depletion		-0.0208333	-0.0833333	0.0546875	-0.138021	0.169271	0.0208333	0.661111	0.633333	0.0277778	1.1227	1.20792	1.21532	1.16657	1.06175	1.04752	-5	0	-5
1	102	Non-Depletion		-0.111979	0.03125	-0.0286458	-0.0885417	0.111979	0.03125	0.577778	0.566667	0.0111111	0.97158	0.969808	0.933571	0.867896	0.811012	0.789352	5	-2.5	7.5
1	104	Non-Depletion		0.0338542	0.0755208	0.0911458	0.00260417	-0.145833	0.138021	0.533333	0.358333	0.175	0.808265	0.61147	0.584778	0.599587	0.630447	0.600104	0	0.5	-0.5
1	106	Non-Depletion		-0.015625	0.242188	0.0677083	0.0625	0.0859375	0.0963542	0.877778	0.794444	0.0833333	1.0645	1.05986	1.14778	1.11105	0.903689	0.988101	-1	-1	0
1	107	Pre-Training Depletion		0.101562	-0.00260417	0.0390625	0.0989583	-0.0833333	0.244792	0.605556	0.469444	0.136111	0.919832	0.781722	0.68564	0.720308	0.683923	0.673778	8	-1.5	9.5
1	108	Non-Depletion		-0.0234375	-0.0364583	0.0286458	-0.00260417	-0.0859375	0.00260417	0.805556	0.686111	0.119444	1.15397	1.23112	1.17164	1.1026	1.05878	0.996328	0	3.75	-3.75
1	109	Pre-Training Depletion		0.0338542	0.0130208	0.0494792	0.148438	0.169271	0.231771	0.705556	0.630556	0.075	1.03622	1.19892	1.18545	1.14956	1.14851	1.09612	10	0.25	9.75
1	110	Non-Depletion		0.0208333	0.0546875	0.0286458	-0.0442708	0.0442708	0.174479	0.583333	0.413889	0.169444	0.761674	0.584238	0.561026	0.59519	0.54954	0.553241	9	-3.25	12.25
1	111	Pre-Training Depletion		-0.0182292	0.0598958	0.0598958	-0.015625	0.132812	6.93889e-18	0.644444	0.558333	0.0861111	0.961163	1.13693	1.19871	1.19748	1.19383	1.18771	-10	-0.25	-9.75
1	112	Non-Depletion		0.0625	0.111979	0.0963542	0.270833	0.356771	0.255208	0.727778	0.572222	0.155556	0.763025	0.667499	0.580288	0.531759	0.518405	0.499918	8	0.75	7.25
1	113	Pre-Training Depletion		-0.0364583	-0.0182292	0.0677083	0.166667	0.00520833	0.0130208	0.716667	0.580556	0.136111	1.03641	1.22015	1.20031	1.13987	1.01848	1.03994	9	-1.5	10.5
1	114	Non-Depletion		-0.101562	-0.0598958	-0.0416667	0.0390625	0.0963542	0.111979	0.672222	0.583333	0.0888889	0.981109	1.10941	1.16413	1.08238	0.967162	0.962907	5	1.25	3.75
1	115	Pre-Training Depletion		-0.0963542	0.0885417	0.239583	0.0546875	0.153646	0.101562	0.794444	0.602778	0.191667	0.930032	1.01006	1.00256	1.03725	1.01068	0.878041	5	4	1
1	116	Non-Depletion		-0.078125	0.130208	-0.111979	0.208333	0.247396	0.34375	0.65	0.455556	0.194444	0.903955	0.892692	0.817388	0.768325	0.68022	0.621658	7	-3.75	10.75
1	117	Pre-Training Depletion		0.0390625	-0.0572917	-0.101562	0.117188	0.106771	0.153646	0.444444	0.577778	-0.133333	1.03735	1.1971	1.20079	1.19464	1.18974	1.20804	7	6.75	0.25
1	118	Non-Depletion		0.0911458	0.015625	0.0442708	0.234375	0.111979	0.0807292	0.483333	0.372222	0.111111	0.778992	0.728677	0.746264	0.793067	0.722408	0.668725	8	5.5	2.5
1	120	Non-Depletion		0.0703125	0.106771	0.106771	0.140625	0.104167	0.0859375	0.544444	0.444444	0.1	0.791243	0.739019	0.827097	0.788821	0.755376	0.705453	7	0.5	6.5
1	121	Pre-Training Depletion		-0.03125	0.0755208	0.101562	0.0989583	0.122396	0.151042	0.533333	0.502778	0.0305556	0.92094	0.886311	0.941874	0.84817	0.841647	0.834691	0	0	0
1	122	Non-Depletion		-0.0520833	-0.0130208	0.0442708	0.078125	0.223958	0.226562	0.644444	0.441667	0.202778	0.970755	1.01277	0.978906	0.945983	0.855701	0.774874	8	-10	18
1	123	Pre-Training Depletion		-0.015625	-0.00520833	-0.015625	0.101562	-0.0130208	0.0911458	0.866667	0.7	0.166667	0.996828	1.15099	1.09636	0.997077	0.917791	0.880932	-2	1.5	-3.5
1	124	Non-Depletion		-0.0416667	0.0572917	0.0130208	0.09375	-0.00520833	0.0651042	0.638889	0.469444	0.169444	0.861772	0.86199	0.933709	0.993028	1.00017	1.02422	0	4.25	-4.25
1	126	Non-Depletion		0.0703125	0.0208333	0.205729	0.182292	0.101562	0.0520833	0.677778	0.472222	0.205556	0.913652	0.993667	1.00178	0.980292	0.891626	0.807699	7	4.25	2.75
1	127	Pre-Training Depletion		-0.0130208	0.00260417	0.338542	0.0885417	0.101562	0.231771	0.638889	0.444444	0.194444	0.908175	0.873305	0.815664	0.777005	0.75708	0.749232	4	-0.75	4.75
1	128	Non-Depletion		0.0364583	0.0859375	0.0520833	0.111979	0.247396	0.1875	0.522222	0.366667	0.155556	0.861819	0.829441	0.897987	0.881586	0.807743	0.786074	-4	4.75	-8.75
1	129	Pre-Training Depletion		0.0260417	0.135417	0.0364583	0.0338542	0.046875	0.252604	0.722222	0.616667	0.105556	0.97048	1.04462	1.09625	1.0672	0.973683	0.933439	5	0.5	4.5
1	130	Non-Depletion		0.0625	0.0989583	0.0182292	-0.0520833	0.143229	0.322917	0.744444	0.463889	0.280556	1.00947	1.14701	1.18512	1.19129	1.07021	0.969536	8	0.75	7.25
1	131	Pre-Training Depletion		0.119792	0.0390625	0.0729167	-0.0286458	0.0104167	0.0078125	0.672222	0.675	-0.00277778	0.966331	1.06862	1.11949	1.1056	1.10673	1.07522	7	-0.75	7.75
2-1	101	Pre-Test Depletion	ND-D	0.0338542	0.0677083	0.0625	0.0208333	0.111979	0.15625	0.593333	0.578333	0.015	1.49129	1.49652	1.46067	1.43378	1.38139	1.35644	-5	1.25	-6.25
2-1	102	Pre-Training Depletion	ND-ND	0.015625	-0.0755208	0.117188	0.0833333	0.104167	0.158854	0.71	0.553333	0.156667	1.49477	1.4708	1.42841	1.43868	1.34575	1.29045	5	-2.5	7.5
2-1	103	Non-Depletion	D-ND	0.0963542	0.09375	0.0911458	0.0572917	0.164062	-0.0130208	0.5	0.456667	0.0433333	1.49826	1.5	1.4669	1.46092	1.43985	1.42823	-1	0.75	-1.75
2-1	104	Pre-Test Depletion	D-D	-0.0729167	-0.015625	0.143229	0.145833	0.177083	0.15625	0.666667	0.45	0.216667	1.47561	1.49129	1.40136	1.38007	1.36741	1.3567	6	-0.5	6.5
2-1	105	Pre-Training Depletion	D-ND	-0.101562	0.0651042	0.195312	0.0442708	0.0911458	0.179688	0.68	0.596667	0.0833333	1.47594	1.26814	1.23824	1.15235	1.012	1.05335	7	0.5	6.5
2-1	106	Non-Depletion	ND-D	0.0625	0.0807292	0.0755208	-0.0208333	0.164062	0	0.653333	0.626667	0.0266667	1.20747	1.20458	1.26331	1.23328	1.07654	1.16069	8	1	7
2-1	107	Pre-Test Depletion	D-D	0.0494792	-0.0625	0.0494792	0.221354	0.289062	0.0833333	0.523333	0.61	-0.0866667	1.14019	1.15191	1.33399	1.10553	0.967098	1.02551	9	5.5	3.5
2-1	109	Non-Depletion	ND-ND	0.109375	0.0677083	0.106771	0.234375	0.101562	0.255208	0.7	0.578333	0.121667	1.36627	1.39788	1.18507	1.17972	1.16034	1.21043	5	-2	7
2-1	110	Pre-Test Depletion	ND-ND	0.179688	0.184896	0.255208	0.1875	0.226562	0.286458	0.813333	0.471667	0.341667	1.15952	1.14666	1.13975	1.04413	1.05632	1.07073	10	-0.75	10.75
2-1	113	Pre-Test Depletion	ND-D	-0.0260417	-0.0651042	0.0234375	0.0989583	0.0546875	-0.0598958	0.653333	0.606667	0.0466667	1.38861	1.33846	1.39717	1.34537	1.28273	1.3343	3	-3.25	6.25
2-1	114	Pre-Training Depletion	D-D	0.046875	0.0078125	0.0104167	0	0.0520833	0.132812	0.673333	0.603333	0.07	1.43561	1.27045	0.971649	1.07288	1.11945	0.92915	0	1	-1
2-1	115	Non-Depletion	ND-ND	0.0520833	0.132812	0.046875	0.0989583	0.174479	0.0182292	0.64	0.615	0.025	1.08086	1.04699	1.41943	1.22683	0.885275	0.956247	4	-2.5	6.5
2-1	116	Pre-Test Depletion	ND-D	0.148438	0.242188	0.239583	0.25	0.330729	0.179688	0.673333	0.575	0.0983333	1.36463	1.29794	1.33412	1.19343	1.10085	1.06434	4	-3.75	7.75
2-1	118	Non-Depletion	ND-ND	0.0078125	0.0260417	-0.03125	0.125	0.226562	0.119792	0.67	0.565	0.105	1.13177	1.11677	1.27794	1.00107	1.00669	0.886097	9	-4.75	13.75
2-1	119	Pre-Test Depletion	ND-D	0.0598958	0.177083	-0.0234375	-0.0260417	0.138021	0.0833333	0.716667	0.533333	0.183333	1.23946	1.09885	1.14509	1.07385	0.934782	0.919322	8	2.25	5.75
2-1	120	Pre-Training Depletion	D-ND	0.111979	0.0598958	0.140625	0.229167	0.101562	0.0442708	0.65	0.6	0.05	1.17895	1.13974	1.05071	1.05588	1.10795	1.30983	6	2.75	3.25
2-1	121	Non-Depletion	ND-ND	0.122396	0.203125	0.158854	0.3125	0.221354	0.015625	0.68	0.555	0.125	0.915986	0.650611	0.644981	0.727452	0.650093	0.711825	2	2.25	-0.25
2-1	122	Pre-Test Depletion	ND-D	0.192708	0.0625	0.226562	0.351562	0.0390625	0.197917	0.583333	0.568333	0.015	1.13791	1.13641	0.988422	0.949991	1.10154	0.90953	7	-2	9
2-1	123	Pre-Training Depletion	ND-D	0.046875	0.109375	0.114583	0.242188	0.140625	0.161458	0.7	0.518333	0.181667	1.5	1.5	1.47072	1.47735	1.40072	1.416	10	-4.75	14.75
2-1	125	Pre-Test Depletion	ND-ND	0.0520833	0.132812	0.0651042	-0.00520833	0.197917	0.164062	0.62	0.591667	0.0283333	1.18869	1.30184	1.19147	1.16062	1.23298	1.11912	4	-1.5	5.5
2-1	126	Pre-Training Depletion	ND-ND	-0.0104167	-0.046875	0.161458	0.03125	-0.130208	-0.0338542	0.63	0.633333	-0.00333333	0.933811	0.670284	0.721866	0.735552	0.677866	0.7303	7	-5.75	12.75
2-1	127	Non-Depletion	ND-ND	0.09375	0.0520833	-0.03125	0.101562	0.0677083	0.184896	0.75	0.556667	0.193333	1.27196	1.32748	1.28974	1.0757	1.24105	0.920538	7	-4.75	11.75
2-1	128	Pre-Test Depletion	D-D	-0.0494792	-0.0104167	0.0260417	0.0885417	0.200521	0.182292	0.65	0.576667	0.0733333	1.5	1.44666	1.38718	1.2524	1.14871	1.19797	5	1.25	3.75
2-1	129	Pre-Training Depletion	D-ND	-0.0703125	0.135417	0.0182292	0.0963542	0.143229	0.169271	0.726667	0.581667	0.145	1.40378	1.19052	1.09136	1.03954	0.88561	0.975979	9	-0.75	9.75
2-1	130	Non-Depletion	ND-ND	0.046875	0.046875	1.38778e-17	0.151042	0.0598958	0.135417	0.69	0.618333	0.0716667	1.00872	0.999577	1.08678	1.03779	0.919248	0.84565	-7	-1	-6
2-1	131	Pre-Test Depletion	ND-D	0.0494792	0.104167	0.111979	0.0625	0.190104	0.200521	0.646667	0.6	0.0466667	1.20093	0.979963	1.00452	1.02652	0.872187	0.834284	5	0	5
2-1	132	Pre-Training Depletion	D-ND	0.0130208	0.0130208	0.104167	0.0234375	0.078125	0.0598958	0.68	0.555	0.125	1.29037	1.25594	1.35931	1.14691	1.15918	1.02425	10	-6.75	16.75
2-1	134	Pre-Test Depletion	ND-ND	0.122396	0.0208333	0.210938	0.111979	0.0390625	0.106771	0.623333	0.636667	-0.0133333	1.23523	1.39258	1.34053	1.17945	1.18176	1.24357	6	2	4
2-1	135	Pre-Training Depletion	D-ND	-0.0442708	0.145833	-0.0546875	0.140625	0.132812	0.0911458	0.593333	0.466667	0.126667	1.47395	1.5	1.5	1.49652	1.4693	1.46731	6	1.25	4.75
2-1	136	Non-Depletion	ND-ND	0.0729167	-0.114583	0.00520833	0.0572917	0.109375	0.166667	0.7	0.58	0.12	1.24133	1.20445	1.1936	1.11816	1.05675	1.05163	6	1	5
2-1	137	Pre-Test Depletion	D-D	0.0729167	-0.0234375	0.0182292	0.190104	0.268229	0.169271	0.706667	0.56	0.146667	1.14305	1.05133	1.03609	1.12699	0.935294	0.850448	7	-6.5	13.5
2-1	138	Pre-Training Depletion	D-ND	0.09375	0.0130208	0.0104167	0.127604	0.221354	0.0859375	0.673333	0.571667	0.101667	1.19311	1.08821	1.02831	1.00152	1.05017	1.10377	-10	-7.75	-2.25
2-1	139	Non-Depletion	ND-D	1.38778e-17	0.0234375	0.0494792	0.101562	0.0520833	0.216146	0.71	0.521667	0.188333	1.22015	1.19721	1.09974	1.05574	1.0416	1.04582	-3	3.5	-6.5
2-1	140	Pre-Test Depletion	ND-D	-0.0520833	0.153646	0.0989583	-0.03125	0.127604	0.09375	0.683333	0.645	0.0383333	1.2398	1.12406	1.20356	1.21399	0.986177	0.938373	9	0	9
2-1	141	Pre-Training Depletion	D-D	-0.0416667	-0.03125	0.109375	0.0859375	0.0859375	0.0286458	0.616667	0.595	0.0216667	1.43353	1.3611	1.27284	1.26625	1.31104	1.17243	-9	1	-10
2-1	142	Non-Depletion	ND-ND	0.0651042	0.0911458	0.114583	0.0104167	0.125	0.270833	0.773333	0.525	0.248333	1.44707	1.49826	1.42159	1.42159	1.16999	1.27845	8	0.25	7.75
2-1	143	Pre-Test Depletion	D-D	-0.078125	0.0494792	0.0546875	0.223958	0.0130208	0.0703125	0.656667	0.593333	0.0633333	1.41985	1.44267	1.45672	1.28146	1.38549	1.24534	-9	0.5	-9.5
2-1	144	Pre-Training Depletion	D-ND	0.135417	0.122396	0.125	0.320312	0.208333	0.247396	0.69	0.515	0.175	1.47918	1.35618	1.41328	1.42839	1.34688	1.30804	7	0	7
2-1	146	Pre-Test Depletion	ND-D	0.0677083	0.104167	0.046875	0.106771	0.0182292	-0.0703125	0.636667	0.58	0.0566667	1.15668	1.22023	1.49137	1.41221	1.40047	1.48963	10	-9.75	19.75
2-1	147	Pre-Training Depletion	D-ND	-0.00520833	0.0807292	-0.0182292	0.0442708	0.0989583	-0.0338542	0.566667	0.611667	-0.045	1.5	1.44864	1.22846	1.3991	1.11844	1.24969	-7	-9.25	2.25
2-1	149	Pre-Test Depletion	D-D	0.00260417	0.111979	0.125	0.0963542	0.0911458	0.0859375	0.61	0.55	0.06	1.4844	1.49826	1.49311	1.46913	1.48797	1.49652	-10	-2.75	-7.25
2-1	150	Pre-Training Depletion	D-ND	0.138021	0.15625	0.226562	0.153646	0.203125	0.195312	0.633333	0.55	0.0833333	1.22704	0.961058	0.911825	0.883327	0.8987	0.824436	3	-2.5	5.5
2-1	151	Non-Depletion	D-ND	0.0286458	-0.00520833	-0.0416667	0.0755208	0.130208	-0.00260417	0.656667	0.568333	0.0883333	1.27387	1.49303	1.48955	1.47412	1.31495	1.21727	-8	3.75	-11.75
2-1	152	Pre-Test Depletion	D-D	0.03125	0.0286458	0.197917	0.153646	0.078125	0.0572917	0.606667	0.651667	-0.045	1.25828	1.18546	1.36566	1.04219	1.01797	0.862655	9	6.5	2.5
2-1	153	Pre-Training Depletion	D-D	0.125	-0.0286458	0.109375	-0.015625	0.119792	0.127604	0.69	0.601667	0.0883333	1.41677	1.47412	1.48955	1.39037	1.26358	1.30287	8	-3.75	11.75
2-1	154	Non-Depletion	ND-D	0.0494792	0.216146	0.0885417	0.119792	0.234375	0.015625	0.726667	0.595	0.131667	1.17414	1.02672	1.15983	0.932017	0.965176	1.0425	10	0.25	9.75
2-1	155	Pre-Test Depletion	D-D	0.130208	0.223958	0.289062	0.0703125	0.234375	0.140625	0.696667	0.563333	0.133333	1.34229	1.19174	1.17362	1.1774	1.09074	1.00494	8	0.75	7.25
2-1	156	Pre-Training Depletion	D-ND	0.106771	0.114583	0.21875	0.0416667	0.164062	0.0234375	0.546667	0.61	-0.0633333	1.40469	1.20209	1.01205	1.17442	0.993134	0.965542	7	-2.5	9.5
2-1	157	Non-Depletion	D-D	0.111979	0.0390625	0.0494792	0.158854	0.09375	0.164062	0.643333	0.575	0.0683333	1.15107	1.04222	1.10157	1.04906	1.09995	1.02656	10	-9.5	19.5
2-1	158	Pre-Test Depletion	ND-D	-0.0546875	0.0833333	0.0182292	-0.164062	0.0182292	0.03125	0.65	0.606667	0.0433333	1.48432	1.4669	1.49129	1.46091	1.49826	1.49652	4	-6.5	10.5
2-1	159	Pre-Training Depletion	D-D	0.0442708	0.0833333	0.0286458	0.195312	-0.03125	0.0989583	0.69	0.62	0.07	1.20436	1.18574	1.15086	1.20301	1.23504	1.09481	7	0.5	6.5
2-1	160	Non-Depletion	ND-ND	0.0677083	0.177083	0.127604	0.171875	0.104167	0.119792	0.746667	0.566667	0.18	1.43884	1.47088	1.5	1.36494	1.29273	1.35168	-5	4	-9
2-1	162	Pre-Training Depletion	D-D	-0.0546875	-0.0078125	0.151042	0.0963542	-0.0078125	0.101562	0.666667	0.568333	0.0983333	1.35454	1.32837	1.23065	1.03271	1.15562	1.1217	-10	-1.25	-8.75
2-1	163	Non-Depletion	ND-ND	0.0338542	0.192708	0.229167	0.216146	0.296875	0.309896	0.83	0.515	0.315	1.23657	1.24802	1.08141	0.959495	0.918289	0.806216	10	-9.5	19.5
2-1	166	Non-Depletion	ND-ND	-0.0208333	-0.03125	0.177083	0.0729167	0.182292	0.00520833	0.743333	0.561667	0.181667	1.29948	1.28905	1.21109	1.05122	0.984239	1.30991	0	-1	1
2-1	169	Non-Depletion	D-D	-3.46945e-18	0.0182292	-0.0572917	0.0755208	0.171875	0.278646	0.693333	0.633333	0.06	1.5	1.5	1.5	1.46195	1.24572	1.08339	10	-2.5	12.5
2-2	101	Pre-Training Depletion	D-ND	0.0625	0.0598958	0.0833333	0.291667	0.158854	0.190104	0.656667	0.556667	0.1	1.65836	1.59532	1.48966	1.08933	1.06644	1.29346	-5	1.25	-6.25
2-2	102	Pre-Test Depletion	D-D	0.0286458	0.34375	0.263021	0.190104	-0.0130208	0.101562	0.663333	0.628333	0.035	0.953636	0.808449	0.763627	0.780936	0.81374	1.04171	9	-1	10
2-2	103	Non-Depletion	ND-D	0.164062	0.179688	0.190104	0.223958	0.169271	0.138021	0.703333	0.536667	0.166667	1.17571	1.07988	0.992735	1.04426	1.05242	0.951721	10	0.75	9.25
2-2	104	Pre-Training Depletion	D-ND	0.0989583	0.0807292	0.0182292	0.153646	0.255208	0.179688	0.68	0.57	0.11	1.44469	1.38057	1.20529	1.16215	1.07277	1.06012	2	-0.5	2.5
2-2	105	Pre-Test Depletion	ND-ND	-0.0859375	0.0208333	0.242188	0.276042	0.184896	0.260417	0.756667	0.536667	0.22	1.79527	1.76049	1.66477	1.50855	1.33432	1.38748	6	0.5	5.5
2-2	106	Non-Depletion	ND-ND	0.0807292	0.015625	0.078125	0.286458	0.143229	0.00520833	0.756667	0.57	0.186667	1.06241	1.1123	1.08459	1.01502	0.911326	1.09793	6	-4.75	10.75
2-2	108	Pre-Test Depletion	D-D	-0.0442708	-0.00260417	-0.0416667	-0.03125	0.177083	0.109375	0.686667	0.586667	0.1	1.32394	1.28057	1.0916	1.13527	0.994833	0.963354	8	0.25	7.75
2-2	109	Non-Depletion	ND-D	-0.09375	0.0182292	-0.00520833	0.0833333	0.0911458	0.15625	0.62	0.598333	0.0216667	1.40183	1.40511	1.44983	1.26928	1.10534	1.17741	8	-0.75	8.75
2-2	110	Pre-Training Depletion	D-ND	0.15625	0.0494792	-0.00520833	0.125	0.0364583	0.106771	0.73	0.566667	0.163333	0.968354	0.846212	1.14222	1.08374	1.01769	0.998562	10	4.5	5.5
2-2	111	Pre-Test Depletion	ND-D	0.03125	0.0989583	0.140625	0.335938	0.205729	0.164062	0.783333	0.52	0.263333	1.43671	1.64274	1.38294	1.31647	1.20898	1.19433	10	1	9
2-2	112	Non-Depletion	ND-ND	-0.0520833	0.28125	0.0546875	0.111979	0.0208333	0.0677083	0.543333	0.596667	-0.0533333	0.97443	0.843939	0.818416	0.850996	0.856109	0.935393	-1	-9	8
2-2	113	Pre-Training Depletion	ND-D	-0.0807292	0.0703125	0.169271	0.169271	0.140625	0.166667	0.633333	0.611667	0.0216667	1.51079	1.33694	1.26301	1.26917	1.15125	1.17776	5	2.25	2.75
2-2	115	Non-Depletion	ND-ND	0.0833333	0.0833333	0.111979	0.125	0.138021	0.192708	0.656667	0.61	0.0466667	1.29555	1.4515	1.41095	1.09953	1.1434	0.99744	10	-4.75	14.75
2-2	116	Pre-Training Depletion	D-ND	0.0598958	0.0911458	0.0859375	0.153646	0.234375	0.132812	0.746667	0.553333	0.193333	1.16778	1.14521	1.12433	1.07544	0.994902	0.97914	4	0.25	3.75
2-2	117	Pre-Test Depletion	ND-D	0.0546875	0.015625	-0.078125	0.0625	0.153646	0.0182292	0.693333	0.611667	0.0816667	1.17564	0.939493	0.98324	0.997797	0.766544	0.902327	-3	-4.5	1.5
2-2	118	Non-Depletion	D-ND	0.205729	0.145833	0.21875	0.0807292	0.302083	0.0989583	0.653333	0.575	0.0783333	1.4505	1.46436	1.4137	1.27163	1.204	1.22357	5	0	5
2-2	119	Pre-Training Depletion	D-ND	0.184896	0.174479	0.104167	0.257812	0.257812	0.273438	0.726667	0.546667	0.18	0.890884	0.750996	0.81479	0.793649	0.63737	0.59927	4	-7.5	11.5
2-2	120	Pre-Test Depletion	D-D	0.0703125	0.132812	0.0182292	0.0260417	0.15625	-0.148438	0.573333	0.666667	-0.0933333	0.94215	0.880424	0.978415	0.633715	0.752594	0.856834	3	-0.5	3.5
2-2	121	Non-Depletion	ND-ND	-0.046875	-0.00520833	0.0494792	0.111979	6.93889e-18	0.0390625	0.616667	0.586667	0.03	1.15863	0.990719	0.999313	0.932803	1.05816	0.934846	2	-2	4
2-2	122	Pre-Training Depletion	D-ND	0.0520833	0.140625	0.247396	0.153646	0.169271	0.197917	0.683333	0.538333	0.145	1.44486	1.25433	1.10576	1.13923	1.13226	1.05281	10	-2.25	12.25
2-2	123	Pre-Test Depletion	D-D	0.104167	-0.0598958	-0.03125	0.0078125	0.213542	0.177083	0.623333	0.62	0.00333333	1.31799	1.18743	1.31137	1.00971	0.891222	0.812679	8	-8	16
2-2	124	Non-Depletion	D-D	0.0416667	0.0494792	-0.0130208	-0.0260417	0.184896	0.0416667	0.633333	0.626667	0.00666667	1.64633	1.39774	1.63704	1.31035	1.21428	1.32501	3	0.75	2.25
2-2	125	Pre-Training Depletion	ND-ND	-0.0208333	0.125	0.0729167	0.111979	0.0703125	0.145833	0.656667	0.595	0.0616667	0.921472	0.753458	0.79606	0.786578	0.766393	0.737286	6	0.25	5.75
2-2	126	Pre-Test Depletion	D-D	0.148438	0.0130208	0.078125	0.0234375	0.184896	0.119792	0.6	0.618333	-0.0183333	1.41067	1.24559	1.48992	1.29977	1.33616	1.22093	10	4.5	5.5
2-2	128	Pre-Training Depletion	D-D	0.0807292	0.0598958	-0.0833333	0.101562	0.0390625	0.0963542	0.526667	0.581667	-0.055	1.00401	0.80686	0.848653	0.843354	0.86389	0.91042	7	3.25	3.75
2-2	129	Pre-Test Depletion	ND-D	-0.00260417	0.0130208	-0.0520833	0.111979	0.0130208	0.0182292	0.726667	0.598333	0.128333	1.2339	1.22054	1.18471	1.10388	1.10374	0.951891	10	7.5	2.5
2-2	131	Pre-Training Depletion	D-ND	0.09375	0.0833333	0.216146	0.166667	0.25	0.322917	0.713333	0.571667	0.141667	1.3883	1.45598	1.32071	1.20392	1.17216	1.15712	10	-6.5	16.5
2-2	132	Pre-Test Depletion	ND-D	0.0572917	0.0442708	-0.00260417	0.0859375	0.145833	0.09375	0.666667	0.578333	0.0883333	0.999858	0.867971	1.02007	0.911858	0.79527	0.860818	8	-10	18
2-2	133	Non-Depletion	D-D	0.101562	0.192708	0.169271	0.078125	0.0677083	0.0885417	0.696667	0.546667	0.15	1.17865	0.922849	0.898098	0.939628	0.905692	0.825386	9	-8.75	17.75
2-2	134	Pre-Training Depletion	ND-ND	0.0234375	0.135417	0.111979	0.265625	0.0364583	0.21875	0.703333	0.595	0.108333	1.28504	0.967072	1.18849	0.886775	0.713724	0.676287	-4	-10	6
2-2	135	Pre-Test Depletion	ND-D	0.0416667	0.0625	0.119792	0.0598958	0.0364583	0.192708	0.7	0.583333	0.116667	1.7117	1.54947	1.40696	1.37912	1.16518	1.26812	-3	0	-3
2-2	136	Non-Depletion	ND-ND	0.101562	0.0885417	0.216146	0.0364583	-0.00520833	0.0208333	0.623333	0.581667	0.0416667	1.15504	1.11224	1.05095	1.13903	1.04375	1.01407	5	0	5
2-2	137	Pre-Training Depletion	ND-ND	0.0130208	0.0677083	-0.0078125	0.138021	0.0364583	0.09375	0.583333	0.605	-0.0216667	1.19125	1.2657	1.32911	1.21649	1.09701	1.04912	7	7.75	-0.75
2-2	138	Pre-Test Depletion	ND-D	0.164062	0.0078125	0.0859375	0.101562	0.0989583	-0.00520833	0.706667	0.563333	0.143333	1.54552	1.60055	1.57775	1.54613	1.61493	1.92888	-3	-1.25	-1.75
2-2	141	Pre-Test Depletion	D-D	0.0885417	-0.0130208	0.117188	0.125	0.158854	0.140625	0.696667	0.576667	0.12	1.05154	0.995794	0.935846	0.960971	0.922053	0.86699	3	2.25	0.75
2-2	143	Pre-Training Depletion	D-ND	-0.00520833	0.0833333	-0.00260417	-0.0390625	-0.0364583	0.0572917	0.7	0.591667	0.108333	0.90972	0.814887	0.99778	0.94666	0.896527	0.808459	10	-6.25	16.25
2-2	144	Pre-Test Depletion	D-D	-0.09375	-0.0208333	0.0078125	0.0703125	-0.0286458	0.229167	0.686667	0.573333	0.113333	1.48498	1.56	1.48289	1.33526	1.24823	1.21131	8	-3.75	11.75
2-2	145	Non-Depletion	ND-D	0.171875	0.223958	0.299479	0.190104	0.203125	0.200521	0.786667	0.573333	0.213333	1.14518	0.943451	0.896862	1.01085	1.02432	0.899671	10	6	4
2-2	146	Pre-Training Depletion	D-ND	-0.015625	0.125	-0.0729167	0.195312	0.0078125	0.302083	0.626667	0.568333	0.0583333	1.29787	1.21448	0.925785	0.868009	0.893339	0.742237	10	2.75	7.25
2-2	147	Pre-Test Depletion	D-D	-0.0989583	0.200521	0.0833333	0.122396	0.0703125	0.00260417	0.713333	0.556667	0.156667	1.60075	1.53444	1.22645	1.1714	0.945478	0.965223	5	-0.25	5.25
2-2	148	Non-Depletion	ND-ND	-0.0520833	0.0130208	0.0104167	0.0130208	-0.0755208	0.109375	0.67	0.588333	0.0816667	1.10629	0.918948	1.09053	1.04967	1.098	0.885021	0	0.75	-0.75
2-2	149	Pre-Training Depletion	ND-ND	0.208333	0.106771	0.0598958	0.203125	0.255208	0.239583	0.843333	0.501667	0.341667	1.33238	1.39332	1.30648	1.18807	1.1563	1.00517	9	-3.5	12.5
2-2	150	Pre-Test Depletion	ND-D	0.046875	0.09375	0.328125	0.078125	0.200521	0.229167	0.663333	0.6	0.0633333	1.77273	1.50057	1.2177	1.41198	1.23624	1.07843	0	8.25	-8.25
2-2	151	Non-Depletion	D-D	0.0885417	0.0989583	0.0807292	0.0807292	0.03125	-0.109375	0.676667	0.566667	0.11	1.89801	1.52537	1.51714	1.20146	1.23884	1.15868	3	1.5	1.5
2-2	153	Pre-Test Depletion	ND-D	-0.0182292	0.390625	0.0182292	0.265625	0.309896	0.338542	0.686667	0.568333	0.118333	0.844303	0.642953	0.64234	0.606881	0.617256	0.582543	5	5	0
2-2	154	Non-Depletion	ND-ND	-0.0130208	0.0651042	0.171875	0.0572917	0.190104	0.210938	0.636667	0.575	0.0616667	1.3703	1.2592	1.16846	1.13312	1.05866	1.11848	-8	4.25	-12.25
2-2	155	Pre-Training Depletion	D-ND	0.151042	0.0859375	0.114583	0.0234375	0.111979	0.015625	0.616667	0.641667	-0.025	1.08566	1.01892	1.04069	1.05549	0.926886	1.01637	-7	-1	-6
2-2	156	Pre-Test Depletion	D-ND	-0.00520833	-0.0572917	-0.0885417	0.0625	0.0885417	-0.0390625	0.66	0.591667	0.0683333	2.59977	2.44647	1.5954	1.52858	1.44298	1.85035	7	5.25	1.75
2-2	157	Non-Depletion	D-D	0.132812	0.0130208	0.174479	0.208333	0.117188	0.153646	0.726667	0.575	0.151667	0.982808	0.756881	0.722685	0.636784	0.698515	0.694636	8	-5.25	13.25
2-2	158	Pre-Training Depletion	D-ND	0.143229	-0.0625	0.0286458	-0.00520833	0.104167	0.0703125	0.583333	0.578333	0.005	1.63936	1.65155	1.39823	1.42871	1.18207	0.830857	9	0.5	8.5
2-2	160	Non-Depletion	D-D	0.0338542	0.0833333	0.09375	0.0442708	0.015625	0.0989583	0.636667	0.571667	0.065	1.55432	1.54801	1.58206	1.35339	1.23736	1.21441	6	0.75	5.25
2-2	161	Pre-Training Depletion	D-D	-0.0338542	0.0208333	0.00260417	0.125	0.122396	0.0182292	0.663333	0.583333	0.08	1.32082	1.34235	1.07694	1.18295	0.996622	0.912281	8	1.25	6.75
