# Supplementary material for: Ego Depletion Impairs Implicit Learning
Source: PLoS One. 2014 Oct 2;9(10):e109370. doi: 10.1371/journal.pone.0109370 (PMC4183724; doi:10.1371/journal.pone.0109370)
Supplement: Data S1 — Depletion data. (ZIP) [file pone.0109370.s001.zip › README_File_Explanation.txt]

The raw data files are contained in this folder. Experiment 2 was run across two semesters, and is thus labeled with part one (Exp2-1) and part 2(Exp2-2)

_ReponseData .csv files contain the response information (correct/incorrect) for each subject. Trials without an associated response are missed trials and were counted as incorrect.
_TrainingSequenceData .csv files list the order of sequence cues used as the trained, repeating sequence for each subject, which can be mapped onto the cue order in _TrialOrderData .csv files to identify trained sequence trials. All other trials were composed of the untrained foil sequences.
** In experiment 2, the first 180 trials of the test (corresponding to trial numbers 2881-3060) were used to re-adjust the speed for each subject. These trials were random noise trials and were NOT included in the foil performance measure.

A more detailed description of the files contained in the Plos1_Depletion_Data folder can be found below. The Summary_Data Excel spreadsheet contains averages for each participant from which final analyses were conducted.

## README for Raw Data Files
The Raw Data Files are broken into *3* groups:
- Exp1
- Exp2-1
- Exp2-2

Each group contains *5* different raw data files in ‘.csv’ format:

>>TrialOrderData: Information about the trials and cues that the participant received during the SISL training and test.
*4* Column Variables
   - ppt: The assigned participant number.
   - trial_num: The trial number of the particular cue.
   - cue: The value (1 through 4) corresponding to the leftmost to rightmost horizontal spatial locations of the scrolling cue.
   - timing: The timing interval (ratio based) between the current trial and the following next trial.

>>TrainingSequenceData
*4* Column Variables
   - ppt: The assigned participant number.
   - item_num: The sequence item number (1 through the length of the sequence).
   - cue: The value (1 through 4) corresponding to the leftmost to rightmost horizontal spatial locations of the scrolling cue.
   - timing: The timing interval (ratio based) between the current trial and the following next trial.

>>SpeedData
*3* Column Variables
   - ppt: The assigned participant number.
   - seconds_to_target: The time, in seconds, it took the cue to cross the target zone from initially entering the screen.
   - trial_num_set: The trial number during the SISL task when the seconds_to_target was set to the corresponding value from “seconds_to_target.”

>>ResponseData
   - ppt: The assigned participant number
   - response_key: The spatial location (leftmost to rightmost; 1 to 4) corresponding to the keyboard button that was pressed (from left to right; D-1, F-2, J-3, K-4). Values greater than 4 correspond to multiple, simultaneous keydown events (e.g. 23 = F and J pressed at the same time).
   - response_time: System clock time when the corresponding key was pressed.
   - trial_num: The trial that was closest to the target zone when the key was pressed.
   - hit: ‘1’ if the response was correct (correct key at correct time), otherwise ‘0’

>>RecognitionData
   - ppt: The assigned participant number.
   - rating: The confidence rating provided to the current sequence during the recognition test.
   - sequence_location: ‘1’ corresponds to ratings provided to the trained sequence, and ‘0’ corresponds to novel foils.
   - order: The order in which the sequence was presented to the participant.
